# Supplementary material for: Mutual repression between JNK/AP-1 and JAK/STAT stratifies senescent and proliferative cell behaviors during tissue regeneration
Source: PLoS Biol. 2023 May 30;21(5):e3001665. doi: 10.1371/journal.pbio.3001665 (PMC10228795; doi:10.1371/journal.pbio.3001665)
Supplement: S1 File — Source data for all quantifications derived from experimental work presented in this study (Figs 1–8). (XLSX) [file pbio.3001665.s011.xlsx]

## Sheet: Fig 2 C,F,I,L,O,R
SASP reporters
	SA-β-Gal reporter			Upd3 reporter			MMP-1			GstD reporter			Dif reporter			UAS-Xbp1 reporter
	rn(ts)>	rn(ts)>egr		rn(ts)>	rn(ts)>egr		rn(ts)>	rn(ts)>egr		rn(ts)>	rn(ts)>egr		rn(ts)>	rn(ts)>egr		rn(ts)>	rn(ts)>egr
	21.89	34.42		9.46	21.11		9.3	81.64		2.85	113.45		9.69	36.43		20.89	29.39
	12.11	38.33		11.64	39.78		9.18	103.38		5.94	70.78		11.06	22.18		16.67	27.4
	16.2	39.2		9.51	28.91		4.55	108.65		3.42	117.05		3.84	22.5		17.97	40.74
	18.08	33.56		8.7	85.82			114.78		6.3	73.17		16.49	46.54		20.92	55.96
	21.24	46.06		10.15	15.65			90.79			100.63		10.4	15.44		20.32	50.12
	23.03	23.83		10.49	32.1			88.78								14.8	32.71
	24.34	51.03			58.51			82.87								16.12	27.27
	22.07	21.75			33.31			92.09								15.51	50.94
	22.78	52.51			20.19			99.62								15.93	41.48
	18.95	33.24			50.02			105.74									36.93
	18.12				31			90.16									31.98
	22.54				39.79			120.84									27.69
	16.1				27.36			100.19									46.32
	23.09							111.56
	17.98							115.23
								104.04
								120.1
								103.2
								113.34
								110.18
								113.69
								131.28
								117.75
								106.98
								117.47
Number of values (n)	15	10		6	13		3	25		4	5		5	5		9	13
Minimum	12.11	21.75		8.7	15.65		4.55	81.64		2.85	70.78		3.84	15.44		14.8	27.27
Maximum	24.34	52.51		11.64	85.82		9.3	131.3		6.3	117.1		16.49	46.54		20.92	55.96
Range	12.23	30.76		2.94	70.17		4.75	49.64		3.45	46.27		12.65	31.1		6.12	28.69
Mean	19.9	37.39		9.992	37.2		7.677	105.8		4.628	95.02		10.3	28.62		17.68	38.38
Std. Deviation	3.436	10.35		1.017	18.83		2.708	12.67		1.745	21.92		4.5	12.6		2.433	9.988
Std. Error of Mean	0.8872	3.271		0.4153	5.222		1.564	2.534		0.8726	9.802		2.013	5.634		0.8112	2.77

## Sheet: Fig 3 C
Pre-normalized data points (See Methods)
	Distance	JNKreporter																Updreporter
		M1	M2	M3	M4	M5	M6	M7	M8	M9	M10	M11	M12	M13	M14	M15		M1	M2	M3	M4	M5	M6	M7	M8	M9	M10	M11	M12	M13	M14	M15
	0	182	182	182	182	182	182	182	182	182	182	182	182	182	182	182		94	94	94	94	94	94	94	94	94	94	94	94	94	94	94
	0.3788	176.072	182.464	185.128	179.413	166.386	162.183	164.508	169.459	174.904	179.665	180.735	177.563	174.472	161.124	163.359		182.272	181.6	160.533	130.071	114.72	106.339	115.722	135.551	133.694	144.819	156.767	169.198	177.897	108.076	108.462
	0.7576	168.225	201.504	187.287	208.255	181.109	202.01	160.469	180.886	189.415	192.43	170.78	175.8	167.882	178.317	177.913		240.826	240.022	173.718	123.717	109.558	91.557	104.822	141.244	144.359	132.645	187.602	230.561	236.444	103.018	108.636
	1.1364	136.929	179.007	188.476	200.612	178.472	180.939	175.295	182.701	198.532	180.515	173.129	163.405	116.229	163.761	163.428		255	204.675	224.669	155.596	138.931	139.992	129.723	143.643	150.067	193.267	198.563	236.539	255	154.094	159.837
	1.5152	119.9	158.487	187.424	207.128	159.511	175.698	184.084	175.845	168.365	181.852	163.743	150.437	112.342	168.277	186.964		253.593	236.762	195.475	196.385	186.285	120.526	149.47	127.21	153.714	185.06	204.592	242.382	253.065	153.255	161.779
	1.8939	136.664	131.549	174.683	177.757	174.217	175.182	186.643	167.2	133.029	161.007	122.066	116.567	113.416	176.825	173.227		240.628	197.28	138.159	220.067	119.339	120.945	134.134	97.547	116.38	156.108	152.295	222.522	202.019	169.864	148.731
	2.2727	156.474	141.371	188.776	194.146	162.522	175.368	180.062	157.97	106.55	115.043	87.514	110.705	121.471	186.421	154.202		229.956	195.64	117.157	173.781	148.436	146.729	134.991	125.734	125.153	123.743	151.101	212.207	207.356	170.007	147.164
	2.6515	134.427	169.975	189.378	187.001	154.691	174.257	162.829	118.171	88.023	101.813	107.329	104.485	126.836	161.206	158.764		194.698	206.043	125.348	139.041	208.354	165.203	150.537	127.123	146.785	123.761	116.027	207.984	223.445	159.503	181.618
	3.0303	130.015	175.313	191.407	191.088	137.647	176.35	138.233	115.997	90.118	91.96	101.676	115.45	139.331	150.096	167.673		197.471	189.434	144.564	116.364	114.781	167.087	138.473	137.677	196.459	135.255	116.065	176.692	162.927	152.755	157.892
	3.4091	143.516	157.24	198.614	187.281	132.464	140.035	144.726	116.31	88.916	87.234	108.022	123.869	122.085	134.663	165.894		134.656	146.334	144.853	147.529	111.684	182.046	124.192	155.652	190.942	156.976	82.11	162.167	169.249	141.55	130.855
	3.7879	140.571	165.333	188.212	188.975	157.735	161.674	137.179	100.254	89.852	92.019	122.103	118.583	128.573	133.84	164.746		147.123	156.66	126.271	204.84	100.921	182.175	145.788	149.591	158.123	158.938	81.312	142.512	157.871	151.626	117.453
	4.1667	138.919	165.425	200.074	183.073	184.971	175.597	126.922	88.159	94.344	81.621	98.57	104.288	122.21	157.888	166.332		169.537	170.677	141.794	176	88.37	177.541	154.114	180.413	154.496	191.534	108.281	104.924	155.455	144.185	126.476
	4.5455	155.027	167.219	193.387	184.211	164.551	177.712	120.749	89.496	93.313	82.8	85.477	91.627	142.455	144.606	164.146		184.11	178.514	149.982	167.964	105.03	151.313	156.043	133.38	121.931	191.93	125.263	80.456	146.041	147.9	116.381
	4.9242	158.733	163.716	197.363	186.085	173.15	178.044	121.917	76.074	82.558	75.703	96.916	91.624	129.064	126.681	186.768		155.931	141.513	141.74	150.435	91.63	96.244	179.237	133.412	93.123	149.015	151.221	75.061	126.913	112.855	142.731
	5.303	148.566	159.863	186.245	168.107	155.029	183.192	109.883	75.415	78.114	79.65	113.216	97.841	127.993	123.24	159.491		158.316	113.193	137.868	142.626	92.389	98.399	193.276	151.999	117.021	123.06	205.956	68.336	147.317	93.511	150.127
	5.6818	122.531	191.16	186.62	155.875	125.643	178.44	100.546	75.568	78.205	91.067	95.089	96.826	126.23	155.564	138.251		190.966	118.574	186.905	146.658	96.373	87.374	198.797	170.257	112.079	148.936	134.954	65.222	142.773	105.442	118.094
	6.0606	104.957	172.367	181.631	171.375	106.079	180.051	114.169	80.452	95.995	95.351	100.108	101.9	105.877	175.013	149.868		157.94	154.942	232.281	150.876	62.937	85.941	236.795	153.109	114.879	182.993	166.327	71.496	156.116	101.946	133.024
	6.4394	98.82	133.891	163.859	176.937	106.173	172.215	123.563	81.19	102.205	107.271	89.459	108.103	120.244	174.048	128.774		202.887	159.194	220.566	187.52	47.461	75.792	251.344	199.907	116.32	168.446	119.738	85.709	141.73	104.816	141.874
	6.8182	116.484	135.167	166.942	186.299	98.012	177.506	140.489	81.076	91.546	103.015	96.458	106.707	157.567	177.286	112.051		163.998	181.987	181.989	161.28	63.232	88.301	233.204	209.149	132.265	181.134	110.569	99.047	216.125	106.676	129.042
	7.197	114.089	128.025	169.586	184.21	92.084	142.556	141.484	82.559	94.372	79.112	93.99	130.007	173.984	180.279	136.89		199.729	193.639	205.526	125.99	78.223	99.27	185.941	191.089	129.509	131.635	120.525	128.415	200.308	144.701	103.45
	7.5758	120.686	184.176	158.704	137.122	89.732	111.141	141.636	102.399	113.721	74.939	103.652	162.781	181.042	160.976	144.911		211.954	209.191	195.361	90.922	104.256	86.706	124.724	135.242	172.129	96.067	99.198	159.039	155.147	176.187	139.051
	7.9545	115.097	151.601	150.994	145.145	103.831	103.654	151.895	134.295	147.113	70.131	111.861	172.648	176.305	177.578	133.205		183.758	228.048	190.172	113.022	77.665	106.749	108.941	165.536	194.39	92.826	73.116	151.002	123.49	167.836	142
	8.3333	104.421	128.221	153.189	129.127	118.616	102.575	145.804	174.442	176.361	84.081	93.922	178.385	159.191	153.828	109.493		155.482	163.723	147.959	75.383	66.036	107.807	90.062	180.382	193.188	80.836	64.558	156.246	145.494	174.529	148.257
	8.7121	110.008	95.683	154.818	99.092	134.202	101.161	150.712	178.843	157.401	81.646	95.305	182.578	164.233	108.288	109.73		161.997	141.965	148.96	86.127	84.544	116.341	92.591	170.189	196.556	65.137	73.074	150.728	138.616	153.006	122.367
	9.0909	148.765	94.683	157.334	89.597	134.387	97.876	154.849	183.304	174.252	87.419	112.055	168.299	172.966	103.707	119.877		151.473	129.771	138.732	78.072	90.912	94.907	99.224	154.804	178.364	50.011	110.829	148.077	149.091	113.236	159.628
	9.4697	148.614	129.894	157.105	77.423	148.177	93.634	168.074	175.344	152.113	87.785	99.552	166.688	172.09	123.021	138.772		155.497	228.985	114.818	69.424	74.434	104.896	94.762	168.04	162.14	50.186	105.063	166.663	193.669	104.4	157.529
	9.8485	155.088	170.239	175.552	65.33	158.068	93.653	176.084	148.199	170.479	91.103	101.783	120.702	168.012	140.234	147.537		99.213	254.741	113.439	49.199	58.511	102.748	100.059	199.591	157.512	58.438	78.723	156.12	210.333	102.768	166.798
	10.2273	164.057	150.291	194.606	61.66	145.965	91.878	191.973	162.154	187.873	98.101	106.587	139.033	166.48	141.985	151.221		58.679	255	113.82	61.401	56.351	104.723	101.121	207.763	124.475	55.672	127.346	162.131	158.961	95.112	137.329
	10.6061	138.215	120.838	165.954	61.184	142.443	90.579	174.305	171.716	195.86	104.113	108.284	158.747	143.356	130.245	155.233		52.436	255	100.698	48.382	64.107	75.974	110.473	178.94	104.427	55.08	131.282	166.602	135.135	84.378	136.505
	10.9848	134.229	91.351	175.109	57.416	148.897	100.344	151.114	156.369	203.356	101.41	107.153	188.079	124.814	131.173	144.392		65.354	255	91.669	46.67	75.768	80.349	165.265	161.414	93.284	58.649	108.361	176.418	96.614	72.055	154.557
	11.3636	142.882	134.356	180.296	60.917	173.945	97.533	150.358	146.32	176.272	92.694	117.297	146.22	149.103	159.761	148.436		86.758	206.707	73.817	52.06	72.162	77.205	151.242	170.403	124.379	57.325	103.22	164.753	110.622	61.411	171.569
	11.7424	140.183	152.597	154.865	56.965	188.336	100.496	171.519	168.02	160.426	107.348	106.737	140.761	149.375	178.495	165.527		89.261	117.632	71.767	38.916	56.12	81.704	129.051	154.864	168.393	61.119	86.683	149.197	114.381	59.012	194.325
	12.1212	128.851	126.916	160.385	50.232	187.078	100.062	173.026	173.774	176.796	118.107	115.816	182.393	132.715	178.785	165.113		64.419	120.874	77.529	48.381	62.591	81.572	114.151	140.91	194.762	56.568	89.367	118.555	123.01	63.626	186.515
	12.5	124.123	131.038	169.065	52.254	168.18	114.422	185.64	174.426	173.005	129.776	118.317	139.725	118.8	184.158	169.524		128.976	158.084	87.252	60.331	64.887	103.46	132.902	190.505	193.384	87.128	107.771	149.231	93.222	92.045	190.765
	12.8788	122.174	168.034	159.718	57.043	126.989	115.345	173.699	178.261	199.845	128.212	110.461	111.572	154.269	175.76	182.986		86.204	120.233	67.508	66.904	42.819	110.958	178.792	188.295	213.127	95.583	155.336	145.903	63.998	106.74	202.162
	13.2576	134.436	199.86	180.087	52.243	119.668	112.612	159.753	176.098	184.884	134.534	112.5	118.761	178.423	161.534	189.026		85.298	91.478	64.283	68.255	39.607	108.485	169.865	166.016	211.921	95.908	123.727	182.046	45.519	92.994	185.448
	13.6364	139.336	149.288	190.234	48.402	136.46	134.825	161.944	176.352	187.407	149.937	113.913	154.4	190.236	136.394	183.656		106.866	117.653	58.449	71.634	51.895	103.648	156.88	185.512	212.343	84.179	142.021	125.183	79.125	87.203	185.106
	14.0152	158.37	122.649	176.718	50.222	163.279	106.531	176.448	186.323	180.536	157.124	119.036	151.833	182.071	101.025	164.968		107.072	111.643	55.379	75.866	63.193	84.271	134.482	197.869	184.31	94.263	122.057	136.804	83.714	60.664	174.729
	14.3939	179.028	126.2	177.583	55.797	182.54	100.311	181.556	177.691	150.754	159.008	118.109	132.918	189.305	77.248	184.035		87.188	149.214	75.77	73.017	68.391	92.45	118.727	215.694	201.395	91.071	121.936	162.323	90.945	54.784	167.312
	14.7727	180.804	110.563	191.104	64.066	189.706	117.504	179.872	167.842	148.271	147.573	137.418	146.276	176.065	76.48	168.312		59.679	142.202	79.023	80.711	58.566	75.991	136.326	194.164	186.689	68.784	103.957	179.513	88.259	52.993	174.275
	15.1515	203.809	130.544	176.827	81.662	198.946	116.592	188.78	158.296	148.365	170.691	132.478	153.73	164.192	81.975	158.738		44.718	108.935	65.29	68.005	52.859	56.722	114.518	190.995	187.163	104.193	99.413	174.177	81.723	42.858	145.435
	15.5303	182.939	104.467	133.447	102.149	187.704	120.383	187.908	177.988	150.1	178.058	124.001	169.835	123.09	79.143	161.445		65.477	108.481	63.571	77.127	57.656	40.241	70.405	196.543	201.839	103.174	114.554	151.727	80.222	48.338	130.244
	15.9091	173.715	103.679	141.432	112.738	143.569	135.026	191.06	174.025	153.13	182.089	127.964	170.247	85.295	83.759	167.369		58.237	108.563	83.252	50.727	44.833	42.106	87.711	232.968	197.579	119.578	111.486	132.367	60.928	50.827	116.832
	16.2879	171.325	124.585	133.451	133.571	111.903	133.034	175.451	185.164	138.092	171.674	163.764	180.304	85.06	96.125	148.781		64.349	82.551	64.993	40.331	55.501	42.051	83.429	242.55	221.473	138.818	100.822	139.163	40.585	51.221	135.986
	16.6667	177.545	114.802	107.089	148.205	105.376	135.37	183.4	182.319	120.901	167.827	185.833	186.906	74.287	131.317	137.091		63.866	95.246	65.929	61.236	60.731	54.322	99.034	233.364	222.501	157.528	108.131	135.746	42.028	77.815	100.885
	17.0455	181.758	103.095	96.996	163.846	101.163	113.93	181.665	162.805	117.93	193.356	187.875	174.793	113.203	167.225	140.818		55.276	53.453	73.017	71.931	53.887	52.692	79.603	236.302	198.29	143.769	119.842	130.42	73.168	74.59	95.107
	17.4242	176.558	100.111	99.469	177.529	112.767	127.508	158.69	160.599	102.849	194.051	205.493	172.375	157.444	171.822	148.326		51.686	49.086	76.24	42.164	60.441	64.148	104.309	245.403	181.836	141.714	173.588	127.101	116.658	58.78	94.476
	17.803	152.299	93.471	108.151	173.624	102.558	112.018	137.387	149.602	78.254	183.194	185.531	167.026	174.217	157.885	136.904		48.156	42.509	80.602	63.341	49.046	31.51	108.08	241.249	174.599	122.048	191.355	111.956	95.576	50.237	63
	18.1818	189.388	102.057	131.773	144.089	97.077	93.45	152.574	141.554	85.73	176.533	178.642	151.3	179.025	172.671	114.356		59.427	42.898	66.301	50.634	58.128	37.32	98.424	229.328	165.628	124.729	184.738	86.016	68.286	75.074	50.235
	18.5606	175.375	99.204	108.713	130.475	100.914	93.768	168.155	135.833	122.239	167.504	186.436	137.009	177.358	199.222	96.87		44.706	40.535	69.078	42.713	65.09	45.895	100.769	212.106	135.134	111.126	193.717	84.846	56.363	65.618	53.701
	18.9394	170.426	99.376	93.165	108.24	103.52	101.113	145.95	125.623	135.961	149.375	187.573	107.428	176.134	187.875	99.526		35.689	32.923	60.333	52.464	54.436	47.487	91.459	199.405	131.182	100.634	164.417	106.75	56.175	57.483	37.914
	19.3182	160.253	94.038	103.923	87.92	106.147	106.784	127.098	120.505	145.271	171.145	177.275	103.51	178.924	167.68	98.355		46.88	34.634	55.836	53.766	51.196	30.939	89.525	181.032	133.039	96.795	155.75	94.741	62.072	48.843	42.344
	19.697	166.559	103.704	110.863	101.94	100.324	122.46	114.566	119.796	125.221	166.916	183.364	107.339	174.928	127.87	97.25		59.535	37.268	49.818	45.842	41.895	17.829	86.792	170.358	110.186	136.413	146.833	63.273	69.35	44.445	46.797
	20.0758	171.207	107.036	96.265	97.328	94.701	128.924	118.128	113.57	110.555	184.71	174.759	112.741	189.424	108.733	91.711		49.748	32.334	43.53	40.086	46.323	20.645	72.306	210.525	130.63	128.814	107.834	68.436	78.991	37.024	51.766
	20.4545	164.843	103.33	92.161	89.181	107.166	144.817	117.722	140.63	144.081	177.862	145.812	122.85	185.972	97.813	92.084		59.528	27.725	48.574	37.211	54.256	12.533	79.669	212.43	148.51	107.372	89.305	89.616	83.991	24.627	39.455
	20.8333	173.758	121.468	96.821	110.723	105.553	161.319	122.716	126.761	152.472	166.668	126.268	99.475	183.997	88.718	87.744		60.502	29.584	75.239	37.415	22.293	23.586	72.302	214.781	115.703	126.914	67.213	45.494	90.619	21.768	35.24
	21.2121	161.973	97.614	88.894	125.931	101.101	171.166	111.586	151.024	172.726	170.242	122.136	81.057	189.694	96.01	79.531		54.18	51.733	71.871	30.218	31.7	18.306	52.474	185.268	109.809	166.694	51.035	49.237	121.45	23.901	19.783
	21.5909	180.461	107.723	86.214	111.115	111.996	170.664	106.848	136.49	178.991	171.432	119.48	80.522	202.818	91.094	100.119		57.635	18.509	103.745	34.188	28.961	21.377	70.908	202.285	127.311	201.94	46.948	30.356	85.361	40.103	26.37
	21.9697	175.983	105.995	88.539	116.285	135.244	176.774	82.273	121.743	173.088	169.067	133.537	70.434	183.962	91.58	116.494		90.577	21.853	100.716	21.449	38.64	24.838	65.364	153.914	122.858	169.378	45.2	51.863	76.012	38.03	24.77
	22.3485	155.827	113.072	87.031	120.615	131.938	180.656	79.12	92.805	176.967	180.347	158.117	61.281	165.242	88.647	129.228		70.953	49.768	88.955	25.863	42.397	24.933	56.645	121.405	134.468	163.054	43.75	37.501	97.521	44.098	19.29
	22.7273	140.987	114.997	92.418	124.866	161.892	171.949	79.7	63.806	160.121	197.771	150.299	71.613	157.456	99.073	132.758		64.877	27.636	61.628	21.919	54.13	30.313	53.832	100.51	161.553	192.444	35.647	45.657	105.907	34.516	21.497
	23.1061	124.245	107.046	88.563	115.136	134.331	178.334	83.706	66.918	155.026	180.817	123.462	70.802	112.055	109.729	122.84		84.912	53.586	60.963	15.358	40.462	44.512	62.152	106.981	148.589	180.667	36.437	30.64	68.977	28.455	24.143
	23.4848	148.398	104.595	96.145	116.938	136.767	210.997	89.903	69.756	138.519	174.52	116.762	82.613	119.879	100.134	114.546		94.079	51.517	71.351	14.167	24.519	37.003	55.572	114.071	127.546	170.325	52.693	33.494	81.82	28.235	15.879
	23.8636	162.691	77.407	99.619	127.46	135.759	191.031	89.296	66.297	130.396	188.149	126.787	79.118	129.932	93.436	125.604		79.461	41.034	52.986	26.277	54.339	28.957	57.032	130.568	126.728	188.799	66.482	52.117	68.362	29.456	27.265
	24.2424	185.056	84.108	96.271	144.247	149.192	170.458	83.901	72.458	134.4	194.902	124.489	77.49	126.427	103.228	124.051		80.5	40.983	47.101	25.369	33.578	38.647	65.729	115.083	132.753	165.076	82.861	52.894	64.342	22.976	24.355
	24.6212	179.058	83.716	89.505	159.358	143.401	170.814	89.355	91.406	129.511	189.304	112.326	81.893	143.416	112.545	124.612		43.064	55.367	42.907	22.891	30.626	34.623	81.836	110.723	143.099	180.114	120.369	40.612	62.548	23.884	36.961
	25	164.539	85.512	105.561	157.503	101.015	164.536	94.661	146.836	126.658	180.525	105.817	88.993	165.978	106.654	121.206		56.36	59.679	32.001	25.901	48.773	33.839	105.637	122.741	115.66	187.952	154.599	43.321	74.211	27.745	18.717
	25.3788	109.872	85.385	115.815	155.68	77.846	163.998	92.949	139.397	121.372	180.568	114.636	75.334	160.093	130.275	117.115		52.413	60.102	35.343	27.852	25.948	41.104	118.672	119.208	123.147	155.446	178.7	33.366	65.313	30.043	14.847
	25.7576	85.577	109.725	138.106	140.076	65.967	135.919	88.541	103.982	101.713	193.504	116.18	67.288	184.345	130.926	125.355		57.148	74.525	48.019	31.392	28.846	29.557	125.104	121.656	118.979	138.444	131.322	52.867	57.507	23.07	22.046
	26.1364	85.125	129.285	106.326	115.521	69.906	126.528	96.474	85.31	92.761	186.842	101.119	67.634	156.849	140.962	137.094		63.565	83.141	30.853	22.764	27.644	27.788	120.486	131.127	145.522	101.451	130.844	42.764	76.441	16.367	34.462
	26.5152	87.27	117.679	113.284	105.45	69.166	117.954	111.963	68.725	91.388	181.539	111.135	69.002	134.358	153.231	131.735		65.958	106.231	17.325	25.706	34.741	42.126	80.376	161.02	160.501	99.52	187.753	41.436	51.288	20.094	29.082
	26.8939	85.451	122.927	106.729	110.281	74.415	115.646	127.897	67.503	90.802	200.592	111.887	77.462	122.699	158.078	121.847		56.089	115.565	30.162	18.569	67.048	42.7	137.499	116.932	192.231	127.45	170.33	40.812	57.977	19.761	16.562
	27.2727	92.768	131.942	134.689	113.863	90.351	120.731	145.606	78.114	105.026	183.134	116.256	90.089	118.228	148.582	144.091		58.627	127.515	36.842	21.529	46.066	47.111	125.893	102.192	203.211	161.953	158.996	46.85	58.174	18.273	24.168
	27.6515	86.795	117.033	128.521	112.493	79.144	110.946	141.226	90.314	98.41	194.789	122.328	99.94	101.507	134.65	140.995		44.407	102.444	35.438	33.31	46.238	33.814	131.072	96.953	248.706	124.318	191.614	42.366	57.295	17.456	37.792
	28.0303	81.421	115.291	142.35	107.965	95.044	108.17	144.871	103.338	98.38	165.562	127.996	99.592	107.39	134.71	166.704		40.791	94.261	32.445	19.895	41.663	32.287	112.394	97.224	251.671	145.231	197.012	34.67	54.18	11.199	23.288
	28.4091	77.954	116.434	144.082	112.618	81.089	92.925	149.796	93.023	102.428	158.186	109.228	99.695	104.254	140.983	142.146		32.986	121.542	29.215	19.052	49.608	37.972	88.58	83.474	252.03	143.548	138.296	19.353	44.592	14.412	26.393
	28.7879	84.886	110.561	138.902	113.489	81.414	113.174	127.316	92.509	107.294	167.346	88.942	102.034	111.863	141.02	132.828		55.231	94.737	31.732	24.405	66.861	32.227	96.938	81.147	255	131.955	97.389	22.548	49.194	14.237	34.934
	29.1667	81.365	90.617	121.202	102.038	79.324	165.464	130.674	87.321	95.801	178.58	87.406	118.682	120.887	146.069	139.838		46.313	83.244	30.804	25.84	54.801	27.95	93.149	84.48	249.774	113.994	92.898	25.533	41.166	17.198	27.372
	29.5455	82.276	92.671	114.631	101.113	75.914	173.841	147.199	84.35	86.411	190.512	103.327	146.077	108.709	136.719	155.508		37.812	68.091	34.353	37.77	50.157	21.454	48.823	94.317	239.265	85.641	78.239	20.468	54.641	13.748	24.04
	29.9242	86.864	91.509	113.915	97.595	77.808	117.713	119.849	72.019	100.217	193.865	148.333	153.377	95.571	139.827	144.268		34.753	59.177	43.32	23.55	35.568	27.098	61.539	80.006	243.692	82.916	72.884	17.197	46.067	8.894	30.047
	30.303	93.614	95.894	115.688	98.173	75.38	101.833	127.22	64.01	87.793	209.581	177.025	152.012	88.423	132.719	129.107		33.496	70.602	38.375	14.9	30.981	20.51	69.038	73.474	241.528	80.939	70.616	24.576	35.781	7.606	34.304
	30.6818	89.642	87.179	110.569	92.753	80.858	113.236	125.847	66.676	101.022	203.98	176.906	133.732	87.804	117.027	146.624		20.072	57.295	27.391	26.008	16.844	39.266	58.855	84.479	213.836	56.526	48.33	27.76	31.639	12.636	28.168
	31.0606	96.781	89.894	114.051	88.264	84.013	117.942	130.31	64.961	102.536	193.274	175.506	131.4	89.352	118.142	159.639		31.46	47.63	15.727	20.21	30.579	28.334	50.42	95.068	207.732	57.107	58.608	18.818	49.911	20.332	26.773
	31.4394	89.565	105.284	120.352	86.752	81.371	129.39	149.858	67.203	102.453	196.23	174.576	98.381	84.56	113.851	170.201		25.172	82.677	11.744	21.283	20.184	23.924	53.603	116.484	173.21	68.908	57.874	26.011	48.105	22.191	25.645
	31.8182	92.003	105.996	124.692	90.71	71.435	125.674	140.194	70.811	91.298	186.096	169.187	92.027	85.254	105.434	142.736		28.387	91.564	21.652	32.611	15.646	19.689	97.871	134.875	144.836	64.025	52.993	23.21	44.723	14.601	28.957
	32.197	102.433	87.728	124.512	91.956	71.949	106.004	144.482	72.698	88.818	175.179	147.545	89.666	89.043	103.987	139.669		36.499	101.818	11.307	23.345	19.012	21.566	53.471	112.168	145.61	50.531	45.228	17.118	49.279	16.887	21.404
	32.5758	112.437	87.424	109.376	98.999	87.861	100.303	117.125	73.95	77.109	187.349	144.347	83.083	84.25	95.46	127.614		27.993	98.443	25.297	22.552	37.342	46.32	47.287	84.08	132.078	45.439	54.042	21.462	46.451	21.032	15.946
	32.9545	101.046	75.841	109.637	110.035	80.517	92.605	98.695	81.258	99.292	181.593	132.451	82.957	88.7	90.523	102.64		31.486	63.595	15.474	18.799	24.659	55.557	58.474	75.152	150.246	58.418	48.766	29.253	28.111	19.448	23.818
	33.3333	93.528	83.982	98.198	123.482	84.086	82.269	92.552	83.512	91.236	178.314	122.058	77.649	86.193	90.955	93.646		29.065	56.118	14.665	29.152	19.079	25.832	55.236	71.653	149.188	58.492	43.31	31.441	28.467	20.746	36.55
	33.7121	85.992	87.629	103.726	124.864	90.909	73.868	89.892	82.379	88.703	186.892	126.867	81.838	86.383	85.889	96.472		22.553	89.083	30.062	17.61	20.445	21.978	38.969	75.182	131.998	71.245	46.663	16.952	18.608	28.955	36.527
	34.0909	91.827	81.395	92.258	121.394	97.268	84.519	98.995	88.471	87.922	183.899	178.748	76.381	89.659	81.4	135.874		20.476	62.303	28.466	12.869	19.141	20.101	32.847	75.912	133.742	72.538	39.915	18.657	11.922	24.006	29.067
	34.4697	82.913	97.563	88.394	110.448	97.139	90.852	106.589	93.108	85.881	189.789	184.149	76.788	96.791	83.854	108.483		18.53	60.06	26.863	22.267	20.744	15.416	59.704	83.626	116.321	64.836	36.779	17.72	15.547	15.229	35.533
	34.8485	89.865	80.767	95.487	111.085	90.234	89.43	93.077	91.514	86.918	160.163	188.915	76.669	94.1	84.206	120.878		19.822	64.236	23.617	26.622	20.023	19.877	53.141	89.361	124.499	67.114	37.668	24.878	19.426	19.805	42.016
	35.2273	108.496	82.789	103.155	113.341	101.53	100.541	100.926	87.22	101.036	167.429	189.152	87.044	98.986	79.146	126.77		18.551	61.255	26.369	17.726	29.362	17.844	44.6	121.657	131.513	52.239	42.807	14.163	16.258	19.723	27.881
	35.6061	109.399	77.205	104.472	108.89	97.143	95.101	96.174	74.547	152.552	186.574	186.542	75.946	102.961	78.545	169.594		19.073	44.451	28.43	12.677	32.314	8.833	77.394	141.263	142.869	39.404	45.084	11.763	32.787	9.206	33.234
	35.9848	103.769	79.055	93.036	86.927	91.629	85.48	98.47	85.538	173.259	183.618	199.887	60.568	103.201	77.267	171.666		28.336	50.404	24.812	22.154	20.751	13.54	69.849	144.242	148.681	45.777	47.572	20.489	28.225	11.359	36.593
	36.3636	81.371	79.566	89.661	87.782	98.201	90.197	99.326	91.018	137.402	188.793	161.731	63.583	98.59	74.674	140.977		19.848	56.268	30.813	20.602	21.624	27.905	55.995	161.95	154.081	55.931	40.712	18.391	21.024	12.204	62.964
	36.7424	68.719	76.885	84.949	90.388	99.325	95.998	94.357	74.397	81.714	193.529	152.417	68.358	96.851	81.901	133.77		18.157	81.179	25.175	16.46	30.347	12.623	42.335	176.367	151.277	51.435	29.808	18.054	15.847	15.015	42.208
	37.1212	76.802	77.121	78.423	82.949	104.648	95.638	85.806	76.232	88.883	173.035	140.132	57.786	93.681	89.694	131.557		24.369	69.228	20.422	13.75	36.453	11.105	56.788	172.571	169.936	56.684	27.902	16.358	24.219	16.072	36.442
	37.5	62.803	88.34	75.003	74.75	107.573	87.704	88.775	74.137	96.504	186.338	119.343	56.831	91.534	83.977	128.004		22.451	73.441	49.369	20.642	29.906	17.291	47.501	149.626	181.514	58.194	33.266	17.955	22.974	13.454	39.23
	37.8788	75.121	71.948	76.25	72.197	106.634	94.696	96.951	90.93	99.516	209.375	87.656	61.176	101.194	86.011	124.08		16.835	77.19	29.716	22.768	24.011	16.6	38.776	185.693	189.032	89.073	33.41	24.219	22.672	11.545	26.211
	38.2576	75.775	90.378	70.989	74.39	106.472	101.459	110.406	106.014	92.201	168.352	105.072	61.266	95.706	80.787	137.645		19.618	91.299	24.886	39.608	17.725	21.53	30.159	206.028	204.357	52.625	24.333	32.797	19.32	14.625	24.506
	38.6364	70.754	71.57	72.045	74.845	98.529	116.073	129.027	133.54	87.488	182.294	130.995	66.333	106.278	80.611	167.832		17.392	73.416	27.251	39.91	16.36	23.325	30.083	149.979	208.001	61.682	31.601	27.534	36.075	16.255	26.016
	39.0152	68.584	70.318	72.101	76.63	97.077	120.315	126.333	172.057	100.866	156.782	134.096	87.484	103	80.101	158.194		21.017	45.961	48.052	61.737	23.111	16.757	29.999	146.239	197.569	67.022	36.422	22.242	19.583	14.938	37.511
	39.3939	73.58	51.424	66.165	74.282	98.38	113.599	132.982	187.252	86.064	176.698	142.73	148.561	87.016	79.421	133.974		19.37	40.32	44.189	67.851	20.94	7.958	38.515	141.302	217.849	88.089	34.073	18.812	9.556	12.136	34.024
	39.7727	76.377	46.797	69.89	75.186	91.067	110.697	144.842	171.267	92.099	170.207	141.607	182.964	68.877	67.641	106.405		24.518	30.89	29.609	52.193	15.097	10.657	23.328	169.083	172.719	89.599	24.311	33.913	9.714	9.954	31.97
	40.1515	77.139	48.414	70.101	70.641	89.993	120.561	119.691	171.56	86.821	139.257	144.31	170.907	74.886	68.925	91.646		41.804	39.456	31.161	45.477	14.057	12.711	25.402	168.294	132.267	69.268	16.259	29.711	19.71	10.727	27.661
	40.5303	84.515	49.049	61.641	64.962	92.771	111.828	115.42	131.885	87.173	105.05	135.057	161.82	68.795	69.087	84.754		38.329	36.588	29.034	35.538	14.55	18.73	21.472	128.464	111.729	46.015	25.123	18.13	25.897	14.287	25.171
	40.9091	81.179	44.837	50.445	60.669	89.883	107.577	129.117	89.842	122.87	81.162	104.217	147.64	70.579	70.091	89.59		29.742	33.004	32.934	41.633	14.328	15.336	25.874	110.606	133.77	38.134	17.171	20.467	36.353	17.721	25.549
	41.2879	89.745	43.527	56.26	65.51	86.282	106.73	128.427	81.827	142.931	86.084	112.537	137.525	66.528	67.207	86.707		27.819	34.014	45.856	54.539	14.46	11.857	18.989	111.149	96.535	37.901	25.474	16.833	27.558	16.833	32.139
	41.6667	86.895	40.079	72.703	62.092	80.158	86.961	132.25	79.743	148.766	74.735	109.25	138.257	70.463	53.755	80.47		29.384	30.043	33.319	61.374	19.712	8.443	39.269	95.614	73.915	38.711	20.842	24.616	20.853	18.358	29.445
	42.0455	85.351	36.147	69.533	65.862	78.742	66.657	147.911	79.654	184.396	77.34	119.418	142.17	75.365	53.675	81.07		33.086	44.142	25.115	42.542	21.095	10.878	52.476	111.593	69.117	39.603	18.014	26.128	11.634	10.896	30.872
	42.4242	84.152	37.436	64.174	76.946	76.427	65.425	159.316	86.787	181.973	76.201	127.299	139.885	71.975	58.899	83.702		36.739	43.109	27.951	32.794	9.389	11.482	51.841	94.327	58.887	31.485	23.278	16.308	12.247	18.604	30.038
	42.803	87.584	43.429	65.552	72.687	70.931	65.081	139.64	94.58	173.171	69.448	130.864	144.512	65.356	62.024	96.645		32.338	24.063	25.146	42.163	8.017	15.011	53.179	72.261	74.153	49.338	19.417	10.271	10.967	14.932	21.479
	43.1818	82.561	43.285	68.665	60.652	69.443	57.041	132.856	80.997	106.831	85.418	117.475	145.242	57.603	59.218	106.631		16.768	21.552	14.339	56.307	11.597	11.246	51.283	109.569	68.034	39.583	20.48	17.122	21.694	13.262	16.213
	43.5606	83.595	37.458	74.278	64.291	64.19	81.087	130.463	73.796	76.608	106.692	120.378	125.465	55.805	54.865	97.838		23.108	25.699	27.538	26.298	16.852	25.629	43.647	128.666	38.21	34.015	20.562	14.615	18.086	10.318	37.532
	43.9394	85.101	34.588	83.439	62.233	68.608	70.956	138.759	88.968	67.487	118.514	104.759	104.167	52.656	49.299	86.22		31.34	40.957	26.293	21.195	21.865	23.118	53.767	113.457	30.941	32.872	28.172	22.065	13.398	10.752	35.436
	44.3182	85.011	40.129	91.37	60.937	78.562	67.08	141.448	72.847	62.442	109.719	118.747	136.205	57.855	55.685	82.04		29.668	37.965	35.903	27.621	18.107	11.959	60.55	107.779	20.36	28.355	14.955	20.014	10.191	21.695	26.724
	44.697	84.739	52.522	71.132	61.334	78.322	75.824	149.634	72.16	60.882	116.226	168.055	78.667	68.502	56.925	91.101		27.948	37.86	31.627	26.147	21.783	15.433	60.119	92.682	22.47	27.067	15.887	21.724	14.516	21.744	27.481
	45.0758	81.821	40.744	71.53	56.281	74.007	70.913	162.109	87.072	60.882	120.645	133.834	71.84	71.261	54.434	94.465		28.002	38.934	27.675	22.897	13.534	13.763	49.055	63.645	24.543	25.073	21.257	20.973	22.495	9.437	23.955
	45.4545	84.008	42.852	80.876	48.788	66.285	67.045	160.503	133.25	75.862	121.814	178.162	59.807	57.475	54.733	89.225		23.073	44.76	28.696	22.893	14.339	10.91	46.328	57.067	12.098	21.925	19.274	14.304	28.751	15.319	17.882
	45.8333	86.214	41.664	84.585	58.793	66.809	64.22	176.135	147.123	63.367	117.697	155.076	65.935	53.486	38.046	78.964		21.002	26.666	20.83	24.816	13.798	10.328	57.549	74.647	19.952	30.722	15.68	11.632	25.223	13.966	18.997
	46.2121	84.204	41.342	77.448	58.782	70.725	68.344	169.615	138.864	68.657	94.4	133.032	49.661	49.014	45.867	75.99		12.165	48.911	26.078	33.418	10.645	13.757	72.127	43.3	30.901	22.277	6.933	15.62	34.705	6.146	15.295
	46.5909	86.559	50.888	80.23	55.079	68.034	67.54	177.43	102.064	80.175	94.889	136.764	55.648	58.496	38.62	77.579		21.136	46.152	35.136	33.477	9.72	14.437	83.525	28.641	47.488	42.729	19.751	10.42	18.048	13.462	14.767
	46.9697	87.92	45.112	95.064	59.317	63.527	67.302	170.349	87.914	75.597	95.52	141.866	55.617	48.728	44.352	91.933		23.911	37.623	38.91	28.191	11.511	12.441	93.566	27.678	54.265	45.905	8.454	19.134	20.473	20.582	11.815
	47.3485	81.006	40.54	85.027	64.988	57.318	76.606	180.302	81.217	81.533	95.32	140.414	65.317	47.603	42.912	106.434		29.406	69.317	19.497	23.245	14.547	22.409	112.876	28.024	84.166	41.25	11.338	17.206	22.116	17.114	19.445
	47.7273	76.125	52.106	80.551	60.215	55.204	74.617	192.53	95.578	94.892	88.701	151.673	64.803	47.559	40.18	120.863		21.839	64.377	16.848	33.392	12.999	23.039	175.422	32.043	102.369	36.763	19.963	11.119	23.452	11.282	22.516
	48.1061	76.53	59.36	78.449	54.311	49.302	79.859	170.354	100.2	80.686	78.328	149.627	67.623	40.979	44.043	133.698		26.424	71.822	12.977	24.035	19.838	16.841	81.895	24.84	55.843	37.539	15.77	11.564	31.623	13.884	18.223
	48.4848	81.705	47.854	82.844	49.622	47.728	84.729	162.24	96.766	67.222	75.56	163.684	64.159	40.579	50.242	116.805		20.623	67.164	16.755	22.659	17.051	21.796	56.017	31.833	90.463	33.184	7.112	7.602	21.738	26.584	21.899
	48.8636	75.724	53.575	73.105	47.421	36.114	92.655	153.427	99.456	69.26	69.674	151.389	75.497	45.151	53.762	83.527		29.448	78.891	16.922	25.13	11.237	17.368	60.798	53.665	68.43	35.379	17.518	16.508	24.8	11.413	21.597
	49.2424	72.114	48.89	81.293	55.14	36.775	95.165	159.426	91.274	70.762	63.501	188.461	76.244	45.662	43.983	74.306		29.021	42.726	10.97	15.062	14.68	8.592	50.22	64.937	56.839	28.516	6.217	14.493	36.696	8.002	19.749
	49.6212	79.838	41.054	84.108	52.67	36.012	84.851	186.071	84.322	70.34	56.023	154.026	60.279	41.053	43.879	70.978		33.835	81.951	16.125	17.797	18.074	18.458	41.245	50.535	58.845	25.071	11.376	17.296	37.568	9.175	16.203
	50	81.974	42.129	72.098	55.936	29.202	86.663	191.323	90.842	71.909	60.595	117.454	47.235	39.331	48.19	74.775		41.981	58.965	15.367	17.762	11.681	16.016	52.909	33.785	68.876	28.897	21.527	14.492	27.422	20.086	14.781
	50.3788	75.638	47.258	69.456	61.29	36.613	92.213	196.679	106.008	85.574	61.808	90.695	42.556	43.328	39.457	66.769		22.759	37.386	18.547	17.89	11.64	18.998	55.738	30.411	74.251	34.958	15.734	13.726	32.014	11.312	12.412
	50.7576	63.745	45.545	72.885	62.083	35.039	66.033	197.264	103.953	154.71	44.821	107.062	48.539	46.69	37.371	72.306		27.296	47.628	15.219	26.569	28.764	18.7	55.436	24.478	62.053	20.492	17.891	19.02	41.282	5.976	16.738
	51.1364	52.285	51.417	69.197	61.916	36.254	55.776	202.583	105.595	180.71	28.897	116.606	47.428	57.283	33.921	75.747		23.259	47.73	17.594	22.985	20.339	15.65	52.956	21.997	56.027	17.674	25.722	21.241	25.836	14.004	16.306
	51.5152	54.185	46.43	63.759	66.813	33.733	58.49	197.011	128.343	169.679	23.911	97.726	53.348	68.981	35.453	79.597		22.175	31.275	22.957	18.91	24.877	25.895	52.602	37.341	59.616	24.947	21.088	18.718	25.693	10.365	15.749
	51.8939	47.732	45.04	63.161	57.375	27.593	63.267	175.889	133.577	169.698	27.805	103.285	58.707	68.874	32.874	80.386		29.414	24.32	20.266	21.011	16.66	24.022	55.284	37.442	71.951	20.532	8.905	12.177	37.073	9.614	12.548
	52.2727	60.166	53.458	63.678	63.065	37.977	68.774	156.118	104.538	188.683	30.811	99.661	57.68	73.831	37.012	87.991		35.764	20.381	14.676	18.166	10.95	20.056	69.294	35.195	46.547	11.987	12.606	15.383	32.579	20.841	8.339
	52.6515	64.964	57.397	62.465	71.81	37.477	67.126	128.03	90.061	175.676	18.671	93.892	51.304	72.423	38.071	88.522		26.233	24.182	15.786	14.986	8.26	14.214	100.82	32.166	50.538	25.664	14.829	16.753	25.714	11.743	9.079
	53.0303	66.149	57.74	70.189	66.797	30.658	59.249	106.539	124.904	162.802	16.649	99.849	57.175	63.837	33.634	89.214		27.925	20.335	19.157	20.996	11.694	17.556	94.507	33.204	59.858	13.912	9.586	12.625	31.661	9.773	7.073
	53.4091	51.984	58.018	69.299	56.054	33.983	54.81	105.625	165.345	179.245	10.467	103.273	46.644	69.563	33.37	92.843		28.085	33.357	13.791	10.1	16.066	15.249	100.724	36.087	58.465	12.772	8.36	14.518	28.133	12.05	12.449
	53.7879	59.778	44.146	67.614	64.979	28.353	49.936	107.324	181.234	157.416	11.092	129.649	42.782	80.232	39.027	108.015		22.862	28.967	11.599	18.832	12.091	14.621	73.19	30.489	63.971	11.58	15.195	15.771	23.91	17.046	18.111
	54.1667	55.608	39.543	61.684	69.294	25.637	51.789	105.408	174.474	130.579	9.336	116.996	40.792	67.395	36.286	109.846		19.221	26.735	18.717	24.692	16.248	21.324	55.627	28.85	47.535	16.795	16.709	17.297	15.949	10.555	21.089
	54.5455	51.911	44.839	79.149	67.883	25.104	47.627	97.539	167.178	136.573	8.09	102.906	42.83	64.619	36.676	104.643		17.739	26.688	23.412	33.354	16.17	15.08	46.423	38.3	42.769	13.83	7.655	10.577	28.75	17.852	19.464
	54.9242	50.834	43.654	69.058	63.791	19.894	46.535	100.039	173.459	148.956	5.95	111.776	37.713	58.283	36.837	104.056		19.859	24.654	24.112	38.029	17.71	16.782	64.748	37.782	30.788	15.185	6.846	9.085	28.688	20.337	17.718
	55.303	51.171	45.008	62.14	59.397	23.461	44.993	110.615	163.854	131.714	8.453	111.76	37.036	45.934	40.146	94.698		6.674	14.316	27.269	33.681	12.59	17.569	86.747	32.202	24.869	17.001	8.263	10.727	30.76	12.295	16.766
	55.6818	44.373	44.109	102.264	63.083	14.653	46.311	110.594	130.347	107.396	9.514	102.886	41.454	43.963	39.52	77.942		19.698	23.493	27.719	14.015	21.698	11.526	91.73	34.829	28.838	12.055	10.661	14.312	27.131	12.171	15.2
	56.0606	44.439	28.622	108.457	61.774	12.712	46.554	105.77	121.284	97.445	5.529	118.988	42.517	43.577	35.347	72.174		14.532	26.221	38.296	21.298	16.859	17.788	89.857	33.532	40.625	16.81	5.546	32.308	21.014	10.207	11.984
	56.4394	42.825	33.573	126.44	73.722	14.46	42.234	130.174	113.396	97.212	5.64	98.775	34.11	38.531	33.628	79.672		24.716	34.212	57.378	21.521	27.926	22.535	103.49	26.694	50.05	13.86	6.976	20.727	22.471	13.821	16.113
	56.8182	42.859	27.706	137.18	70.042	18.076	42.397	133.984	105.388	93.082	4.977	77.823	32.274	40.203	28.608	78.742		24.492	26.401	45.897	20.247	22.097	23.089	129.094	24.904	33.934	7.207	9.364	13.441	19.599	15.865	18.474
	57.197	45.174	30.341	123.059	69.011	18.951	41.023	160.579	113.447	103.122	5.158	71.354	23.866	32.492	23.44	73.989		22.308	25.86	22.028	14.62	11.526	12.072	115.375	26.196	14.868	12.018	13.095	15.809	30.761	16.736	20.201
	57.5758	38.532	29.465	103.243	66.47	18.562	36.129	188.446	105.821	105.721	6.857	67.486	25.702	35.943	21.675	72.184		19.197	26.764	20.404	18.185	9.533	14.376	111.225	27.21	24.84	14.843	15.716	23.944	26.151	20.923	19.309
	57.9545	35.453	40.018	106.602	65.053	20.232	36.856	187.628	89.865	90.007	5.893	79.037	21.068	36.298	23.837	79.406		21.358	40.813	45.576	31.563	18.725	23.592	120.935	34.649	23.143	7.55	12.33	12.252	26.807	19.309	20.587
	58.3333	38.671	47.36	134.128	69.268	17.782	37.056	187.892	86.481	75.662	9.778	88.593	29.111	32.616	25.189	80.841		20.465	63.947	80.379	27.731	22.907	18.314	148.405	39.693	27.242	8.401	7.004	21.532	13.672	13.281	12.525
	58.7121	33.323	53.518	147.595	63.051	17.774	35.168	155.821	83.528	71.152	12.383	89.777	31.892	30.938	21.092	81.917		16.742	56.966	52.931	19.164	26.631	15.079	70.704	25.46	25.066	10.267	8.164	16.049	15.251	11.568	9.963
	59.0909	39.301	47.341	144.797	59.688	16.846	34.763	152.693	69.989	82.007	7.151	82.462	28.023	33.735	19.536	79.9		14.936	71.49	51.131	16.419	21.084	12.095	82.981	33.473	27.509	10.364	12.274	12.654	11.786	14.698	15.209
	59.4697	35.492	42.826	145.937	65.894	18.877	34.322	167.056	65.85	102.086	4.513	74.674	22.038	32.846	20.442	98.546		15.406	48.094	24.28	20.407	15.608	13.808	92.608	33.549	37.626	8.502	10.539	13.048	14.539	22.227	15.348
	59.8485	33.519	45.83	137.428	68.651	18.443	35.834	155.36	66.922	107.137	5.102	73.979	20.337	37.445	20.616	115.166		14.721	46.054	50.19	23.693	17.636	12.544	75.722	21.987	32.93	12.905	8.946	15.081	19.583	30.653	14.077
	60.2273	32.814	44.691	135.773	65.321	18.963	39.742	137.491	75.77	125.197	4.318	64.723	17.076	40.969	20.285	121.327		17.002	62.503	69.101	19.355	22.146	15.272	56.974	21.454	50.318	16.291	9.436	18.666	12.9	20.967	21.548
	60.6061	29.151	40.932	137.341	63.718	17.954	40.424	125.253	80.819	134.111	4.489	53.427	14.002	30.897	20.789	118.118		16.41	54.962	37.719	18.357	15.945	10.027	66.611	23.701	49.817	13.477	20.703	15.117	20.279	19.213	18.66
	60.9848	29.161	46.358	116.912	64.873	20.471	50.25	129.97	83.79	109.836	7.791	48.05	13.378	29.876	21.043	119.82		23.53	35.651	30.108	21.02	14.661	9.752	46.658	24.404	36.447	8.403	13.447	13.649	12.242	17.784	13.316
	61.3636	24.686	59.065	75.968	63.909	20.05	59.52	135.528	97.543	72.977	5.741	46.231	13.108	32.756	21.239	97.52		15.86	40.822	27.348	21.786	13.675	16.564	64.064	20.357	24.032	14.701	6.536	13.839	15.292	16.004	16.838
	61.7424	30.468	61.964	64.446	66.402	21.009	48.408	151.496	110.311	61.512	8.484	45.579	12.958	45.247	22.036	88.674		23.572	69.757	17.94	22.447	12	16.198	59.663	24.342	29.092	13.788	6.6	15.86	18.143	14.163	10.499
	62.1212	32.895	62.097	62.977	68.392	19.186	49.555	152.369	109.543	55.843	9.945	40.189	10.908	38.254	17.425	127.8		13.51	40.934	26.196	20.111	15.434	15.033	63.152	16.958	36.561	10.857	10.883	17.02	19.609	15.691	15.133
	62.5	27.987	71.305	59.94	65.256	17.886	55.001	173.305	133.052	57.812	9.164	37.799	9.769	36.682	17.841	176.286		15.504	37.182	26.718	24.567	15.095	18.436	56.451	26.805	22.884	10.855	10.698	14.838	18.447	14.9	17.432
	62.8788	28.913	73.524	66.859	67.645	18.505	50.258	166.667	156.313	74.41	7.481	33.687	9.238	40.665	19.402	196.671		17.467	28.207	23.184	25.851	14.659	9.805	58.785	19.322	17.441	9.455	13.595	15.876	38.192	23.507	19.608
	63.2576	28.148	74.056	66.808	71.002	16.722	49.004	157.478	112.246	80.382	10.126	30.898	10.308	37.85	19.201	192.908		19.327	15.531	15.746	17.652	12.396	14.318	54.181	15.485	28.209	9.277	14.828	15.848	11.687	23.534	8.705
	63.6364	29.108	62.59	59.327	61.944	15.399	37.945	152.338	97.484	83.633	7.236	31.624	10.603	34.574	17.453	199.953		17.902	24.331	20.313	19.838	14.36	10.032	34.446	18.407	24.211	8.498	14.225	7.685	12.278	20.598	26.955
	64.0152	25.81	55.214	68.427	60.433	21.097	37.358	137.22	92.421	89.903	4.823	28.978	9.237	29.471	16.597	179.098		14.64	20.617	4.885	21.749	16.47	15.29	21.211	13.036	25.513	11.39	18.168	9.248	9.806	21.204	22.952
	64.3939	24.498	49.601	63.413	60.73	21.914	29.068	126.096	102.807	75.897	7.709	32.286	10.027	26.554	19.705	175.726		22.685	25.239	10.355	19.747	17.501	21.002	24.356	12.546	20.21	9.248	13.476	18.647	22.339	38.437	20.985
	64.7727	30.776	53.308	53.127	64.59	20.272	27.241	118.707	98.041	66.045	4.57	35.304	10.075	29.849	24.155	142.403		19.095	33.392	12.475	10.517	25.45	14.439	16.765	18.063	24.156	9.05	10.068	17.33	20.815	21.247	21.661
	65.1515	32.566	57.204	59.278	63.986	21.276	24.812	109.081	104.28	77.498	6.702	34.824	7.111	27.263	19.919	110.168		17.144	35.926	17.715	11.314	23.984	17.232	23.986	22.219	31.847	14.605	10.431	12.308	13.605	20.308	12.524
	65.5303	38.561	58.106	60.817	57.031	19.12	24.138	98.724	83.727	77.32	10.365	30.9	9.374	22.025	16.064	120.614		24.881	19.526	12.316	12.218	14.84	17.829	13.557	38.029	35.349	12.307	13.574	12.462	19.437	20.616	10.223
	65.9091	32.913	55.147	75.988	53.774	15.555	25.333	100.026	78.165	73.371	15.172	29.096	8.51	19.676	19.893	163.525		23.027	26.754	12.316	24.626	13.64	16.277	12.916	28.287	21.178	15.866	13.679	13.901	18.205	16.039	10.288
	66.2879	30.998	63.501	79.342	55.296	18.857	32.122	92.039	78.396	56.837	27.688	26	7.308	25.405	21.559	169.196		17.476	17.812	12.83	23.228	21.948	21.908	14.805	25.546	18.556	11.471	8.515	8.842	18.276	11.288	15.73
	66.6667	26.646	44.308	92.988	49.9	20.992	32.499	83.275	80.835	55.757	38.264	23.502	4.189	19.577	18.761	115.023		11.704	18.295	14.2	19.739	21.191	29.196	17.078	20.652	14.917	12.019	11.679	15.489	13.202	17.758	20.366
	67.0455	23.709	43.494	104.516	47.611	21.114	32.262	84.787	95.514	56.986	46.999	22.105	4.969	16.119	26.707	110.91		12.623	31.083	8.848	18.034	8.75	7.38	15.756	26.568	22.822	17.372	13.017	23.431	21.965	23.54	17.737
	67.4242	28.875	55.714	97.73	47.963	21.606	28.538	91.046	81.584	62.676	49.722	20.021	5.076	15.532	23.553	107.111		18.042	20.444	7.551	20.94	11.905	11.959	18.906	27.816	19.764	14.156	9.804	7.115	17.921	17.546	19.809
	67.803	24.435	62.494	83.442	47.521	19.956	20.236	87.26	92.864	62.936	46.581	15.897	6.864	14.157	23.998	97.231		20.366	41.136	14.719	23.783	15.654	14.751	25.178	24.503	20.063	15.143	9.402	16.101	15.611	25.205	18.934
	68.1818	30.2	51.388	99.869	48.993	20.919	20.964	78.157	91.476	63.562	50.605	12.409	4.613	11.461	25.114	80.465		15.545	46.673	21.377	26.097	19.565	21.842	22.61	29.644	16.4	10.732	9.589	17.687	15.422	14.8	19.295
	68.5606	30.742	50.381	118.519	43.715	22.807	23.437	74.53	105.749	66.909	38.284	10.63	4.495	12.707	21.432	74.318		10.908	34.85	12.534	18.477	28.177	21.406	25.491	33.139	16.518	17.83	9.782	16.263	20.225	12.373	18.257
	68.9394	23.556	41.064	110.066	46.406	22.743	21.325	84.74	98.854	73.875	24.076	8.135	3.83	14.141	24.758	62.887		20.594	18.348	13.978	13.79	26.723	18.337	26.584	20.563	14.769	16.773	13.64	9.686	28.892	14.829	14.952
	69.3182	20.016	36.545	98.027	43.847	20.409	20.545	79.7	117.368	68.378	16.468	8.751	6.357	16.955	17.34	61.862		19.611	22.802	17.745	15.071	28.692	15.584	14.992	47.571	9.429	10.517	13.104	11.783	16.405	19.126	15.702
	69.697	22.968	26.025	89.349	46.336	20.579	21.106	75.353	122.032	63.011	10.427	10.367	7.501	12.448	21.4	76.148		12.924	22.131	12.658	14.333	21.888	18.553	17.906	47.705	14.586	11.646	10.217	15.977	13.499	17.145	16.868
	70.0758	25.678	27.776	60.7	50.603	22.152	20.018	74.989	107.89	63.34	7.204	9.125	7.485	13.771	23.149	71.17		21.341	19.594	13.842	17.766	16.077	20.583	33.982	37.733	11.231	17.256	11.812	8.753	16.104	23.436	16.476
	70.4545	24.916	23.264	53.429	48.374	24.963	21.105	81.153	97.639	56.076	7.065	8.617	5.929	12.315	20.119	69.238		22.569	25.801	9.406	23.388	21.102	18.941	50.637	30.248	9.288	15.862	10.858	11.431	14.752	23.042	11.569
	70.8333	22.393	24.172	57.769	51.434	22.303	22.54	80.318	94.665	52.217	8.435	8.385	6.01	10.95	18.927	82.384		17.488	23.741	16.969	25.361	19.329	19.598	61.77	37.318	16.502	14.016	16.113	8.651	13.904	14.158	14.643
	71.2121	20.521	32.665	56.066	44.949	24.751	23.609	70.884	91.284	54.35	5.91	6.256	6.805	10.293	14.833	92.293		25.844	25.191	13.56	17.548	15.643	14.908	49.796	40.368	14.788	12.502	15.744	9.222	14.702	15.408	18.943
	71.5909	16.731	32.109	65.428	42.974	23.119	28.656	70.307	96.985	58.742	10.005	4.804	7.395	10.388	17.497	98.478		12.81	21.013	15.171	10.54	18.831	16.67	41.525	29.26	14.277	8.722	12.927	8.273	12	21.185	20.032
	71.9697	19.354	22.907	55.518	44.705	24.314	28.809	76.237	113.425	61.715	8.188	4.6	8.927	11.336	17.686	100.018		9.293	22.863	16.237	9.678	28.29	13.345	42.379	19.527	14.153	14.223	12.436	7.315	10.427	16.66	13.49
	72.3485	16.282	31.018	54.211	43.3	29.022	29.645	75.335	102.587	57.957	6.539	5.338	7.825	12.546	17.548	85.389		8.561	13.304	17.894	12.628	16.962	14.768	56.189	16.332	14.714	10.457	9.506	6.398	16.273	15.697	18.479
	72.7273	15.538	28.69	60.935	33.475	22.944	31.672	78.726	81.443	56.626	7.216	4.468	6.576	7.749	15.523	86.923		8.338	29.399	22.453	19.001	13.93	16.027	41.731	15.954	19.922	9.32	17.019	8.8	18.957	23.392	12.428
	73.1061	16.746	29.571	68.85	41.308	27.666	31.267	86.759	76.793	61.081	8.622	1.823	5.585	7.821	17.32	76.886		8.071	23.758	23.139	16.209	10.953	20.271	57.452	14.775	18.672	9.108	18.285	10.726	17.549	33.356	11.694
	73.4848	20.682	25.373	63.148	37.661	26.993	25.988	86.895	74.834	65.956	8.531	2.771	7.895	8.328	21.756	74.43		6.796	19.826	13.617	16.814	23.777	22.746	80.166	17.055	5.518	8.158	16.302	12.263	25.353	19.355	29.353
	73.8636	14.944	27.764	56.915	38.322	29.51	24.122	82.305	72.001	77.688	6.552	3.168	9.173	8.756	17.309	71.47		20.227	18.951	10.057	11.698	16.229	11.119	76.364	18.593	23.967	13.263	17.7	10.337	24.921	17.989	11.115
	74.2424	11.513	28.154	57.966	38.543	22.227	23.442	84.766	70.05	95.411	6.281	3.249	7.358	4.977	13.939	73.772		16.088	14.078	11.448	19.364	12.934	14.627	74.873	18.703	24.908	17.223	14.176	10.362	13.662	19.328	8.532
	74.6212	15.011	23.974	55.089	35.471	24.385	22.663	77.631	80.541	94.343	6.051	2.791	4.937	7.22	14.323	66.909		17.718	23.282	13.303	20.626	16.65	19.494	85.88	14.926	24.563	11.329	9.082	12.771	18.361	18.315	16.709
	75	14.787	25.524	65.869	37.32	30.442	22.85	88.787	86.542	82.29	5.518	4.281	4.232	6.722	14.422	62.733		16.704	13.946	19.797	16.39	21.537	12.666	63.791	21.531	19.642	6.707	9.26	11.204	20.598	10.926	12.908
	75.3788	13.642	25.696	71.512	30.052	34.153	17.392	79.103	91.273	58.548	7.493	3.351	4.871	6.028	14.385	67.135		10.505	34.669	6.808	12.801	16.269	12.565	60.968	18.886	17.542	12.328	11.424	10.923	12.161	22.241	15.982
	75.7576	13.617	28.644	72.617	30.27	30.043	17.11	82.821	96.34	58.914	6.244	3.314	4.624	7.689	19.422	62.721		5.061	19.968	8.66	17.473	17.697	18.893	57.53	23.575	11.92	13.419	17.591	14.195	11.402	22.021	14.563
	76.1364	13.82	27.855	66.777	25.558	30.709	21.208	79.834	101.519	56.22	7.002	2.685	3.772	9.118	20.196	61.396		8.968	30.058	12.5	17.51	16.813	19.189	50.337	53.132	13.296	11.74	10.577	19.728	25.642	14.985	12.031
	76.5152	17.677	23.989	66.94	24.887	24.493	12.991	74.295	101.704	60.344	8.617	4.226	4.651	5.515	24.76	71.464		16.291	15.178	11.255	25.009	22.258	11.115	50.706	95.842	17.648	15.474	13.104	16.187	19.566	11.712	12.363
	76.8939	10.328	22.489	64.486	22.28	29.589	12.852	84.139	106.303	64.103	9.308	3.888	6.437	4.486	21.333	72.677		18.667	29.413	18.744	14.909	23.236	5.674	50.069	100.305	18.288	7.588	15.03	18.71	13.021	17.195	20.553
	77.2727	12.393	20.673	59.565	14.92	19.151	11.776	87.222	140.974	75.084	8.493	2.897	5.153	6.44	24.848	72.552		12.281	13.836	15.25	19.464	11.994	9.898	38.442	90.603	25.622	4.08	18.011	11.563	7.691	16.771	21.522
	77.6515	11.128	25.264	55.333	16.336	32.884	15.836	83.115	171.288	74.732	9.027	3.345	6.26	5.449	26.703	74.536		12.65	15.346	18.147	19.828	19.261	26.287	45.534	90.398	21.345	5.521	9.905	9.713	16.364	19.714	21.004
	78.0303	9.8	23.531	51.132	14.778	24.939	12.703	77.667	178.065	67.265	8.214	3.732	4.288	4.877	25.215	66.564		8.761	20.402	26.9	14.8	26.605	22.48	54.666	83.225	18.264	10.851	12.034	8.427	17.538	17.702	15.72
	78.4091	10.427	17.94	46.865	14.725	22.433	12.418	79.952	175.943	63.675	7.592	4.402	5.522	4.244	26.57	64.041		10.368	14.302	20.012	23.544	26.106	19.439	52.266	82.966	19.619	10.765	12.854	12.606	7.473	16.172	20.577
	78.7879	13.079	27.117	41.829	19.985	26.915	8.815	75.224	145.082	54.147	7.85	3.334	4.534	5.731	28.552	65.639		15.245	27.956	15.847	16.208	24.954	14.974	48.239	95.106	20.801	11.784	9.116	12.774	17.067	18.495	23.139
	79.1667	8.088	33.44	42.351	21.921	30.138	10.899	73.673	114.701	54.205	8.528	2.477	4.254	5.517	34.25	70.414		16.342	16.376	15.575	20.141	18.411	11.901	26.182	80.053	14.248	9.921	9.202	8.276	14.918	16.111	22.347
	79.5455	6.386	23.929	41.429	20.063	27.976	9.987	80.686	97.504	50.113	9.137	3.909	4.961	7.839	42.972	70.086		15.002	28.661	10.319	19.354	11.723	25.487	27.614	36.609	15.654	12.609	9.368	3.168	15.303	21.673	18.657
	79.9242	7.554	27.884	41.25	19.984	25.929	9.83	68.074	78.864	45.113	12.186	4.33	5.17	6.56	49.161	65.703		6.873	12.314	11.587	26.465	16.331	16.884	19.288	13.524	17.98	9.617	12.975	17.366	12.278	27.629	15.685
	80.303	7.857	25.188	45.279	21.052	30.636	11.133	69.207	75.842	41.131	11.453	4.162	6.369	7.479	46.477	66.241		22.749	14.453	12.793	26.899	13.979	26.749	16.951	17.788	19.672	6.82	12.289	8.504	15.185	18.898	15.643
	80.6818	7.276	27.835	36.618	15.892	31.746	12.766	69.551	72.08	51.752	7.394	4.832	4.521	5.863	45.532	62.882		16.089	10.131	15.911	24.038	14.942	17.191	16.733	20.899	14.854	11.524	13.612	9.559	22.412	12.485	18.732
	81.0606	4.958	30.614	41.337	13.893	25.945	13.465	71.926	55.94	73.185	9.497	4.64	5.716	4.785	44.92	72.372		13.286	17.235	16.062	12.214	17.031	19.931	20.954	19.366	15.401	9.403	19.683	14.174	16.806	16.375	24.174
	81.4394	6.695	23.592	40.37	13.035	19.59	11.752	66.289	42.215	84.512	8.125	2.254	4.873	5.434	40.622	66.673		13.746	9.768	12.848	18.124	24.417	19.867	19.85	21.849	19.997	8.618	20.234	16.798	19.716	16.352	25.221
	81.8182	7.676	25.353	35.129	15.789	24.773	11.101	60.887	39.585	99.08	4.51	2.621	5.519	7.794	41.298	71.786		13.272	14.094	10.456	16.244	31.19	31.006	19.963	26.438	23.026	8.951	18.654	11.678	20.203	15.483	22.413
	82.197	6.949	25.235	36.737	11.911	32.597	12.413	55.215	40.531	98.559	3.376	1.979	4.764	5.118	41.65	68.814		12.826	25.55	10.974	19.082	25.803	23.603	22.732	27.483	16.267	13.651	14.852	15.953	12.878	14.175	20.866
	82.5758	5.578	30.558	37.579	10.918	26.946	11.671	59.625	43.383	112.913	4	3.962	5.818	5.36	36.162	60.709		22.222	16.191	7.765	15.046	17.809	24.733	12.587	25.579	18.523	17.288	14.849	12.65	17.957	15.492	21.623
	82.9545	4.932	33.391	38.954	9.375	26.093	12.033	63.317	40.756	106.17	4.8	3.122	7.299	5.369	34.535	61.125		21.422	20.143	20.635	18.812	20.837	21.132	19.174	17.794	25.785	15.278	14.096	12.35	13.717	17.273	25.792
	83.3333	6.018	25.932	38.914	7.892	24.445	13.029	65.117	53.31	84.8	6.192	4.183	6.618	5.991	35.42	69.969		15.296	16.854	24.55	15.48	14.51	25.948	17.507	27.976	26.676	13.225	19.955	8.628	8.422	15.512	12.553
	83.7121	5.549	30.809	36.119	7.926	26.821	14.188	57.982	85.407	74.01	3.535	2.782	5.306	6.018	30.731	58.884		20.601	18.912	13.565	13.383	11.155	14.789	18.134	23.964	21.08	12.046	14.277	15.721	13.766	9.684	8.959
	84.0909	5.366	24.956	34.001	9.691	31.356	14.272	56.684	70.568	67.353	4.348	3.546	4.431	4.75	28.977	62.605		16.337	21.067	17.913	15.664	19.583	18.824	18.817	25.063	28.674	14.041	17.439	17.945	16	12.569	14.186
	84.4697	6.03	28.32	32.542	10.331	26.247	10.885	56.375	75.894	60.654	4.149	2.521	6.241	4.377	25.494	66.85		13.336	31.302	12.422	24.061	15.2	16.155	20.841	9.808	37.35	13.574	11.542	12.233	14.616	16.284	15.352
	84.8485	5.624	26.804	31.318	7.17	26.883	11.543	58.421	89.645	55.174	2.644	3.715	7.702	6.621	27.281	62.183		15.19	17.572	19.236	22.68	17.132	24.469	13.58	23.202	42.349	14.433	12.58	18.05	16.36	18.435	10.176
	85.2273	4.761	23.949	37.572	6.995	25.094	13.002	51.576	92.955	80.416	2.556	2.249	9.097	5.679	28.948	61.215		16.143	33.292	14.376	25.502	17.318	17.886	6.671	20.53	28.206	8.585	19.274	22.612	21.018	17.162	14.462
	85.6061	6.768	22.296	40.273	8.149	24.856	13.46	56.623	86.22	62.318	2.91	3.316	9.111	4.553	23.558	64.785		13.627	17.883	18.259	18.787	22.094	16.091	17.743	16.885	36.838	11.368	13.44	14.895	17.544	14.648	9.745
	85.9848	4.863	26.531	36.97	9.125	17.896	8.219	54.535	69.543	58.896	3.943	5.121	10.822	4.502	21.959	69.6		14.481	15.875	8.598	21.947	18.883	21.082	18.141	21.5	29.372	13.636	15.18	9.398	9.707	21.095	6.953
	86.3636	4.261	28.707	41.292	8.924	17.003	8.962	55.776	74.138	57.676	3.902	4.573	10.894	3.042	22.681	83.145		17.468	28.195	17.017	20.835	15.187	10.989	12.225	13.517	23.723	9.256	19.985	11.917	8.609	17.229	6.601
	86.7424	3.57	22.358	36.678	6	14.919	6.088	54.068	78.204	60.903	3.852	4.964	11.266	3.272	25.487	64.821		19.207	19.12	20.444	20.825	26.678	22.658	17.772	21.485	17.453	19.153	18.734	17.627	13.5	13.874	8.995
	87.1212	5.843	22.132	38.39	6.417	16.033	8.745	59.825	48.974	60.34	4.588	4.988	9.412	4.495	24.33	63.955		13.282	22.468	25.483	13.877	23.05	19.004	16.422	14.598	15.67	8.868	12.713	19.049	17.662	21.976	9.475
	87.5	6.249	21.534	40.544	10.79	19.074	7.869	61.276	48.031	50.531	4.76	6.93	7.512	3.674	31.337	66.772		14.038	14.024	18.177	22.133	22.406	24.819	15.545	11.634	20.437	9.57	15.919	10.867	12.079	11.66	9.1
	87.8788	5.786	19.137	47.92	8.071	18.64	7.085	60.071	61.751	46.557	2.495	6.302	5.72	4.583	23.235	73.797		12.2	20.275	14.173	23.621	24.541	17.581	8.746	16.587	25.546	2.999	8.114	14.394	10.683	24.996	10.069
	88.2576	5.983	18.782	51.915	9.039	17.421	9.911	54.977	53.509	49.041	3.97	8.327	7.196	3.966	23.689	53.23		13.089	11.997	11.845	25.035	16.738	9.279	23.22	18.873	23.066	5.272	15.572	14.968	8.359	19.328	18.832
	88.6364	5.276	22.456	45.14	8.151	15.905	9.233	59.887	42.26	51.102	4.404	6.312	7.542	3.837	23.997	38.072		23.523	17.543	9.472	26.053	23.492	12.238	22.309	18.973	17.131	4.758	10.496	15.383	10.012	22.827	20.712
	89.0152	6.217	22.446	29.117	8	14.984	7.804	57.053	57.489	49.384	2.891	10.745	6.001	3.909	23.004	30.547		11.14	11.377	14.728	16.094	22.92	15.83	15.335	24.539	16.444	13.575	11.049	19.127	14.278	15.72	15.984
	89.3939	7.103	27.954	25.197	6.545	13.983	7.898	50.25	62.79	41.294	2.881	10.701	10.426	3.999	33.105	28.176		15.9	20.289	12.252	12.554	16.771	13.22	15.226	10.64	22.97	11.098	20.397	13.551	10.99	21.177	15.992
	89.7727	4.288	21.219	28.834	7.587	15.115	7.022	45.473	55.666	42.162	2.884	7.133	13.129	1.992	20.197	28.113		18.778	23.753	6.448	19.24	14.592	24.57	13.048	14.515	20.828	17.298	22.386	10.958	6.672	31.981	16.365
	90.1515	4	16.594	25.215	6.885	16	8.162	50.483	55.371	42.014	4.502	8.373	8.27	2.497	27.401	23.055		17.883	46.878	13.102	20.268	11.93	16.765	13.814	28.098	17.117	20.696	21.487	5.164	5.637	21.538	15.021
	90.5303	3.941	18.689	29.393	6.509	14.642	4.87	49.8	49.742	35.468	2.153	10.276	10.071	4.174	23.067	26.588		18.498	20.37	18.93	21.673	13.748	9.859	14.923	16.995	23.199	9.227	16.195	13.098	8.109	18.908	12.654
	90.9091	3.801	18.928	37.12	6.474	15.644	4.862	54.485	52.329	34.318	3.235	10.2	9.565	2.627	33.718	22.658		15.564	15.986	7.8	30.026	16.828	28.601	15.136	16.506	25.228	5.174	20.436	9.669	23.082	17.828	17.316
	91.2879	4.259	18.918	27.295	8.099	16.024	7.51	53.12	48.496	43.793	6.796	14.579	8.029	2.385	24.083	22.166		12.455	15.28	7.763	22.281	22.467	22.591	9.072	17.53	26.823	9.296	10.058	10.995	14.043	9.187	10.665
	91.6667	5.191	20.299	33.188	8.476	14.252	7.571	53.332	52.53	31.987	5.305	9.692	7.984	3.032	21.882	27.347		9.525	18.935	11.413	22.525	21.274	15.734	15.166	34.199	27.578	14.218	24.919	14.898	15.277	17.072	10.117
	92.0455	5.375	11.445	33.725	6.698	10.843	7.959	58.68	50.931	28.626	3.22	12.953	9.013	3.825	21.572	22.345		16.883	29.759	20.268	23.205	17.52	17.596	14.104	45.809	36.964	14.838	13.474	12.695	16.751	11.362	12.817
	92.4242	3.633	11.753	30.585	6.563	12.613	9.248	54.765	51.449	29.837	5.734	12.422	6.013	3.725	25.653	21.174		15.468	19.524	14.805	17.985	15.98	15.893	25.15	46.89	36.632	11.047	18.411	11.008	15.955	15.978	13.271
	92.803	3.086	10.738	29.401	5.993	16.139	10.706	51.166	62.019	29.794	5.504	15.617	5.203	3.74	24.611	25.137		19.064	14.48	10.494	19.596	12.129	27.608	27.701	36.073	22.386	15.254	8.482	7.047	10.742	11.719	12.144
	93.1818	3.761	10.055	28.082	8.038	13.675	13.144	52.02	62.819	27.294	6.293	12.724	6.822	3.892	17.093	27.411		14.836	13.714	10.206	16.775	10.836	14.806	13.767	55.191	15.537	10.006	18.714	14.111	8.555	31.948	15.404
	93.5606	3.655	8.056	27.23	7.638	12.394	9.179	55.155	57.509	27.28	5.701	12.043	4.836	3.984	21.836	34.705		15.07	20.926	7.87	13.485	14.96	14.931	19.256	52.656	11.971	11.934	19.875	15.328	9.393	18.896	10.088
	93.9394	3.658	9.161	27.86	10.552	11.041	7.697	59.163	62.575	33.528	1.876	17.029	5.174	4.427	23.709	27.533		17.049	14.798	10.27	15.567	24.011	16.218	25.052	50.224	21.623	11.022	37.21	10.188	12.527	11.79	14.165

## Sheet: Fig 3 F,G
Pre-normalized data points for F (See Methods). Same dataset is used in G but cut off before X=23.86 to exclude dead cells. Curves in G are then generated using LOESS smoothening (See Methods)
	Distance	JNKreporter																							JAK/STATreporter																							EdU
		M1	M2	M3	M4	M5	M6	M7	M8	M9	M10	M11	M12	M13	M14	M15	M16	M17	M18	M19	M20	M21	M22		M1	M2	M3	M4	M5	M6	M7	M8	M9	M10	M11	M12	M13	M14	M15	M16	M17	M18	M19	M20	M21	M22		M1	M2
	0	106.333	106.333	106.333	106.333	106.333	106.333	106.333	106.333	106.333	106.333	106.333	106.333	106.333	106.333	106.333	106.333	106.333	106.333	106.333	106.333	106.333	106.333		20.222	20.222	20.222	20.222	20.222	20.222	20.222	20.222	20.222	20.222	20.222	20.222	20.222	20.222	20.222	20.222	20.222	20.2222	20.222	20.2222	20.2222	20.222		17.556	17.556
	0.3788	106.887	96.132	91.306	89.326	88.24	87.658	87.656	87.699	86.803	85.319	85.751	89.785	94.877	101.834	107.599	110.302	114.362	127.96	128.513	124.655	115.381	101.482		16.532	4.888	9.745	14.184	18.308	23.488	28.735	27.636	22.442	19.081	14.252	9.894	8.516	8.472	9.458	11.526	14.804	24.3873	26.779	29.6415	24.0177	10.747		23.165	18.422
	0.7576	94.487	74.827	73.381	78.004	76.669	73.49	79.862	88.991	100.777	95.282	78.75	65.712	84.035	108.858	110.705	113.302	109.309	139.605	135.821	112.991	102.666	82.938		18.943	13.914	9.318	10.524	17.746	26.217	25.525	20.592	12.017	9.373	10.17	11.335	11.657	11.099	7.643	11.527	9.866	18.9461	23.964	31.6718	26.738	17.888		23.601	14.942
	1.1364	96.041	71.147	78.601	92.925	90.413	72.596	69.342	73.396	80.665	83.356	69.462	31.106	50.242	96.68	59.356	92.619	78.291	192.473	167.542	134.309	126.375	69.392		17.373	15.71	4.163	15.222	23.478	31.387	31.161	28.034	17.035	16.628	18.787	12.114	25.36	15.879	2.384	19.563	9.961	20.8564	31.671	27.7784	17.4581	30.557		20.319	7.2
	1.5152	99.541	88.927	101.688	107.032	106.193	84.178	63.945	60.494	59.537	50.367	24.26	29.489	39.745	63.365	47.574	52.376	62.874	196.981	164.259	150.047	151.253	84.731		7.077	5.072	16.7	23.694	25.035	24.492	33.896	29.463	10.755	9.328	7.455	5.207	14.129	10.1	6.027	12.243	8.034	16.4366	16.356	24.7123	22.0804	7.14		17.444	5.15
	1.8939	89.74	83.583	109.806	81.844	98.699	58.747	35.98	44.868	27.554	21.211	15.448	45.675	47.971	42.304	65.674	62.79	53.525	89.888	112.086	103.012	127.285	87.355		26.562	21.582	10.085	2.415	10.849	15.398	22.278	22.611	15.65	6.35	11.09	9.382	10.725	10.291	19.148	2.477	7.368	19.0995	25.045	22.7057	22.9592	4.769		23.622	12.861
	2.2727	124.934	96.501	119.29	99.851	92.494	59.027	40.088	28.588	24.207	27.371	39.342	46.491	34.33	52.131	49.189	160.249	80.528	90.553	127.284	119.726	109.923	105.665		15.208	16.342	16.948	5.21	13.69	10.347	23.127	30.845	28.77	9.477	8.158	3.4	11.262	12.659	7.417	7.098	6.34	13.1914	24.766	18.4313	19.0238	18.525		21.748	14.303
	2.6515	138.017	100.156	109.978	123.201	86.355	41.768	31.198	23.564	23.499	30.107	47.848	52.383	24.477	37.177	101.396	216.643	126.842	51.499	74.064	115.42	133.437	116.346		9.291	13.422	13.55	16.533	23.029	21.905	27.715	34.862	21.296	17.862	5.334	0.171	4.659	6.818	13.087	9.101	7.005	18.6223	24.086	34.1649	12.4246	15.424		22.663	13.543
	3.0303	121.587	76.592	107.716	91.743	65.447	31.074	30.131	25.009	19.618	29.504	39.091	60.081	24.155	52.541	155.565	223.529	150.446	33.513	21.094	88.6	163.831	115.804		22.088	29.072	10.056	20.372	21.065	29.374	26.07	35.82	31.812	25.611	8.28	1.055	3.064	8.647	9.408	11.978	17.744	14.9495	8.772	9.2998	5.1254	12.524		20.922	16.886
	3.4091	151.232	101.283	96.281	47.839	27.747	33.831	28.87	30.746	25.084	31.35	39.349	61.755	30.064	35.305	163.476	225	159.495	24.776	9.698	57.209	115.139	125.024		9.794	17.135	8.976	7.123	23.687	27.075	40.089	21.208	31.775	11.151	6.551	2.134	1.642	11.181	14.482	16.597	34.084	23.2866	31.993	12.4199	8.3667	20.528		24.48	17.806
	3.7879	105.182	80.448	51.964	36.607	33.491	28.676	45.504	36.743	36.113	27.989	42.714	52.702	42.007	43.251	73.929	201.613	133.835	27.767	33.655	49.56	110.024	85.71		16.779	9.653	6.69	3.193	23.288	32.367	37.058	10.194	22.45	7.827	13.602	10.912	2.685	24.686	6.524	13.065	30.377	20.5397	47.133	13.2654	15.0476	22.065		30.49	18.517
	4.1667	66.238	60.576	60.616	29.943	29.741	30.029	30.902	30.225	23.187	32.992	46.348	33.268	57.345	59.273	78.233	129.516	102.753	46.225	37.008	61.284	69.104	64.827		16.896	5.537	20.63	5.992	6.841	21.36	13.845	15.55	11.218	10.519	4.371	14.052	8.345	11.065	5.338	11.299	16.931	15.5519	44.482	19.8571	12.3375	17.844		29.369	26.554
	4.5455	75.142	63.363	24.304	17.547	37.381	58.916	19.435	7.149	18.858	25.572	41.461	16.575	77.439	57.158	60.29	81.335	65.626	81.241	21.982	75.078	44.924	79.063		13.991	7.262	8.125	8.553	18.536	9.45	15.235	18.195	12.662	20.879	9.085	5.523	13.513	53.81	13.683	12.448	9.741	15.0067	27.196	10.9801	2.8325	8.428		13.668	29.73
	4.9242	113.424	78.432	24.14	17.974	45.27	75.2	23.141	16.187	26.859	25.275	24.527	20.612	94.435	69.494	56.038	73.945	50.009	39.701	6.747	57.425	34.008	93.52		16.154	16.942	11.754	3	17.735	15.433	4.437	14.308	14.494	16.764	9.556	5.059	12.407	32.914	14.947	14.139	6.675	19.2853	36.84	1.7523	0	20.047		15.544	29.14
	5.303	113.423	74.384	28.155	21.266	31.828	89.214	21.539	11.247	32.5	25.068	35.242	42.09	81.702	70.055	77.788	63.148	62.456	27.276	21.147	41.145	30.976	114.088		21.901	17.293	10.585	5.858	6.205	10.248	9.421	7.89	13.481	29.517	21.18	6.427	11.107	38.096	20.442	15.375	5.041	30.5317	15.601	21.7446	0.5809	21.811		18.758	23.001
	5.6818	123.439	75.547	37.921	14.015	22.392	79.068	13.059	17.797	20.596	43.945	72.355	28.436	102.206	72.557	76.521	64.706	58.754	27.063	36.545	10.875	25.544	116.475		19.451	22.161	10.523	3.477	12.171	11.617	6.633	6.735	10.042	19.357	16.539	1.306	10.903	33.094	9.818	14.38	4.664	24.758	28.613	21.7364	2.5649	10.747		13.885	32.387
	6.0606	126.014	71.422	47.867	9.951	25.603	59.123	12.032	20.238	24.68	54.032	101.69	71.218	119.387	72.704	131.079	61.159	54.487	31.73	25.669	3.879	18.161	115.192		18.053	16.958	25.857	0.928	14.218	5.179	2.337	6.591	15.477	18.809	12.552	7.972	6.719	27.699	5.123	12.047	12.134	19.4166	40.849	33.7232	9.4233	10.037		13.766	18.152
	6.4394	134.929	49.931	38.039	12.276	21.305	32.058	11.052	17.077	23.402	35.609	87.232	82.041	106.686	62.75	121.922	68.073	45.486	26.759	22.648	27.389	6.95	135.826		30.417	28.493	35.883	2.351	29.551	8.861	6.563	3.83	11.905	6.555	17.639	7.988	10.8	28.509	27.49	7.231	10.882	23.3119	33.946	37.7008	19.6452	9.973		23.843	8.606
	6.8182	89.684	50.17	46.775	5.235	47.784	40.871	20.895	18.565	19.477	36.864	96.428	104.938	90.685	55.068	117.081	86.137	65.082	37.698	42.294	40.564	5.188	79.742		39.451	22.999	37.286	11.899	16.445	20.488	9.637	16.225	12.649	5.076	19.754	9.25	6.881	23.296	15.826	18.613	11.329	25.8615	28.095	56.358	17.5551	18.45		20.494	13.705
	7.197	39.051	47.603	35.207	4.825	40.333	34.244	43.733	26.074	18.416	38.103	97.662	126.832	73.519	56.046	120.25	100.017	63.631	33.818	30.354	51.216	19.111	56.085		29.389	34.431	28.775	25.13	18.055	20.326	12.177	13.671	13.186	13.249	8.409	14.88	19.714	20.814	7.962	21.352	9.56	24.4387	46.353	34.9812	22.598	12.332		6.324	11.187
	7.5758	28.956	48.392	37.237	11.652	25.1	28.697	44.781	40.726	19.056	32.522	97.48	99.183	83.214	73.358	115.672	89.915	60.942	23.952	33.342	78.82	32.626	33.118		13.533	16.241	36.289	26.672	30.824	14.33	14.556	16.788	11.146	17.189	8.969	26.508	24.657	27.09	11.297	11.259	7.219	33.1493	48.669	21.1187	23.7112	10.61		1.659	19.796
	7.9545	37.368	41.341	25.442	21.74	16.341	49.701	52.504	41.239	39.337	26.233	93.947	141.164	89.766	75.615	140.222	69.023	56.652	46.82	23.943	70.863	29.963	25.589		10.299	20.948	30.14	21.134	10.664	9.288	16.822	25.636	17.25	9.085	9.158	10.948	11.082	19.768	16.7	3.089	2.611	36.4048	27.489	27.2348	18.0172	10.697		6.607	13.221
	8.3333	26.506	55.773	42.763	25.062	8.302	79.978	80.955	53.468	49.302	94.762	92.834	198.242	103.56	120.282	75.527	72.723	58.888	63.225	18.736	61.792	26.331	29.577		18.035	10.748	31.05	15.672	19.846	9.353	26.46	40.489	13.017	15.636	16.17	17.432	17.368	21.861	37.204	6.513	9.337	26.1895	33.012	35.7766	23.3493	15.452		2.776	10.9
	8.7121	20.592	83.973	49.021	12.13	16.484	92.114	73.237	49.264	55.78	208.053	74.295	157.074	102.563	124.803	75.921	84.504	68.045	66.567	21.199	53.803	43.875	40.932		13.856	9.525	32.268	19.661	11.702	8.826	45.725	28.174	25.712	21.156	17.313	3.797	21.802	6.137	12.972	15.504	23.041	22.323	31.271	42.9059	42.5563	10.121		4.823	18.878
	9.0909	17.283	76.171	46.33	14.226	7.981	91.731	90.138	50.054	54.789	222.489	49.313	114.322	97.653	172.32	59.739	92.413	69.812	63.98	27.704	51.497	52.613	71.96		24.964	15.361	28.145	31.606	4.906	1.569	40.823	37.521	23.921	18.279	13.694	25.443	20.84	3.251	13.861	14.747	6.637	24.4699	41.338	34.3258	37.2067	27.835		2.536	11.648
	9.4697	6.954	66.488	47.43	27.236	5.658	81.062	110.909	44.854	61.809	222.963	48.28	101.416	103.141	126.847	56.262	97.491	68.571	39.192	23.197	55.323	47.048	70.654		21.6	31.218	28.606	43.865	11.755	3.287	51.226	6.277	13.43	17.883	6.025	15.754	13.226	15.441	26.609	12.587	5.277	15.9189	35.098	28.5147	32.9524	20.86		1.836	27.6
	9.8485	30.36	63.509	60.56	31.968	7.181	93.302	78.29	61.772	140.42	179.351	38.71	87.715	107.924	161.215	61.837	109.877	56.855	24.553	34.618	40.222	60.199	123.79		54.453	44.987	36.261	27.237	20.534	21.04	21.509	7.963	19.137	19.792	8.193	5.474	5.764	23.316	16.035	13.016	8.216	19.2092	25.94	29.8113	16.8383	29.696		10.468	44.537
	10.2273	27.08	41.339	57.496	40.517	30.069	84.446	62.233	30.55	171.901	45.631	79.701	83.167	102.722	179.465	72.078	97.223	82.553	13.052	19.056	33.66	17.543	197.725		38.767	35.961	47.481	25.996	4.435	39.13	4.06	12.124	20.832	18.45	17.728	12.219	7.632	19.627	15.16	10.979	21.217	24.0583	32.071	26.6368	14.229	21.312		5.416	63.616
	10.6061	44.195	39.209	57.616	36.771	31.108	42.64	41.202	53.063	94.483	47.961	100.932	119.253	92.329	181.445	64.796	90.341	119.223	19.881	16.533	33.604	13.736	176.786		44.561	27.142	52.149	29.701	31.565	34.981	15.518	20.162	13.912	20.227	18.497	6.396	12.348	30.068	28.924	8.369	25.891	22.5174	16.469	25.1175	7.8829	22.184		8.211	37.744
	10.9848	23.985	32.919	147.901	21.137	49.118	49.295	45.671	76.354	58.404	74.787	131.273	174.361	96.546	178.382	71.497	87.798	95.225	25.348	18.224	17.464	24.439	114.092		17.599	21.552	26.529	37.963	19.491	21.118	16.082	14.864	11.646	17.034	16.92	16.882	8.979	17.336	19.675	6.817	17.179	25.7281	15.557	30.0424	21.0736	28.326		17.339	21.3
	11.3636	32.562	31.291	175.539	33.799	47.347	11.743	50.341	65.325	38.598	68.204	132.494	186.088	92.214	200.968	80.525	124.898	71.545	30.386	32.311	24.519	51.089	69.915		20.084	26.593	27.434	38.957	28.099	12.043	11.082	16.368	16.351	12.857	14.984	18.584	8.704	13.781	33.223	5.037	11.516	32.894	17.757	27.7815	41.7895	43.085		14.17	13.603
	11.7424	30.216	103.487	95.222	28.104	34.115	24.413	67.884	49.572	27.326	77.025	200.102	182.139	68.687	160.068	87.004	143.096	56.843	40.69	36.999	36.523	76.413	126.764		26.067	43.055	31.876	55.499	19.792	17.173	28.631	16.817	18.397	13.259	10.432	23.652	14.95	25.859	37.455	4.011	15.238	5.8793	31.594	31.1701	32.9645	19.642		22.311	18.593
	12.1212	42.311	187.688	62.482	49.616	72.007	23.357	50.417	40.649	33.086	100.785	202.92	185.052	49.839	94.183	87.322	127.432	47.163	21.721	23.592	60.994	57.514	84.006		19.461	35.485	29.157	30.207	37.61	23.781	37.368	20.158	16.427	14.664	17.288	22.311	14.757	18.093	30.485	2.784	37.282	19.07	22.021	31.655	44.4662	26.293		21.268	18.248
	12.5	37.529	182.89	49.159	64.467	126.444	37.481	59.7	32.045	60.269	90.687	165.539	194.446	44.28	76.003	80.509	121.803	30.748	18.038	25.292	168.526	67.691	47.311		27.691	24.675	28.801	23.995	25.382	30.873	28.061	17.438	12.147	8.705	14.325	16.196	15.656	17.516	52.911	5.542	8.254	10.1035	7.05	14.4429	37.9172	17.753		19.46	15.234
	12.8788	50.666	78.078	51.415	160.602	31.346	35.682	77.668	32.753	51.697	107.332	174.31	220.724	40.384	66.772	70.678	93.524	28.849	22.143	24.612	227	92.774	58.092		20.976	17.858	23.775	30.908	45.731	20.278	18.408	19.45	19.865	9.608	16.903	9.439	9.986	16.152	52.13	4.606	18.449	30.4178	6.54	8.0468	35.6997	28.002		18.252	17.339
	13.2576	49.011	161.662	46.784	187.814	36.504	53.455	71.862	51.058	33.968	131.983	174.043	225	42.336	64.663	105.79	73.139	27.968	20.127	19.002	227	116.892	104.542		29.177	15.879	21.715	32.793	56.961	30.47	26.959	34.304	32.783	7.794	25.367	6.324	5.87	10.625	29.454	3.603	18.897	32.0584	12.793	19.55	32.7051	47.619		20.882	18.569
	13.6364	43.525	226	59.794	186.965	46.569	72.324	53.593	130.436	48.538	113.036	195.984	225.552	62.902	74.642	114.649	147.573	50.741	22.996	34.054	227	104.846	134.078		31.351	11.616	8.509	32.046	22.429	21.2	22.798	13.897	15.223	6.352	25.249	12.48	11.897	2.808	23.134	5.257	6.216	15.0353	10.329	27.1897	35.7203	48.334		25.319	17.498
	14.0152	87.404	226	47.029	139.924	28.012	43.565	41.094	85.426	44.042	54.609	183.576	224.116	72.5	78.093	104.758	219.46	55.238	20.79	15.064	227	137.235	101.252		30.342	35.218	22.576	28.988	32.306	17.262	13.351	20.779	16.45	17.333	28.721	8.429	11.666	25.286	19.929	7.123	17.721	25.9191	24.207	18.1564	23.8473	48.688		31.629	21.784
	14.3939	101.576	214.228	27.706	88.178	67.452	27.964	34.444	30.196	34.257	43.816	212.702	196.416	67.13	102.775	155.473	227	38.926	11.962	16.214	191.39	175.983	90.488		43.739	20.31	22.708	21.073	42.731	36.025	20.008	28.894	16.593	5.835	28.776	1.797	8.13	12.41	24.644	5.471	18.401	32.9854	20.847	19.7402	10.0505	42.89		27.196	19.009
	14.7727	90.663	147.797	25.689	53.674	148.874	35.147	27.145	16.897	37.661	46.426	218.026	194.479	66.685	97.946	221.874	227	44.158	10.817	29.375	190.05	207.441	115.426		50.347	30.436	28.442	24.219	29.698	11.885	19.647	16.132	14.236	7.282	29.745	13.237	4.164	11.511	24.19	17.573	31.503	26.0673	13.59	23.9499	13.9883	47.91		17.101	17.227
	15.1515	128.193	86.591	52.722	44.723	211.316	29.869	32.709	25.474	32.018	47.06	214.429	216.628	71.123	115.616	176.31	225.852	69.514	5.861	34.119	128.252	185.173	208.451		57.441	37.554	19.877	31.381	31.421	6.957	28.833	10.594	16.717	18.464	30.212	20.222	7.26	21.623	22.704	16.766	17.256	20.916	15.724	19.0084	19.4223	57.083		24.961	15.376
	15.5303	169.543	69.187	74.752	42.065	168.778	35.662	40.247	15.041	31.899	81.347	204.964	182.075	72.641	126.255	138.09	168.889	68.893	2.694	37.408	130.474	190.069	226.983		35.808	19.702	27.197	15.077	44.307	9.162	40.434	6.529	13.669	14.628	37.472	14.541	15.141	5.954	13.391	7.877	25.92	7.8033	9.069	19.5145	24.4362	31.191		25.557	28.336
	15.9091	150.119	100.776	93.698	41.348	185.947	48.419	43.429	16.835	42.712	92.012	202.847	135.52	64.109	146.407	110.037	120.408	65.236	9.214	50.793	183.92	227	227		20.191	29.601	24.678	14.087	28.557	23.521	34.81	11.507	17.85	21.822	21.416	19.56	14.994	3.497	33.172	13.322	25.365	2.5664	7.894	16.6789	31.9892	32.44		25.429	22.775
	16.2879	129.17	92.717	149.471	41.042	205.599	71.356	48.352	40.875	45.96	111.786	210.217	99.098	54.721	111.089	96.06	154.423	68.919	10.461	47.554	222.189	226.745	227		26.243	32.974	16.037	19.145	29.022	17.661	27.54	6.394	17.335	16.727	36.47	21.347	7.306	17.261	31.274	13.457	30.735	20.2671	11.793	26.201	42.2929	33.32		34.857	21.041
	16.6667	99.905	62.269	179.363	40.997	174.274	90.432	58.356	46.37	68.4	103.191	84.383	110.682	108.634	72.738	85.224	211.494	74.118	22.335	77.84	221.797	226.298	213.644		31.201	30.67	8.273	16.193	21.495	6.498	33.73	11.059	22.341	7.939	34.096	3.81	8.381	26.75	38.131	15.307	47.492	8.0996	9.881	16.9751	45.9445	38.427		23.973	19.58
	17.0455	81.925	134.191	138.085	53.485	95.498	123.89	69.178	39.03	54.328	80.927	61.004	157.257	128.526	69.857	62.116	228	52.579	27.748	105.694	224.764	222.967	186.182		20.689	53.039	20.071	20.17	25.965	13.217	35.961	23.722	31.737	13.105	13.396	6.997	6.238	26.731	31.646	12.844	42.678	2.2585	12.485	16.3339	29.4537	36.581		9.508	12.876
	17.4242	51.573	92.693	125.203	45.081	71.278	97.968	103.135	34.97	52.408	78.206	77.221	88.316	88.466	47.777	27.018	225.456	46.746	16.107	120.328	210.212	215.819	117.906		31.86	31.844	39.588	5.555	29.801	6.578	32.436	24.069	24.405	9.553	29.67	7.462	1.51	12.607	13.136	12.967	47.143	5.9314	17.478	19.7793	36.6143	35.853		15.164	9.096
	17.803	47.783	107.03	178.282	53.386	134.036	81.846	45.201	40.223	47.65	60.353	92.237	84.358	95.487	39.488	59.728	225.216	51.705	28.567	159.007	189.948	227	117.249		32.07	29.856	29.282	8.112	17.062	7.814	21.4	34.587	23.425	8.424	19.814	7.546	3.895	22.582	37.947	16.469	36.876	8.0789	30.864	25.7915	33.2044	35.472		18.676	21.387
	18.1818	43.065	103.771	157.873	69.454	159.515	83.015	40.255	26.944	49.115	57.342	87.046	99.391	84.134	45.646	51.836	228	53.18	36.947	147.56	157.326	227	93.043		33.227	42.576	40.563	19.201	9.319	10.689	38.544	19.936	28.962	14.502	14.358	6.935	9.838	30.001	27.037	17.99	38.168	14.1539	20.982	21.3219	33.9467	37.828		19.776	29.955
	18.5606	35.84	141.459	139.444	65.064	141.548	99.483	36.425	27.976	54.929	76.791	85.366	133.509	76.695	41.879	56.615	219.238	71.373	54.964	145.599	99.92	198.61	76.869		16.438	47.466	51.298	16.839	29.153	7.406	18.378	18.367	26.526	15.99	24.288	7.99	19.339	8.295	28.069	15.096	35.48	35.4346	7.205	22.5629	41.3435	39.329		30.553	17.835
	18.9394	44.634	104.447	122.353	53.214	88.09	68.534	30.734	26.58	44.569	99.665	81.341	97.662	83.47	50.898	76.156	170.851	73.242	20.022	90.56	58.385	110.758	75.797		38.757	24.127	59.441	30.407	67.492	14.131	12.775	37.333	17.108	21.788	15.202	7.825	18.846	24.436	28.27	15.855	36.401	4.5845	20.719	30.8721	47.4583	35.106		19.637	21.575
	19.3182	56.291	86.165	120.459	60.025	66.764	66.698	25.859	27.941	41.876	75.838	50.42	97.641	75.959	52.894	65.821	97.067	80.628	26.241	40.681	52.409	96.041	62.899		39.512	22.345	68.067	20.079	52.497	15.42	28.854	40.813	24.596	12.638	17.069	6.376	13.215	5.654	12.638	23.798	32.582	9.2914	33.885	29.2771	49.9918	33.037		16.03	15.853
	19.697	48.229	115.409	174.428	85.955	68.554	67.346	38.47	60.304	34.797	92.964	42.444	89.109	75.061	36.309	44.125	74.388	66.393	29.776	19.776	65.044	122.033	67.593		29.632	24.464	83.545	33.383	49.661	21.883	36.753	29.916	21.5	13.138	22.699	14.651	23.863	11.995	13.133	30.338	25.885	33.8186	21.614	25.2232	32.9628	37.335		18.35	27.659
	20.0758	58.47	103.562	224.586	48.035	53.452	99.334	136.63	160.174	33.389	155.352	44.68	91.453	97.538	39.664	45.783	90.765	45.444	65.702	14.291	73.504	171.563	145.733		48.697	32.307	87.395	53.786	37.446	30.838	14.152	34.234	21.267	29.829	20.504	8.447	25.937	34.347	31.626	31.905	27.246	30.0534	24.888	41.1701	26.2643	31.316		22.627	27.687
	20.4545	85.641	71.398	195.183	48.795	64.401	89.269	212.079	187.342	80.661	208.924	62.917	91.646	152.33	49.896	31.564	86.111	37.332	91.068	7.165	68.84	204.609	108.999		31.487	44.727	62.854	63.566	41.19	17.096	6.328	18.835	16.609	12.735	24.055	8.693	18.671	32.714	30.16	17.992	28.833	14.8204	12.268	46.1741	39.551	20.12		25.081	19.784
	20.8333	108.711	74.512	221.949	38.95	81.304	129.945	193.537	80.347	136.777	227	76.802	89.926	152.484	50.984	25.201	80.581	40.323	86.41	22.512	78.519	185.012	134.975		33.347	44.115	67.237	67.514	30.386	25.59	14.255	14.327	33.202	25.273	21.783	5.372	10.023	27.895	16.084	14.499	25.832	25.2833	45.869	30.4896	32.7384	38.259		32.403	28.189
	21.2121	116.581	120.952	227	41.096	85.766	128.956	190.681	59.634	105.973	225.817	66.419	94.162	115.853	41.401	39.584	83.789	46.072	49.988	23.676	76.856	151.687	178.625		41.77	35.573	52.393	71.053	30.651	30.161	41.369	25.635	30.113	33.625	12.108	24.823	4.802	27.147	25.166	16.014	19.711	25.9279	50.114	40.69	20.489	44.688		34.814	22.167
	21.5909	142.498	144.96	213.076	55.846	67.761	123.553	207.789	59.648	101.874	224.055	98.118	133.719	88.109	40.941	44.371	77.34	38.72	43.497	32.057	69.333	101.969	210.778		74.991	38.146	65.107	45.215	25.67	49.736	13.532	36.591	27.078	14.378	26.527	6.705	8.97	20.126	25.617	21.497	17.648	11.6222	50.813	27.8345	19.4947	46.704		29.575	28.775
	21.9697	125.285	128.013	188.707	60.911	44.389	70.782	215.076	184.455	97.986	220.248	101.731	109.987	62.513	58.598	45.428	98.633	34.477	34.37	19.326	93.901	66.794	164.963		75.835	36.256	41.458	73.937	21.302	33.644	26.14	27.127	26.671	13.1	29.452	18.726	13.073	13.106	11.936	34.614	14.405	32.105	65.346	15.569	23.5173	31.191		23.176	27.751
	22.3485	96.992	122.374	148.053	83.773	32.466	53.995	148.685	183.421	57.351	191.352	87.15	70.964	71.678	64.909	39.927	117.356	37.217	33.632	13.418	100.926	48.52	104.47		32.398	22.138	30.927	94.683	24.567	40.196	34.156	39.203	17.662	4.842	14.619	13.471	24.295	18.777	9.221	63.343	7.391	37.0738	43.295	34.1046	18.81	58.79		20.714	19.175
	22.7273	80.21	101.645	153.882	146.895	47.118	60.099	98.392	172.185	57.279	193.182	78.346	76.551	113.513	57.076	48.205	140.955	38.985	44.315	12.164	87.841	53.502	58.448		30.511	64.031	33.854	80.434	24.126	34.233	21.898	33.942	17.059	12.428	17.182	25.702	28.119	17.748	7.274	61.557	15.321	35.2267	54.633	20.3926	24.344	58.074		20.096	26.209
	23.1061	70.911	86.787	208.858	137.863	34.1	36.987	101.254	101.403	63.663	178.262	99.009	85.357	85.696	51.085	55.347	182.467	72.271	67.224	14.795	98.605	55.94	64.7		41.826	56.998	43.156	33.981	10.103	38.76	36.063	36.554	18.578	8.558	18.59	23.004	47.95	22.648	16.674	41.84	19.806	62.4377	37.939	18.4817	22.0632	47.569		17.586	36.066
	23.4848	66.365	82.896	221.712	106.052	40.878	38.457	143.117	79.593	64.301	182.912	116.62	188.237	45.794	46.356	60.003	203.844	159.537	53.729	19.646	98.794	82.218	55.144		43.49	35.415	31.315	23.543	8.473	48.154	22.97	51.411	29.031	2.152	16.432	30.278	42.056	20.323	35.875	46.896	20.142	31.866	38.369	42.4338	19.6861	33.851		21.707	39.388
	23.8636	62.84	84.924	225.368	75.444	36.741	27.362	138.841	86.48	56.991	204.179	165.427	144.384	46.25	51.738	82.673	204.725	229	49.318	14.562	80.995	94.407	56.823		38.386	43.567	32.453	30.552	10.483	24.335	17.248	41.498	25.966	0.286	19.111	24.265	34.498	26.772	47.182	33.41	18.661	26.8077	38.803	41.727	14.7422	32.808		24.141	45.85
	24.2424	56.177	95.816	225.272	53.147	29.464	41.211	113.486	97.755	74.227	134.814	106.463	112.688	53.154	61.592	89.148	180.581	226.634	49.694	7.449	71.933	49.244	82.73		43.756	44.756	17.302	47.636	16.654	44.012	25.853	33.976	28.194	2.784	9.887	21.195	33.085	20.997	31.474	25.229	12.342	10.9798	16.83	51.1136	17.4584	39.661		17.154	32.426
	24.6212	60.588	74.34	198.92	40.25	20.136	48.511	97.617	139.728	63.324	85.507	117.812	106.848	62.613	40.654	66.569	160.41	202.345	59.791	7.55	59.731	50.084	113.464		35.465	30.141	15.883	42.453	29.067	60.893	26.714	24.174	32.482	12.296	5.035	21.302	29.852	17.295	15.315	34.088	15.929	20.1671	0	40.0238	22.3703	44.74		35.052	26.605
	25	60.423	62.616	190.501	45.522	19.843	45.716	73.351	133.681	65.406	65.386	127.063	104.157	55.429	78.756	48.831	112.522	153.491	52.275	28.214	86.139	41.26	140.936		50.748	19.769	25.237	47.08	21.163	26.008	36.676	22.223	42.6	6.304	14.743	18.792	52.242	23.993	15.244	21.488	15.172	28.1453	0	25.6475	15.2453	24.316		24.597	17.366
	25.3788	59.696	67.821	148.356	57.231	17.703	63.85	136.488	129.876	58.051	62.374	120.387	74.713	51.851	54.113	93.408	93.564	118.3	47.091	20.04	198.983	46.533	89.792		21.405	36.63	42.661	65.37	15.848	27.985	66.611	26.91	28.726	10.186	13.371	22.269	75.966	50.432	14.025	7.032	24.301	30.1231	5.696	20.4622	9.9634	48.266		37.694	20.294
	25.7576	80.959	62.892	98.031	51.568	31.203	69.139	211.48	71.328	79.351	94.276	109.084	61.465	54.279	62.548	83.184	92.955	64.137	34.844	22.67	228.08	42.787	81.847		24.964	39.03	42.311	55.817	25.123	24.005	48.309	15.316	17.63	2.157	11.223	24.194	74.265	50.743	14.992	1.876	19.869	11.6249	9.213	18.288	17.4469	35.164		16.653	21.568
	26.1364	138.514	52.394	64.997	44.867	37.605	88.832	217.969	45.092	49.302	126.629	89.708	149.374	53.067	70.576	71.569	136.68	51.761	34.095	32.421	196.861	47.848	73.082		40.672	38.055	27.874	71.74	22.81	20.98	35.968	28.374	29.556	1.519	11.847	26.108	51.203	34.794	2.678	1.751	30.679	5.6977	10.084	27.2872	7.7292	35.42		18.211	37.25
	26.5152	98.932	59.148	73.473	56.068	42.921	77.453	168.892	48.925	89.021	119.187	93.464	228	58.303	57.621	60.273	202.771	61.371	30.057	32.048	172.155	43.654	69.256		33.446	32.612	24.314	57.653	22.243	35.347	11.238	39.322	23.964	3.292	9.739	34.692	57.428	35.21	3.644	0.117	34.775	10.2951	41.892	23.6541	15.2843	35.244		24.42	26.455
	26.8939	71.865	59.446	89.827	89.578	28.534	76.426	77.526	44.979	106.971	147.103	69.31	190.464	54.544	44.076	42.31	204.34	115.633	45.49	33.522	98.926	50.018	86.687		47.283	30.545	35.312	36.008	36.641	32.064	10.123	38.889	14.409	9.486	9.468	44.812	59.531	46.69	15.924	4.167	39.941	21.7993	20.484	13.852	25.3188	30.745		21.962	22
	27.2727	56.338	51.81	65.196	89.484	17.139	62.07	99.948	68.399	128.791	153.354	63.288	131.5	50.307	44.255	40.091	186.87	192.877	52.045	49.442	49.484	44.405	114.742		15.608	38.083	28.449	31.264	25.593	10.141	16.972	29.609	12.029	21.073	9.828	44.38	50.785	66.953	18.397	17.112	21.819	7.3014	29.092	14.9442	7.578	27.618		38.713	24.598
	27.6515	60.077	67.357	54.368	85.232	24.388	53.606	113.115	129.033	83.569	130.149	60.006	119.749	46.116	42.646	46.753	162.816	204.639	59.466	25.496	35.389	65.976	117.955		5.874	40.915	24.081	40.073	35.396	21.68	54.106	37.612	9.453	12.183	20.767	24.003	65.102	60.235	14.524	20.251	43.284	5.5093	16.933	5.5245	18.6575	32.565		43.826	34.091
	28.0303	60.864	58.913	60.05	211.518	28.608	40.861	137.199	157.143	60.761	129.333	76.487	100.161	54.516	42.457	43.357	145.557	229.565	73.782	24.172	44.255	53.595	132.609		20.45	44.218	26.162	41.675	47.583	12.26	25.38	46.594	17.122	17.555	16.575	22.42	65.493	77.38	16.356	11.792	27.819	6.2516	24.802	17.866	42.8031	37.926		27.24	23.061
	28.4091	70.653	49.964	76.962	212.029	25.155	42.138	142.791	94.324	49.558	124.945	59.325	81.449	60.723	40.609	52.757	125.021	210.103	65.308	21.832	34.036	68.331	143.099		28.809	44.938	30.412	39.054	29.164	5.47	36.84	27.437	13.272	6.096	8.689	38.3	46.142	93.582	27.11	8.722	24.507	5.7281	28.548	16.666	30.5429	32.103		25.619	20.892
	28.7879	72.022	47.023	84.208	101.272	33.26	35.565	56.668	98.084	38.616	83.562	78.93	99.001	52.142	30.392	67.594	134.752	166.175	51.582	36.696	42.027	71.657	167.014		17.847	43.154	30.229	57.327	16.54	18.554	18.279	38.55	25.296	5.951	1.811	36.435	47.674	83.821	33.245	4.941	18.735	10.488	18.588	29.5472	44.818	44.837		44.571	17.214
	29.1667	65.855	62.709	66.858	61.637	29.096	23.803	59.461	68.322	45.666	53.24	50.576	106.836	53.702	34.74	62.209	122.263	224.805	61.523	32.521	53.241	55.625	132.39		12.506	49.334	23.634	51.264	12.586	16.091	32.158	23.107	27.364	3.089	9.649	21.676	54.864	108.165	55.26	14.395	25.758	7.8924	25.661	35.608	61.367	35.681		70.094	19.6
	29.5455	48.881	38.926	67.102	65.47	36.374	53.012	48.868	47.104	42.984	65.183	61.985	143.529	48.393	36.539	56.655	95.142	229.811	67.718	47.129	27.216	49.104	101.775		18.523	39.43	30.252	34.387	12.086	19.788	32.364	19.316	25.994	11.688	13.936	37.943	51.997	96.67	52.786	21.594	10.146	1.967	11.549	20.7115	39.5313	26.955		56.127	17.203
	29.9242	53.144	38.91	65.935	55.446	39.548	72.527	64.142	35.344	70.346	53.334	54.88	87.885	43.337	32.314	49.95	81.352	222.744	69.105	31.68	20.653	76.133	80.393		30.564	42.487	57.434	46.373	12.529	20.935	27.165	7.21	19.348	0.449	8.725	55.481	64.135	112.547	59.555	15.275	14.181	4.1559	24.164	22.932	49.0729	32.985		29.24	20.853
	30.303	68.197	55.455	69.373	52.482	37.228	65.209	51.98	52.598	57.619	41.786	51.144	80.806	58.347	31.268	47.334	53.309	188.29	59.58	31.088	13.03	83.384	95.401		27.273	57.129	29.822	38.686	15.41	25.6	14.586	21.164	13.024	8.587	17.867	64.712	89.776	77.653	64.231	9.376	23.763	2.8069	22.279	21.0075	43.8484	43.982		23.271	29.729
	30.6818	79.344	66.077	66.526	58.341	37.41	55.66	65.381	65.846	47.867	48.288	48.05	61.758	65.532	35.334	60.935	43.494	160.11	62.816	41.394	8.364	96.364	119.375		13.027	49.59	10.79	32.174	19.311	28.75	27.974	14.32	18.033	7.674	26.327	56.315	81.744	80.279	53.459	10.616	30.349	5.5714	27.346	22.4617	33.6742	52.414		16.787	28.474
	31.0606	79.332	82.939	71.532	67.531	41.909	66.308	87.842	57.748	37.377	49.342	58.793	75.445	62.543	41.399	88.29	59.648	135.95	39.667	42.613	6.926	149.629	98.333		18.09	52.718	26.489	26.336	25.408	44.286	29.006	22.773	8.264	10.322	14.933	35.986	56.017	105.138	23.022	9.785	38.841	4.6599	25.783	16.6575	30.383	44.184		17.78	12.749
	31.4394	86.188	58.383	137.901	129.643	44.169	68.41	83.949	50.531	32.957	71.07	58.704	146.368	61.571	81.336	105.221	96.196	193.905	30.16	39.358	5.651	144.683	86.884		21.045	55.154	16.298	17.942	21.771	20.865	31.512	21.696	5.207	11.45	7.79	64.166	52.48	125.871	28.154	11.203	11.124	7.5032	10.654	14.0759	29.9595	56.144		29.785	17.313
	31.8182	142.536	79.125	173.965	185.929	48.112	50.523	62.476	65.771	30.271	77.617	61.444	198.504	53.83	106.128	87.342	80.563	182.872	51.237	60.139	15.467	132.593	94.544		23.05	74.77	43.248	29.384	6.876	35.189	32.121	13.099	4.457	5.183	18.859	52.061	80.027	146.442	23.698	5.183	17.45	14.1259	24.938	10.096	23.4596	36.29		32.838	29.728
	32.197	169.103	194.018	149.251	171.901	43.014	32.322	41.783	51.229	34.977	73.246	79.337	178.319	54.819	116.117	76.72	38.037	178.59	113.137	59.052	13.083	193.698	90.922		21.928	84.358	41.896	27.687	0.857	19.084	20.758	20.906	6.779	10.91	29.667	30.457	100.889	178.481	22.534	18.431	20.415	25.2411	39.211	17.4214	16.9701	39.54		21.012	38.318
	32.5758	222.855	184.453	120.44	147.002	31.208	34.338	36.128	42.717	32.045	104.672	67.287	69.89	53.909	118.266	44.272	36.655	118.524	105.455	60.728	26.216	191.461	85.031		23.363	67.478	20.758	18.082	3.592	28.971	20.959	10.027	18.895	23.887	34.538	22.449	144.098	176.757	21.353	34.796	25.747	15.4533	50.792	19.2854	27.9837	46.733		27.935	25.564
	32.9545	211.354	140.965	72.504	108.493	28.98	25.833	25.658	44.749	46.174	115.7	61.39	68.342	57.691	130.15	32.119	34.694	63.851	76.54	63.363	15.805	205.003	87.855		21.6	71.546	36.227	28.045	2.329	11.369	12.838	15.361	9.69	31.092	41.889	30.61	138.998	183.503	22.458	41.422	30.105	16.5401	42.444	9.834	18.3716	46.558		36.019	21.045
	33.3333	231	66.774	80.596	72.554	28.6	20.286	24.465	46.795	50.08	94.178	54.084	65.494	76.112	138.186	31.574	46.052	55.776	41.015	63.609	5.601	102.331	96.034		15.036	38.542	35.893	26.993	5.95	27.173	7.097	22.925	7.759	66.351	31.443	28.943	101.481	156.154	12.25	41.118	25.184	26.529	24.976	19.701	22.6488	40.355		30.302	21.943
	33.7121	231	52.802	93.494	73.134	21.572	24.373	24.63	47.069	56.05	86.895	53.257	67.282	68.42	113.643	34.859	51.566	31.455	40.265	39.802	11.523	116.201	76.863		29.453	55.642	34.234	35.602	14.98	29.001	22.773	22.361	21.316	18.539	17.296	26.688	122.993	183.836	21.822	30.738	23.175	20.532	45.086	47.5062	8.5612	30.691		22.248	24.887
	34.0909	206.197	61.245	113.213	64.552	27.847	24.035	26.047	47.269	40.569	65.753	68.595	87.082	68.82	61.466	35.406	40.327	25.633	42.808	28.735	9.301	103.921	87.207		11.576	52.743	34.974	34.23	17.698	34.769	16.67	16.54	29	10.516	29.233	48.581	130.825	142.687	41.713	24.286	27.516	22.2378	68.62	8.0836	8.8746	22.62		25.214	24.894
	34.4697	79.438	58.786	93.498	72.533	23.244	27.903	39.948	55.855	34.188	45.675	63.912	67.783	69.054	51.114	43.286	42.664	51.316	30.479	36.186	9.188	130.938	131.727		15.132	72.578	31.694	61.757	14.549	18.458	5.574	17.732	18.959	20.201	26.663	25.711	104.805	172.642	79.912	28.546	30.583	37.3484	42.892	30.2144	7.9007	23.939		17.277	22.99
	34.8485	71.824	80.95	95.595	53.836	23.694	16.207	34.723	54.461	41.331	55.758	49.747	59.963	68.894	32.174	41.837	39.154	151.38	35.154	39.722	0.348	118.124	205.394		28.884	50.001	23.173	43.096	18.939	30.627	5.099	18.863	10.768	28.053	26.247	45.178	99.913	196.037	50.865	34.186	31.631	52.3526	38.141	15.1025	10.1068	32.691		26.474	27.837
	35.2273	64.17	62.028	72.121	58.465	25.122	18.889	37.067	48.929	48.028	60.354	61.444	69.343	64.765	17.876	29.529	30.682	230.193	40.112	29.523	5.607	107.394	223.67		24.951	46.558	27.987	37.376	23.129	43.626	18.744	12.305	14.815	47.205	13.649	33.919	126.648	201.618	82.894	35.599	33.355	26.1186	44.407	15.7365	2.5171	28.765		28.09	22.853
	35.6061	63.529	56.636	73.532	46.745	31.166	14.567	41.956	51.993	30.742	52.882	55.084	75.276	54.028	26.472	25.133	36.862	231	37.578	35.921	25.719	68.018	145.725		27.831	48.558	28.194	41.403	28.386	27.818	9.732	16.991	25.141	66.699	12.694	18.472	143.165	206.266	32.093	27.501	40.542	26.0788	22.238	22.29	8.0822	29.727		27.186	27.534
	35.9848	86.276	55.48	64.79	56.121	36.489	26.023	34.036	41.561	41.438	42.359	46.632	68.052	55.564	21.336	11.314	51.892	129.384	31.036	55.736	16.748	84.551	76.913		25.099	70.087	38.63	44.209	30.411	11.777	2.232	24.366	50.527	135.433	24.311	47.429	156.76	201.722	61.026	18.145	38.939	28.8251	41.276	30.6952	10.5371	27.992		27.125	48.606
	36.3636	84.459	52.445	48.776	43.486	27.969	25.466	29.053	33.855	40.007	37.853	48.667	67.313	53.547	13.916	24.728	52.863	48.972	28.754	105.981	19.712	69.689	86.291		42.723	64.382	30.063	53.476	32.394	28.276	13.545	31.7	79.601	70.216	27.605	24.837	165.344	203.474	66.611	20.138	28.203	30.9452	33.56	20.4901	29.0253	24.98		21.656	23.508
	36.7424	92.934	50.457	42.295	51.688	28.923	21.441	40.654	39.045	29.001	45.273	58.654	78.816	50.051	23.745	23.44	33.879	40.853	27.715	55.781	16.955	43.665	98.746		36.819	57.051	25.787	74.15	41.918	29.66	1.806	18.372	78.876	41.002	27.496	15.11	171.146	208.452	44.985	36.479	24.674	28.0689	26.835	8.8353	25.972	40.114		28.242	22.972
	37.1212	110.507	54.073	47.891	53.192	37.585	16.567	22.274	34.67	29.836	55.2	38.575	90.18	51.229	37.658	18.387	32.12	37.582	56.241	43.402	25.365	28.513	96.559		24.887	55.703	57.919	54.697	38.49	36.534	10.049	13.828	134.289	12.226	19.105	29.206	177.799	190.9	44.326	36.446	24.717	34.0831	23.748	17.4966	27.4835	20.827		26.485	20.219
	37.5	130.162	50.221	35.061	60.664	44.919	25.344	30.802	32.6	35.029	96.099	45.688	94.79	68.035	41.709	15.995	33.587	55.616	67.026	55.738	25.235	21.009	91.938		33.75	35.069	40.35	41.054	60.805	19.431	29.905	35.486	120.846	40.07	27.466	31.644	182.177	192.773	30.809	26.436	19.26	41.3472	24.013	13.1087	10.1982	16.213		22.919	20.201
	37.8788	164.592	52.307	41	51.383	38.632	24.794	63.625	27.09	30.143	90.214	48.523	109.979	80.265	47.905	17.009	38.902	78.742	72.818	36.875	26.069	23.536	73.724		49.842	35.135	35.012	75.239	67.361	49.098	23.963	42.309	128.75	26.571	34.225	26.811	187.292	208.9	86.199	32.094	13.079	37.8865	40.452	16.6553	5.7208	32.388		25.575	31.109
	38.2576	172.126	53.416	32.767	39.046	29.698	19.787	35.279	30.953	43.97	86.348	56.403	125.571	103.234	60.091	15.53	41.388	71.79	46.587	55.326	32.848	3.663	54.738		40.946	31.416	41.929	56.999	29.204	40.574	45.464	94.838	133.348	24.746	27.398	18.56	184.951	206.724	92.557	41.003	11.776	44.441	34.75	10.5272	7.8148	43.396		29.342	31.008
	38.6364	139.181	59.441	34.545	38.023	33.564	24.124	31.197	56.531	49.158	93.355	78.365	105.785	124.774	56.185	17.952	40.33	60.422	30.705	90.635	39.898	16.722	58.104		42.699	29.044	55.806	54.484	36.472	21.059	64.227	107.649	124.563	45.153	29.446	12.335	170.793	180.637	64.748	32.077	16.861	32.8178	22.573	31.6379	9.5222	20.607		31.127	19.396
	39.0152	106.405	74.431	43.145	38.057	47.768	32.199	24.72	65.583	34.793	74.224	82.02	61.592	135.333	51.693	14.041	29.986	58.826	45.601	76.938	34.883	14.135	50.446		49.794	32.512	47.704	52.513	41.75	43.638	86.89	106.822	130.113	47.047	17.397	15.115	151.75	171.981	63.564	32.659	18.963	43.469	16.744	28.9522	7.3798	14.276		39.895	22.037
	39.3939	155.317	89.671	88.753	57.262	52.302	20.914	22.257	85.368	34.568	100.883	89.39	58.082	146.58	70.017	18.607	37.607	68.028	81.064	65.611	45.107	19.208	88.96		42.507	17.191	46.666	44.659	38.702	87.604	82.275	124.369	82.625	35.171	16.175	24.017	147.036	167.999	92.47	37.926	36.447	39.2527	27.892	20.8676	7.5273	17.47		32.98	21.926
	39.7727	193.045	105.402	87.885	52.903	43.527	35.556	20.271	84.13	37.072	176.949	65.564	61.352	119.795	65.017	14.973	41.493	84.83	84.848	64.18	51.977	31.471	147.946		34.31	31.427	82.124	40.491	36.33	87.544	65.77	137.711	82.644	37.513	39.984	28.807	163.375	184.899	73.156	42.623	31.899	41.3634	18.391	28.3248	9.4403	23.536		30.378	18.065
	40.1515	115.712	116.365	68.312	46.182	40.044	23.058	12.305	87.875	45.815	222.426	62.242	71.557	75.985	72.997	20.021	36.895	80.304	80.605	53.579	59.08	30.548	219.252		24.784	31.357	63.537	52.015	31.187	34.339	78.346	152.368	77.516	73.756	33.795	21.88	185.844	137.086	95.629	49.54	16.611	30.3791	15.697	26.0806	22.7886	9.653		26.821	32.911
	40.5303	100.279	114.838	54.584	54.427	42.088	25.249	8.145	86.136	44.398	201.195	61.428	76.769	67.753	68.63	13.29	29.612	86.377	98.112	59.844	53.711	38.002	193.949		43.205	33.031	93.045	61.019	31.162	44.519	96.186	181.45	114.54	87.343	19.835	41.715	199.568	118.822	73.407	46.405	12.585	41.2468	27.822	26.8209	27.4842	6.86		33.091	20.305
	40.9091	64.438	34.838	30.983	49.843	56.688	25.867	18.868	66.836	71.979	189.394	59.091	61.088	61.554	61.64	4.972	27.987	78.982	143.965	37.674	15.41	44.687	125.417		31.094	46.684	89.32	42.323	36.666	41.731	80.648	146.255	113.13	99.12	20.616	51.646	200.826	171.144	58.196	39.352	5.338	55.8824	46.387	34.4662	58.8601	4.996		40.731	16.22
	41.2879	48.782	21.318	21.42	40.868	50.318	31.615	25.739	77.566	68.338	147.918	48.44	59.244	40.796	59.807	6.249	30.047	77.406	141.767	30.392	6.933	28.969	64.369		34.582	55.876	79.413	31.232	20.736	22.825	75.984	189.83	96.297	188.754	35.58	18.465	203.819	188.912	85.462	35.775	14.682	26.8756	40.006	38.6018	44.3238	12.462		68.229	16.029
	41.6667	46.368	15.777	31.264	38.704	49.002	25.834	22.976	60.098	61.154	91.494	55.538	48.215	35.695	50.723	12.142	26.049	69.961	48.152	34.712	14.326	26.782	82.647		11.833	75.699	67.746	15.943	24.794	33.561	106.241	183.278	102.29	147.282	34.354	11.289	192.59	195.34	91.931	43.279	24.369	34.2087	18.707	24.5475	26.8121	30.728		125.105	19.284
	42.0455	38.693	9.911	81.693	36.955	41.098	28.614	27.717	77.866	49.968	87.898	56.968	59.573	31.49	40.067	6.455	33.742	57.706	29.342	25.085	20.975	27.769	74.918		12.159	55.087	47.005	9.446	30.034	28.314	111.697	183.859	117.838	136.462	25.822	9.027	196.008	189.184	142.741	37.185	27.834	46.3616	30.456	30.6804	25.2572	26.439		146.996	18.197
	42.4242	33.97	20.168	133.418	53.621	30.334	32.787	32.765	36.717	66.181	104.089	58.452	61.383	31.902	44.082	11.596	44.921	40.099	25.595	42.445	15.659	25.456	72.141		6.947	57.898	86.102	22.148	31.17	39.277	100.754	189.22	91.501	132.984	35.411	14.202	186.188	198.079	171.626	32.7	18.033	57.5095	49.708	34.4585	26.5078	27.646		146.146	20.254
	42.803	42.794	20.792	147.199	47.666	37.707	39.107	29.709	24.673	47.408	81.405	62.377	53.258	33.793	49.127	5.371	41.091	34.769	39.006	48.462	13.236	24.149	56.932		24.419	73.533	90.705	27.157	30.155	49.492	93.305	176.567	93.216	158.376	36.282	15.759	165.642	199.56	141.275	33.347	13.66	27.3634	28.878	50.6368	18.2739	27.677		140.493	24.256
	43.1818	41.435	9.107	39.269	42.53	29.783	27.396	29.413	23.186	43.809	91.571	49.266	51.396	22.819	52.514	8.77	52.972	31.157	32.028	32.417	25.596	24.011	28.219		22.084	57.772	92.805	35.198	36.114	51.761	71.804	187.587	112.33	190.596	30.022	22.837	171.152	209.074	182.285	60.856	6.002	27.8883	37.812	26.9599	7.3	42.717		158.497	22.465
	43.5606	44.222	8.896	22.422	24.933	33.25	27.97	22.956	15.511	57.365	98.548	53.572	48.364	29.78	35.338	7.666	65.062	28.566	30.333	31.148	27.166	24.471	31.051		33.675	63.701	76.736	27.793	61.605	20.167	63.329	188.939	120.342	174.72	32.586	29.672	181.039	202.518	176.939	21.539	8.733	22.4324	48.73	35.7185	19.5528	58.984		171.739	31.452
	43.9394	50.684	11.009	19.15	28.965	26.758	33.22	16.642	8.604	50.798	72.252	90.274	51.215	38.448	17.357	12.151	41.166	37.921	21.25	36.722	33.787	24.852	34.209		33.818	70.678	80.152	25.77	41.852	43.433	97.316	157.941	152.995	144.533	10.248	32.406	172.199	168.676	175.521	13.563	10.663	36.2085	32.001	48.1863	20.9207	56.309		156.931	34.202
	44.3182	61.978	11.633	12.337	30.086	29.527	20.939	20.595	2.499	29.346	58.491	85.538	60.273	34.728	14.35	16.248	47.251	30.149	20.896	50.19	25.284	23.435	39.315		35.135	42.816	64.361	47.121	30.026	51.604	66.03	145.026	176.302	134.872	13.114	14.643	135.777	192.499	156.714	9.26	4.01	38.3219	28.008	47.4083	15.0468	54.84		146.876	28.092
	44.697	65.979	12.148	7.566	41.8	33.465	20.042	8.522	2.649	39.819	47.058	81.463	49.53	32.545	15.337	13.831	49.66	25.307	31.908	42.229	22.262	17.571	55.742		24.268	47.453	64.144	46.953	38.758	39.356	76.919	152.975	170.677	159.538	34.157	31.318	91.991	183.128	180.386	8.155	1.001	29.5881	24.952	30.4026	9.1919	48.044		141.332	27.124
	45.0758	62.084	10.322	9.561	16.3	28.922	26.863	11.559	13.382	45.949	42.63	73.204	60.362	33.674	13.117	4.474	32.715	24.085	33.972	47.239	28.131	27.319	44.756		17.449	54.863	72.006	91.047	41.924	39.104	88.279	142.024	136.942	186.341	50.473	70.664	86.168	175.646	190.454	13.499	1.175	28.3359	34.951	33.8273	21.8066	36.257		133.515	31.317
	45.4545	55.362	24.669	11.91	25.386	31.117	31.817	18.406	9.983	44.46	32.485	72.212	32.658	34.75	13.526	3.642	35.851	30.972	56.249	43.19	10.631	30.972	18.776		25.377	52.059	90.462	66.911	39.141	55.783	107.658	133.273	109.68	172.135	41.709	33.341	134.621	198.276	166.792	29.512	5.588	28.5239	33.128	48.6096	24.7294	50.459		149.106	67.871
	45.8333	56.315	9.271	7.498	17.649	44.142	27.625	10.654	4.87	61.809	26.497	65.252	40.298	35.5	23.86	6.23	41.848	29.141	197.707	44.86	8.231	29.046	19.947		30.001	87.672	131.551	83.082	52.916	67.642	135.225	148.891	117.767	203.395	28.219	36.985	120.747	172.12	164	35.355	13.544	27.9164	37.487	42.9165	23.8067	46.923		147.17	80.483
	46.2121	45.791	9.249	19.984	24.36	38.304	37.081	4.389	19.269	67.113	35.877	69.183	44.542	30.657	26.269	1.727	38.819	40.034	233	54.76	11.42	43.263	25.433		33.559	76.283	137.267	99.108	39.863	50.679	148.202	125.671	81.771	209.845	36.868	22.647	80.294	170.226	147.035	34.706	13.625	26.2177	32.936	45.6159	32.4776	43.821		138.348	123.765
	46.5909	38.415	16.919	25.228	16.731	47.995	31.659	19.033	4.571	54.613	36.787	62.487	44.897	25.258	31.029	3.14	35.11	33.279	233.079	52.874	6.597	41.541	20.726		39.252	62.268	133.265	101.667	56.651	41.587	138.374	149.658	62.726	206.22	59.703	23.676	64.714	191.774	149.48	51.075	19.962	19.849	38.736	23.3143	29.317	34.99		145.9	104.282
	46.9697	44.292	64.943	34.525	13.427	41.907	31.612	21.36	6.998	61.96	27.938	46.058	51.873	27.93	17.622	4.803	37.63	35.95	233.928	49.301	8.279	22.745	26.736		44.114	80.956	117.248	93.147	66.064	63.099	145.784	155.783	51.338	148.905	34.392	26.48	63.608	204.512	152.615	52.546	31.841	18.0058	25.472	26.4677	26.9979	32.22		162.705	86.81
	47.3485	46.009	58.381	21.052	6.564	21.938	26.455	22.718	4.476	69.064	32.655	49.138	64.218	25.618	9.732	2.933	40.461	24.567	198.937	52.022	11.067	30.048	19.789		55.492	58.102	155.504	85.383	73.147	54.917	136.555	140.55	56.691	158.466	35.788	60.93	67.791	193.77	186.663	23.872	31.057	15.2191	28.001	41.1267	39.6254	29.84		159.975	83.101
	47.7273	38.474	62.432	12.52	4.879	21.132	32.431	17.911	2.244	49.295	35.118	52.779	63.422	27.841	7.414	3.99	40.336	34.669	145.774	88.237	18.284	34.836	36.207		42.49	47.436	177.821	118.524	65.693	53.253	134.768	154.133	50.344	168.319	66.469	45.62	61.806	187.931	167.935	26.985	34.046	18.4645	18.594	47.9248	39.7807	71.379		133.386	101.157
	48.1061	53.013	26.198	10.874	5.192	23.301	33.408	13.263	5.576	38.462	46.178	51.54	48.166	30.705	4.984	10.501	40.293	24.013	86.539	128.761	20.534	39.763	29.935		36.072	86.966	177.263	115.991	55.196	86.9	162.068	160.407	57.78	209.16	82.868	24.102	67.239	181.061	180.074	30.19	53.505	20.8862	18.607	37.6922	25.9947	61.647		65.89	95.112
	48.4848	45.483	50.158	16.912	0.368	22.373	33.475	13.791	14.334	52.383	40.764	73.442	36.913	20.345	8.11	8.452	40.641	31.998	65.488	124.26	16.746	21.809	25.951		35.031	91.511	171.674	136.354	58.259	73.002	156.597	129.967	81.067	159.135	102.186	65.923	85.794	182.819	189.797	34.515	46.691	22.8731	20.216	32.4606	32.3423	53.871		48.009	66.313
	48.8636	51.003	67.85	9.789	4.038	25.515	34.739	6.977	27.041	63.135	39.446	99.147	47.025	20.863	8.258	14.634	51.974	30.708	49.699	65.046	16.457	24.538	19.98		51.318	94.01	160.125	124.611	45.793	85.826	140.119	132.199	100.856	124.766	95.593	68.542	113.165	193.585	187.229	40.079	41.693	34.4873	26.728	32.3464	33.3269	80.53		40.426	46.532
	49.2424	55.487	90.965	16.159	8.688	22.586	34.371	2.724	16.809	45.214	33.28	53.507	55.518	30.392	13.529	6.248	46.743	38.936	35.263	54.546	18.266	19.612	6.174		81.656	122.659	171.666	116.984	45.45	91.369	135.477	122.928	94.761	129.046	113.234	55.013	162.261	162.25	129.535	18.445	48.111	48.9357	26.882	36.9712	28.4276	93.622		37.451	39.27
	49.6212	38.339	75.942	28.725	12.592	27.142	32.755	9.354	6.095	50.723	37.915	43.382	48.773	45.579	4.725	4.896	39.256	39.093	15.572	44.847	15.873	20.296	6.099		65.363	143.876	153.696	142.12	26.993	94.091	130.925	104.123	133.82	132.28	128.479	58.633	164.068	127.14	145.015	24.055	53.392	21.4577	20.177	39.6209	39.8051	98.029		26.584	44.988
	50	44.605	43.966	49.333	13.843	35.861	31.298	5.912	10.847	60.042	45.87	50.186	43.048	53.477	1.269	3.034	42.695	33.965	24.195	34.963	18.21	20.599	1.226		52.36	138.028	118.129	147.071	61.38	102.012	137.229	90.751	138.115	99.824	95.373	57.448	152.45	169.798	148.398	37.225	52.009	24.5962	26.169	30.2232	14.7538	80.541		30.829	79.165
	50.3788	38.273	17.351	59.857	16.129	22.469	24.062	0.846	12.418	60.688	35.61	55.261	41.947	51.755	1.07	10.65	25.286	40.411	32.971	32.021	21.066	28.728	0.402		45.663	133.192	122.459	146.029	118.315	95.058	121.506	131.069	148.175	77.206	102.255	49.014	180.362	163.902	125.112	59.013	58.199	38.1683	21.741	30.8835	14.7489	92.233		30.552	131.913
	50.7576	28.61	8.61	64.587	14.126	17.193	16.841	2.968	18.249	64.967	33.919	46.937	42.363	42.229	8.784	8.6	19.689	40.57	39.265	37.242	13.559	20.487	3.669		49.549	160.585	104.028	127.735	74.391	79.425	96.326	122.12	164.732	99.533	85.168	35.311	189.015	187.915	140.024	42.386	46.848	28.2015	36.994	24.7107	26.0691	95.896		13.937	159.204
	51.1364	23.332	8.083	39.965	23.669	16.994	15.121	3.746	12.335	59.041	42.589	51.113	45.019	12.607	8.956	4.383	25.95	31.848	52.596	29.594	11.748	20.356	7.769		45.555	139.882	82.308	112.488	84.72	71.806	87.18	124.094	145.874	65.52	97.578	27.563	195.92	184.384	111.754	20.601	46.989	28.0016	43.423	26.6898	29.0358	95.453		18.89	161.5
	51.5152	23.997	3.588	10.286	21.68	2.273	16.442	5.784	15.764	55.757	37.45	68.773	41.141	11.158	3.76	11.252	32.313	31.843	97.843	25.051	20.619	12.363	8.146		64.491	127.949	87.659	138.209	132.881	78.541	93.781	143.613	145.237	66.14	115.234	28.994	200.345	199.279	153.791	27.898	47.069	26.0681	26.738	29.8053	10.6362	90.776		18.077	156.974
	51.8939	24.511	8.833	0	16.782	21.844	11.432	4.968	9.049	48.802	30.122	64.373	35.429	14.544	8.429	6.285	19.39	30.681	201.44	28.771	19.651	12.996	5.476		73.381	134.28	87.109	137.505	93.009	88.034	79.102	139.573	129.343	88.453	131.997	37.631	172.626	172.946	181.062	23.751	29.017	19.8895	38.734	26.205	18.8699	83.969		25.195	149.067
	52.2727	24.937	5.039	0.529	12.343	9.425	18.351	7.434	2.79	51.069	43.414	72.299	31.089	8.199	2.556	7.783	20.487	34.264	199.719	30.817	7.976	11.73	4.73		94.693	149.114	83.397	126.809	101.246	105.29	85.29	149.377	111.446	70.31	115.546	53.857	153.299	183.442	184.157	29.352	27.93	34.5344	47.178	35.5108	27.3527	58.421		51.058	121.747
	52.6515	37.143	6.441	2.533	12.532	9.104	19.06	9.543	2.907	51.515	32.764	72.943	35.167	8.196	3.29	8.721	19.095	33.953	188.021	33.341	11.026	10.101	0.198		112.639	128.751	79.266	115.485	90.11	109.789	83.009	160.164	91.072	76.911	133.797	53.983	158.315	199.813	154.792	17.116	25.533	25.1882	56.37	29.4071	23.6305	29.18		81.715	81.255
	53.0303	30.003	11.243	9.744	10.433	11.628	19.009	9.292	2.315	37.244	39.671	76.586	33.289	10.755	8.025	7.841	23.309	29.817	192.893	44.2	8.28	12.543	1.301		108.905	128.153	69.863	151.678	182.587	95.873	130.648	136.741	105.188	74.645	147.292	41.503	157.718	167.096	186.64	20.668	26.571	11.6283	32.225	29.7349	21.6216	43.989		66.616	62.079
	53.4091	26.726	3.104	8.26	5.479	23.588	16.707	9.174	7.2	41.308	47.172	74.636	33.466	16.932	11.42	12.358	25.052	35.399	123.448	25.079	9.851	10.772	10.394		116.807	144.558	93.241	136.071	141.449	88.636	105.912	142.96	80.356	103.761	137.808	36.563	166.827	129.104	194.225	21.213	30.11	8.1778	33.338	21.254	16.7359	31.923		50.011	38.508
	53.7879	37.168	4.278	4.062	4.711	17.686	10.889	18.948	12.274	48.717	56.441	79.144	24.703	17.382	5.885	13.28	28.236	34.254	43.759	34.533	10.419	0.339	11.252		108.572	143.062	83.34	187.734	154.388	102.119	100.732	152.195	60.309	63.526	124.856	42.871	162.144	147.651	165.084	21.839	39.169	5.2366	38.399	21.5264	9.9215	35.913		41.315	23.476
	54.1667	31.466	3.021	6.327	4.279	16.612	11.226	6.907	7.093	28.987	69.762	68.877	29.897	7.119	10.726	17.181	22.43	32.611	32.632	45.334	14.464	1.535	14.35		110.748	124.384	78.386	189.535	151.848	122.249	93.806	159.3	56.204	58.395	151.615	41.485	147.736	172.01	125.937	16.715	57.612	26.5732	53.361	44.5927	6.6569	37.928		43.596	36.713
	54.5455	39.868	6.165	3.54	7.852	15.407	13.323	6.361	5.235	25.952	63.775	74.979	30.576	3.379	3.202	9.3	24.261	27.711	25.05	69.155	4.303	3.152	12.776		122.779	109.62	100.171	174.183	169.114	139.868	87.321	181.881	49.705	49.599	175.519	45.928	157.542	192.697	139.898	25.512	66.54	15.3716	50.834	27.6144	8.9983	53.149		39.185	50.899
	54.9242	45.95	7.616	2.009	12.075	18.089	14.251	7.067	5.725	15.908	93.612	48.917	29.865	5.563	13.708	12.461	20.37	23.408	29.638	88.261	13.923	6.276	6.526		87.613	110.421	103.39	152.441	159.905	134.722	136.968	183.267	42.827	47.658	173.632	54.628	188.51	173.429	117.92	25.462	85.255	14.3786	48.703	36.0353	21.9515	60.407		40.385	80.355
	55.303	61.641	6.507	6.68	5.092	13.418	20.319	14.338	4.935	25.036	72.754	57.972	30.861	12.337	14.192	18.781	26.731	26.086	30.325	66.676	12.29	9.12	3.123		112.09	147.114	97.526	142.743	191.721	122.848	125.248	185.131	56.665	40.274	186.817	48.729	202.863	173.717	93.084	24.017	96.328	7.6803	64.013	26.6939	25.4137	72.651		31.108	111.349
	55.6818	26.35	3.719	6.916	6.968	11.684	17.554	11.129	8.133	23.05	30.709	82.754	18.479	8.07	12.181	21.392	36.794	25.114	43.269	58.945	5.752	4.214	0.195		123.733	126.008	148.967	160.822	183.776	122.058	128.652	192.974	97.917	40.987	206.566	77.923	191.493	205.165	98.899	46.47	103.685	27.0004	109.227	47.4898	39.5823	102.685		39.084	118.746
	56.0606	48.101	3.089	8.656	5.332	18.212	12.972	11.527	11.359	28.271	51.477	71.54	16.505	1.506	11.693	15.873	25.912	18.668	44.682	31.545	13.817	18.121	0.045		128.288	133.112	141.938	201.609	151.779	142.783	137.408	193.51	111.905	36.78	211.98	72.632	160.585	206.315	121.361	137.971	96.416	23.047	79.795	38.6033	33.8022	94.685		44.684	159.141
	56.4394	36.538	2.342	4.149	1.865	21.106	14.187	6.565	11.109	28.35	43.342	53.31	22.442	1.768	29.186	34.301	24.824	23.897	50.954	47.222	11.375	13.984	4.052		81.155	143.257	111.005	193.985	157.866	167.576	114.728	197.271	148.833	66.851	211.849	90.438	126.323	158.703	118.483	152.117	81.031	16.7516	80.688	18.2447	46.2025	71.493		87.31	167.008
	56.8182	27.002	6.776	1.685	4.72	5.773	16.47	3.654	16.533	26.64	44.04	62.854	23.173	5.435	27.813	28.278	20.173	34.641	39.201	135.651	9.572	2.268	5.006		61.64	137.506	108.96	158.233	162.039	151.23	83.88	165.634	169.354	71.496	202.518	105.105	131.214	166.236	141.1	57.075	86.418	8.1553	62.998	31.2999	52.8928	107.356		173.44	165.557
	57.197	14.441	16.105	1.825	4.624	4.719	18.954	5.156	13.064	17.478	43.631	53.516	18.565	11.714	30.259	21.924	16.675	27.611	46.213	98.604	8.704	2.967	2.913		67.206	132.709	105.909	133.148	158.395	131.921	84.099	172.034	202.615	108.536	202.616	47.69	157.69	163.954	128.876	108.644	100.133	11.3573	72.401	38.9288	52.4449	97.739		181.906	155.502
	57.5758	13.777	39.833	3.893	4.63	6.59	14.972	2.951	5.515	16.217	39.058	64.95	18.484	13.462	18.246	11.742	17.55	26.573	74.994	51.239	3.029	18.55	3.588		38.526	103.932	84.121	117.18	163.99	151.289	90.276	192.022	181.036	148.912	193.066	118.52	137.077	158.331	101.903	64.703	97.132	19.7581	75.336	20.5411	72.4618	113.312		139.727	138.484
	57.9545	12.491	41.266	2.601	5.104	11.703	11.28	6.818	5.877	17.832	44.883	46.451	25.848	10.754	18.39	4.683	14.016	39.839	51.502	32.898	5.252	7.738	7.705		69.843	109.145	84.082	145.267	196.011	145.123	87.313	148.956	182.597	106.626	155.505	131.112	130.966	147.474	128.795	84.889	72.673	19.2251	71.98	28.0617	56.5963	103.99		118.63	113.562
	58.3333	7.332	48.057	2.137	3.731	7.21	13.339	5.275	9.388	20.389	53.869	71.971	20.878	7.89	15.083	10.979	9.392	28.548	46.185	42.13	7.932	13.638	7.58		83.743	130.255	75.473	172.417	185.52	163.094	66.585	172.16	197.341	111.547	172.151	77.212	176.309	155.79	125.608	74.153	94.631	8.9675	67.574	26.363	22.8186	128.105		48.976	68.128
	58.7121	4.312	53.847	6.024	8.386	1.005	14.972	1.948	8.229	24.934	50.916	93.501	15.888	10.236	13.938	17.099	10.147	32.049	53.821	30.908	9.238	19.174	2.91		82.408	143.389	65.689	194.739	133.329	173.637	62.627	182.041	218.352	126.004	202.395	88.106	205.23	184.704	84.474	54.985	98.768	3.9757	54.224	29.3342	21.8821	101.149		25.683	33.645
	59.0909	1.856	46.802	4.397	7.569	8.087	11.724	4.13	6.761	23.736	58.828	97.041	17.263	15.394	18.964	11.74	11.695	26.104	56.053	24.228	5.173	6.924	2.963		69.188	127.861	65.122	180.799	139.828	186.593	54.387	165.567	208.78	132.094	209.766	139.108	207	145.822	113.761	56.219	70.36	14.7997	51.015	34.2859	36.4215	120.382		25.82	39.652
	59.4697	9.936	24.183	2.412	6.069	7.185	5.838	3.445	10.613	24.599	54.098	90.971	18.18	18.277	18.291	17.935	15.256	25.51	28.371	27.853	4.574	6.718	3.981		55.976	145.334	65.998	104.69	166.823	185.97	38.056	161.814	178.58	83.152	209.473	150.296	198.829	174.893	126.425	64.238	81.388	13.2905	59.813	37.7498	41.8209	129.658		28.089	25.898
	59.8485	11.159	10.572	2	4.914	10.678	8.611	6.604	12.004	31.804	79.402	78.288	11.691	7.981	2.499	14.851	13.434	33.404	21.884	41.691	8.614	6.01	8.331		57.658	163.403	89.153	116.541	135.688	187.428	51.264	168.658	185.566	97.503	212.48	121.12	189.675	157.429	111.88	60.122	83.426	26.1464	71.905	37.0457	38.4542	123.554		30.653	33.659
	60.2273	10.205	1.447	2.218	5.511	4.046	8.222	5.097	8.126	27.34	57.039	68.433	14.284	5.484	19.264	10.838	11.187	30.666	30.383	56.132	11.57	10.745	5.491		72.561	183.031	133.038	77.687	166.428	197.402	51.376	166.266	173.32	128.328	210.481	98.429	184.609	110.428	95.912	58.04	73.894	8.5388	54.402	32.1808	56.5155	117.012		27.589	64.496
	60.6061	14.583	9.189	1.698	1.289	5.057	6.571	0.301	6.238	26.899	70.513	75.289	17.945	8.926	22.006	8.806	14.355	26.083	34.292	29.71	13.352	2.715	5.35		102.92	170.48	147.759	101.326	167.879	196.582	42.903	166.944	186.439	132.3	198.683	119.996	173.285	100.037	121.304	65.655	91.811	8.2559	46.204	33.6909	38.8707	112.663		38.788	84.377
	60.9848	11.746	20.9	1.509	4.232	10.637	7.752	1.082	10.569	32.902	68.66	76.521	12.587	5.995	18.486	15.018	12.349	22.767	39.142	8.529	13.251	4.497	9.323		113.91	145.573	118.16	116.052	180.196	187.048	53.063	167.667	212.146	131.131	212.005	92.304	185.821	88.787	84.951	54.772	120.259	22.8716	50.465	30.5738	39.0104	102.057		66.174	111.391
	61.3636	3.9	32.927	3.269	3.668	4.612	6.46	5.013	14.076	36.384	71.192	68.741	13.937	10.991	10.359	6.541	12.711	17.255	62.763	18.777	10.337	5.934	5.513		84.753	100.248	92.722	109.406	143.344	189.245	112.584	172.487	198.264	114.508	210.683	107.98	163.497	104.29	74.663	62.131	92.011	15.684	43.572	21.2421	40.1555	117.447		117.915	133.174
	61.7424	1.797	24.382	3.802	4.057	10.98	11.246	9.07	9.363	27.469	60.005	79.75	15.349	20.535	7.077	4.545	12.702	18.589	56.936	18.03	9.056	1.849	2.824		75.203	100.822	96.861	113.471	115.68	206.862	124.989	178.38	185.843	100.859	203.325	120.114	157.728	117.312	85.294	57.2	62.978	8.8277	33.519	21.9775	55.3441	104.616		155.96	101.312
	62.1212	2.517	8.033	3.321	6.844	4.04	12.94	2.243	10.891	24.045	57.438	77.313	7.997	10.131	13.491	11.053	16.102	18.069	66.65	19.06	10.525	3.494	3.677		75.492	120.582	118.215	108.775	171.694	177.678	109.074	193.25	127.766	83.14	184.399	143.232	142.08	113.985	83.336	67.686	47.987	11.481	41.492	25.4246	41.1903	89.305		141.385	123.751
	62.5	6.153	3.305	1.353	4.592	3.765	8.266	3.95	12.366	32.782	47.452	111.814	5.046	4.101	3.854	2.481	14.543	20.288	40.378	6.787	7.753	8.851	4.503		69.534	133.928	74.164	122.297	125.569	163.432	136.793	156.991	109.006	101.242	170.596	118.773	126.52	119.999	56.871	72.675	46.858	25.1235	32.64	32.5269	32.49	118.149		159.781	113.492
	62.8788	9.247	1.817	13.741	2.093	2.078	6.655	1.403	10.875	32.652	37.217	104.781	12.045	2.462	9.469	4.894	11.222	13.242	58.68	9.395	12.354	7.953	7.919		68.633	128.888	69.385	118.59	104.485	165.859	164.145	167.269	125.703	105.936	182.243	112.248	128.721	111.436	50.608	74.662	79.624	11.5381	26.383	18.5818	34.4267	112.454		155.753	83.148
	63.2576	4.66	3.007	6.785	3.329	0.352	5.27	10.814	16.123	31.744	44.127	80.429	14.322	5.659	13.605	1.509	4.775	22.969	60.074	17.57	14.186	3.024	8.073		78.032	138.32	85.489	143.369	111.01	154.889	162.256	169.942	146.593	110.434	189.596	152.477	137.764	102.164	89.342	64.027	83.464	1.922	21.756	19.8336	39.2222	97.854		120.429	26.068
	63.6364	2.134	3.596	3.818	6.964	1.942	6.508	2.36	13.624	37.038	45.918	83.805	10.978	6.445	14.959	2.132	11.675	21.729	82.748	61.084	7.758	4.6	5.561		88.511	139.036	87.968	124.732	123.097	165.437	147.974	196.371	177.018	82.72	171.352	133.877	155.641	100.109	86.392	71.533	74.943	17.1554	26.829	28.1161	43.8554	86.873		121.091	14.219
	64.0152	3.542	3.628	1.412	6.504	3.136	9.686	4.144	14.302	32.163	45.143	97.236	9.676	2.674	27.141	4.779	8.209	16.828	161.487	89.547	9.931	3.66	4.942		96.343	145.985	82.01	164.727	117.466	168.429	91.757	197.117	154.065	85.228	146.259	141.315	162.178	128.696	107.057	86.394	85.188	9.5258	12.923	38.4076	51.2243	133.455		82.513	15.027
	64.3939	8.175	6.986	3.179	2.225	2.995	8.72	5.011	21.847	35.27	33.094	78.965	8.235	8.187	35.211	3.633	9.343	20.638	197.653	85.779	11.518	0.95	4.193		86.37	98.303	103.299	153.757	114.256	149.241	111.071	206.464	136.962	65.695	186.701	197.21	164.773	137.108	120.153	100.766	69.323	2.6852	21.45	29.2444	59.4437	85.793		34.151	13.746
	64.7727	3.339	8.184	3.764	1.616	5.32	6.289	5.109	8.636	41.633	37.629	94.427	3.071	10.348	31.714	2.989	5.836	23.991	173.719	83.535	18.253	1.794	12.135		79.019	117.086	79.231	127.804	99.485	146.716	107.479	203.105	147.339	127.794	172.925	207.072	182.331	95.231	93.754	76.561	67.725	14.9871	20.577	29.8322	43.2172	99.402		25.035	17.657
	65.1515	3.263	5.079	5.832	2.413	2.068	8.803	7.164	21.36	47.918	30.961	94.26	3.925	12.394	34.805	3.285	4.508	19.118	90.847	64.931	9.055	3.899	49.574		69.752	122.924	84.945	126.93	103.661	139.964	106.564	198.538	158.494	144.2	148.254	190.828	172.749	108.907	83.333	58.494	65.433	12.9149	18.873	31.4242	38.4502	93.666		16.729	24.111
	65.5303	4.353	4.303	1.939	2.381	0.81	8.621	8.413	13.444	29.566	32.82	117.085	5.499	13.669	36.774	6.38	9.243	15.773	79.075	58.188	9.986	2.566	54.368		70.375	129.571	86.471	115.863	95.152	125.276	89.626	175.891	148.867	151.711	172.57	178.541	181.927	102.519	93.75	92.35	60.474	17.7266	21.408	37.883	47.5923	103.086		21.665	17.829
	65.9091	2.766	2.52	2.953	5.191	4.566	4.043	11.514	9.382	29.043	50.14	107.7	4.863	14.145	24.651	5.967	5.348	12.128	110.882	80.091	14.143	2.272	49.108		81.543	163.859	62.292	125.208	109.88	116.051	102.283	179.358	178.009	142.569	200.712	207.162	192.288	171.347	107.915	91.541	56.894	31.4953	31.831	30.7847	58.4239	105.797		28.751	18.445
	66.2879	2.677	2.128	0.771	6.051	3.318	1.876	14.634	11.346	35.59	41.065	87.918	4.57	15.246	14.223	6.866	5.816	2.572	81.048	95.465	13.551	1.1	19.143		89.94	189.207	77.091	137.945	125.201	144.596	102.778	167.393	168.078	135.014	157.454	206.542	184.92	120.866	125.879	114.227	73.097	22.9153	39.502	41.7118	59.0314	120.588		28.948	17.917
	66.6667	1.312	1.948	1.81	4.109	3.198	1.772	7.381	15.671	39.738	36.488	65.554	7.716	16.334	21.279	8.828	8.57	1.867	56.619	153.23	11.611	3.674	10.818		88.232	165.427	65.307	129.331	136.161	161.848	106.316	152.863	165.646	107.109	144.788	204.785	191.812	149.678	120.501	105.795	73.939	27.6039	24.611	43.504	56.1565	129.61		23.665	23.497
	67.0455	3.349	8.701	3.273	2.673	2.278	2.056	3.701	15.824	37.508	38.539	65.349	21.679	19.191	14.906	6.801	14.066	7.577	43.549	130.654	7.337	3.013	3.166		62.026	121.373	86.195	141.599	161.103	163.734	120.683	153.89	152.401	112.876	136.362	204.381	191.645	137.972	128.809	75.831	82.955	25.6393	43.169	49.2957	50.6845	102.956		31.431	34.855
	67.4242	3.63	7.899	3.096	1.286	1.881	3.165	7.018	12.298	29.11	40.779	64.522	5.006	16.515	10.337	12.507	4.148	4.53	39.407	58.75	5.68	6.814	6.615		61.683	156.144	88.089	129.548	145.851	160.012	130.494	164.232	172.79	105.002	118.485	196.68	198.616	148.461	171.262	91.088	78.05	40.7496	36.931	40.3605	64.6321	120.482		34.87	27.057
	67.803	3.082	6.232	3.445	2.406	1.35	3.281	8.158	9.337	23.845	37.721	54.38	7.114	8.579	20.096	1.209	3.676	3.545	32.19	12.99	5.746	6.593	7.937		79.75	153.268	124.599	108.742	122.411	126.911	140.64	169.813	107.666	152.366	109.826	207	196.743	171.928	173.85	122.151	92.241	28.1	27.745	57.3542	71.7922	115.733		38.544	37.549
	68.1818	6.394	6.175	1.93	4.043	0.341	3.015	6.859	7.873	25.193	39.691	43.021	12.585	14.661	13.128	1.427	3.025	7.869	23.422	5.335	6.803	0.465	5.593		98.451	149.934	154.255	99.923	113.911	131.971	151.167	176.176	112.033	117.722	90.36	207	202.468	146.175	162.51	65.515	101.759	53.7538	23.006	82.3828	81.4285	113.099		29.65	38.535
	68.5606	3.214	6.931	14.495	8.385	0.235	3.879	6.347	5.005	32.913	49.028	35.801	6.664	12.95	9.117	4.417	4.788	4.907	27.531	1.514	11.254	2.121	3.905		92.317	122.62	133.127	117.442	110.38	151.849	144.177	200.011	135.865	128.468	54.551	206.394	200.194	139.065	141.279	57.753	78.628	42.201	9.514	68.7543	62.5056	105.351		27.662	31.139
	68.9394	2.777	3.652	8.532	5.604	1.407	1.988	3.99	15.133	34.289	38.31	44.331	6.44	14.446	16.035	5.987	0.3	7.192	27.406	6.257	7.304	3.957	7.052		117.988	126.953	163.627	112.2	121.297	144.133	163.467	199.982	106.427	157.385	54.391	197.929	189.933	148.951	101.541	62.258	61.276	41.6284	24.116	56.2603	80.3576	104.852		32.89	26.432
	69.3182	3.417	4.804	4.872	2.91	4.362	1.267	6.152	15.719	19.488	29.698	59.895	4.658	15.521	23.019	0.741	2.918	14.635	34.733	8.304	6.169	2.601	4.774		139.806	142.225	135.89	116.71	108.46	129.985	164.657	183.252	96.427	172.963	52.759	206.991	199.15	160.032	101.421	119.251	47.128	25.6049	35.289	46.0967	62.8908	89.855		38.012	27.098
	69.697	1.864	5.466	4.595	2.612	3.249	1.063	9.452	10.911	23.87	30.964	67.891	14.211	6.888	27.876	3.168	5.764	8.802	28.755	3.969	5.788	10.493	7.314		118.705	146.784	141.648	113.574	84.466	115.571	179.382	191.076	68.372	194.52	57.133	207	198.822	152.661	114.187	77.62	52.924	41.3378	25.693	43.136	79.2209	91.178		35.427	28.366
	70.0758	3.393	4.286	3.262	4.364	0.263	1.574	3.296	14.947	18.433	64.86	73.074	5.041	6.11	12.669	3.179	3.37	5.376	32.644	8.143	4.321	6.677	9.066		118.847	109.68	141.91	92.033	100.563	137.115	152.462	196.288	71.272	162.434	53.224	207	178.003	167.262	111.134	56.354	61.052	40.3842	19.149	57.754	89.8946	87.926		44.973	18.61
	70.4545	1.778	6.782	6.255	3.451	0.23	2.102	7.955	12.688	25.89	79.08	80.417	7.401	10.398	18.616	3.363	7.011	2.137	30.586	5.163	3.806	2.943	10.977		142.326	129.146	149.753	101.516	136.138	172.074	208.051	217.341	73.378	173.818	71.936	207	173.838	180.437	132.794	90.578	68.837	27.4581	14.064	58.96	78.6853	84.931		39.139	22.395
	70.8333	1.055	7.189	5.298	2.772	1.114	4.222	17.874	13.76	25.565	76.363	80.513	3.346	7.599	6.272	4.978	3.182	3.026	34.944	6.328	4.495	3.776	10.712		151.981	141.768	136.429	96.474	133.226	161.664	177.582	194.287	74.115	111.863	66.969	200.784	181.215	146.827	104.183	97.345	64.289	14.2806	28.282	53.4916	87.0076	85.163		22.106	21.214
	71.2121	2.65	0.237	3.304	1.041	2.031	2.053	15.768	13.344	20.286	71.459	60.479	6.65	9.839	13.525	4.024	7.623	2.998	56.292	9.224	7.366	1.698	8.116		117.437	100.983	135.687	115.291	116.57	125.839	122.624	195.429	74.073	133.289	49.001	206.304	171.531	168.957	79.649	74.753	66.699	33.406	24.003	51.7285	70.964	104.836		20.875	26.137
	71.5909	2.099	6.287	2.35	2.562	5.616	1.887	8.265	9.046	31.18	77.998	49.547	3.348	18.048	11.627	4.972	10.539	2.682	52.118	4.836	10.613	7.903	3.432		80.989	109.195	133.888	106.346	101.725	109.523	159.617	213.905	108.289	104.078	25.317	175.475	186.804	158.086	69.774	57.318	75.245	36.37	14.657	39.3258	57.476	131.453		44.123	23.644
	71.9697	3.254	7.089	3.004	3.25	5.998	4.184	5.04	12.097	27.165	86.416	52.318	1.199	18.568	27.934	2.398	9.273	6.499	40.164	2.408	9.627	4.162	3.059		165.581	149.282	123.401	96.12	110.124	93.223	173.648	213.253	85.268	85.009	50.239	171.569	169.253	136.528	62.091	70.917	52.287	61.4435	16.783	34.4402	53.2356	120.575		26.862	21.513
	72.3485	8.384	2.285	4.346	4.193	4.606	2.354	7.062	15.348	31.359	78.79	58.921	4.065	20.851	22.147	6.983	4.629	5.232	40.381	1.845	6.519	5.931	3.012		129.659	179.791	139.257	93.417	104.877	88.336	125.643	204.684	70.451	88.918	97.187	154.526	156.545	176.103	94.018	64.652	39.333	31.9164	30.371	23.8318	64.6016	110.793		37.931	9.748
	72.7273	6.575	7.199	6.625	3.907	6.431	0.811	6.152	13.809	30.439	54.17	63.006	1.023	17.974	29.867	3.772	9.076	3.682	35.515	8.987	12.034	7.389	6.394		180.6	157.424	141.848	98.579	100.291	88.8	120.487	186.863	70.235	101.454	99.96	123.261	149.247	204.807	95.32	47.255	47.675	30.2962	45.061	25.2141	49.9633	117.895		46.865	30.618
	73.1061	2.86	1.792	4.958	4.03	3.852	3.106	7.816	14.686	23.484	54.953	64.163	2.895	8.752	42.509	6.133	2.846	3.653	20.393	5.945	16.635	18.416	3.851		184.306	170.548	140.203	103.242	124.881	104.066	117.144	195.202	72.273	60.189	81.029	119.207	130.126	169.735	97.904	21.553	45.863	20.0353	21.411	45.5292	46.1472	118.367		35.243	32.543
	73.4848	2.092	2.027	2.112	4.623	0.59	6.016	11.296	17.669	20.857	36.543	55.29	1.395	18.005	45.606	9.477	1.56	0.86	6.193	11.836	8.186	11.745	3.016		109.096	178.659	150.885	101.308	127.615	122.403	120.395	146.895	74.882	68.538	106.681	99.15	136.459	156.281	89.693	18.738	29.892	36.8126	32.95	43.7903	49.7031	142.088		25.522	33.681
	73.8636	2.456	6.091	2.837	2.998	4.2	2.748	12.713	12.379	32.426	44.336	83.485	0.351	25.698	48.854	8.527	2.758	3.012	12.034	9.23	5.551	10.113	3.148		78.993	145.546	145.234	98.899	111.991	126.736	102.378	127.344	91.695	97.577	159.122	101.508	96.427	167.375	118.509	1.751	34.663	31.197	35.803	40.9469	49.8377	92.474		29.665	29.924
	74.2424	4.066	7.123	4.109	5.037	5.842	4.166	7.065	18.215	31.748	28.357	90.785	2.83	25.925	40.687	4.463	0.065	7.033	16.645	12.452	6.146	9.347	1.912		90.832	147.996	155.195	96.3	98.921	132.801	97.894	152.772	99.903	96.613	183.671	102.185	122.17	172.722	151.52	0.03	52.791	34.8378	34.13	44.141	49.189	69.82		29.361	22.795
	74.6212	4.39	5.286	6.336	6.7	4.356	5.641	8.04	11.971	31.677	29.644	118.897	5.41	26.087	35.297	13.826	2.888	5.947	20.653	11.144	5.925	12.048	2.636		125.108	136.557	160.172	99.461	110.278	124.423	105.045	119.85	93.313	121.537	175.159	109.171	152.677	168.708	176.975	4.7	67.397	37.7272	41.873	27.1138	27.3625	66.207		33.353	24.67
	75	6.867	5.451	4.243	2.263	7.175	6.463	6.304	12.842	31.661	24.241	112.218	4.786	27.662	23.257	10.814	4.722	3.03	20.75	9.039	3.125	14.091	2.263		121.443	161.198	159.999	97.129	132.444	128.03	106.403	107.007	96.715	100.714	176.907	95.961	138.157	173.83	148.825	1.538	37.482	41.6904	60.63	33.3215	32.539	53.929		44.871	22.379
	75.3788	5.397	1.564	4.785	2.616	8.567	3.414	7.103	13.756	24.041	26.393	107.409	3.906	28.278	12.343	24.575	4.776	3.486	11.788	13.106	3.854	18.849	3.373		133.295	132.476	139.654	92.783	121.186	120.12	104.988	109.254	94.676	113.846	181.775	90.864	154.572	157.035	147.892	6.115	41.572	43.0296	33.547	63.7625	62.2298	60.623		51.137	15.512
	75.7576	5.962	3.602	2.3	6.044	5.89	1.949	8.635	10.233	24.675	22.189	98.912	4.059	23.467	7.671	15.798	9.725	4.767	18.665	26.337	11.874	16.706	6.706		132.965	146.679	101.492	79.48	143.615	107.337	100.946	121.053	86.145	79.802	177.047	102.434	163.746	201.112	137.052	2.116	39.638	40.8155	24.663	34.8965	74.8192	59.385		46.67	10.268
	76.1364	4.685	4.222	5.622	1.394	2.142	2.304	13.577	9.754	22.524	21.256	90.101	2.786	26.722	6.049	6.785	10.687	2.859	33.766	22.519	5.623	10.058	5.473		104.378	173.876	86.671	78.962	147.767	126.994	122.008	100.922	91.109	72.795	196.534	110.999	110.897	200.613	121.883	23.414	33.72	32.7353	32.441	41.3938	73.3791	59.937		47.711	20.446
	76.5152	5.709	2.854	6.121	6.068	2.651	2.811	11.992	20.403	11.068	11.54	107.144	0.145	22.509	31.991	11.832	8.874	3.501	44.796	23.203	8.068	10.95	7.314		96.39	143.849	83.786	72.757	137.896	85.703	113.601	94.941	149.822	46.212	162.639	97.246	144.088	196.407	48.691	13.571	54.481	17.2467	36.686	47.9281	88.8701	69.943		46.119	24.759
	76.8939	6.417	3.853	6.188	8.409	4.027	1.592	7.577	17.077	21.562	9.907	121.129	0.469	13.374	46.586	9.137	8.043	6.748	27.127	13.727	11.732	9.104	6.376		102.724	139.142	74.364	65.066	140.756	96.787	107.946	94.099	94.997	57.818	179.464	107.086	154.2	131.528	30.781	45.35	61.212	34.1871	30.763	29.3272	84.6531	59.876		48.024	15.55
	77.2727	6.166	5.636	2.598	2.539	1.947	0.957	7.672	15.142	12.665	8.161	127.614	1.747	18.978	41.786	9.601	6.571	3.464	17.092	13.14	17.442	12.854	8.39		89.239	137.198	69.25	73.076	120.494	95.705	92.35	120.157	93.317	26.614	169.981	157.377	144.113	167.921	29.035	13.415	69.861	30.6878	50.405	31.583	71.6005	37.356		56.36	15.582
	77.6515	5.416	1.552	6.44	4.257	2.177	2.362	11.279	8.76	13.781	13.021	110.482	0	28.019	25.486	8.368	8.235	5.931	12.241	17.678	8.977	7.083	6.626		117.42	131.925	57.307	81.835	106.5	73.875	82.559	103.976	84.279	2.816	171.622	159.128	161.765	193.742	34.634	28.596	53.779	17.2283	34.009	32.7142	82.8931	50.665		57.687	9.762
	78.0303	8.35	1.583	5.426	2.564	4.461	2.625	10.514	18.827	21.169	7.029	93.894	0.532	24.55	27.578	8.948	9.04	5.838	16.224	13.113	7.785	9.953	9.117		137.987	127.691	56.537	54.459	108.689	42.616	90.604	126.971	78.556	0.046	169.971	106.503	182.713	179.364	36.307	57.296	44.24	33.5409	36.378	29.8617	70.8927	56.644		60.629	19.628
	78.4091	7.394	1.271	1.264	1.688	2.044	6.827	11.541	7.284	18.105	13.744	83.593	2.169	16.579	31.912	18.087	7.819	4.911	12.861	15.827	13.747	10.145	8.196		103.378	113.425	42.878	39.262	100.546	43.365	108.96	90.103	63.532	1.198	177.363	93.507	198.536	144.91	49.661	33.348	53.494	31.2726	34.228	21.5127	97.6423	93.69		74.58	26.421
	78.7879	11.197	1.686	3.336	0.88	3.423	4.435	10.426	9.136	16.108	10.433	90.8	2.622	21.689	31.043	14.324	6.383	4.718	12.279	15	8.51	16.056	4.003		90.084	134.738	46.433	54.83	87.221	39.95	94.003	125.82	85.072	6.778	134.284	122.45	181.142	179.991	31.389	33.809	50.25	40.1983	29.951	31.6843	85.5779	107.058		54.888	23.985
	79.1667	9.322	4.01	5.087	1.964	3.172	1.565	10.399	10.774	14.475	9.482	79.884	0.846	31.216	24.741	3.069	6.391	3.17	13.314	11.335	6.061	14.85	6.512		116.74	153.35	99.693	50.7	77.516	30.945	70.101	135.196	101.96	24.957	155.565	147.932	163.75	190.604	51.416	34.68	50.938	31.1339	27.959	48.9769	94.0672	79.544		55.267	32.236
[truncated: 20 more columns]

## Sheet: Fig 3 L,M,N,O
Temporal changes in JNK/AP-1 and JAK/STAT reporter intensity in the pouch and periphery upon tissue damage
	TRE-RFP reporter				TRE-RFP reporter				Stat92E-dGFP reporter				Stat92E-dGFP reporter
	rn(ts)>egr, Pouch				rn(ts)>egr, Periphery				rn(ts)>egr, Pouch				rn(ts)>egr, Periphery
Timepoint	7h	14h	24h		7h	14h	24h		7h	14h	24h		7h	14h	24h
	20.042	78.354	65.93		6.273	9.088	9.022		13.572	30.807	19.696		39.833	57.478	56.056
	29.766	74.297	60.685		5.951	8.784	13.037		18.685	36.595	23.746		59.406	61.616	47.312
	20.73	57.83	54.498		6.871	6.073	5.659		13.464	30.44	22.131		42.116	52.43	58.249
	21.733	76.262	69.171		6.721	8.738	5.064		15.515	36.213	22.177		55.938	67.308	49.582
	16.647	55.278	74.264		5.437	5.859	12.95		11.374	29.808	18.483		47.119	43.373	53.702
	16.887	67.021	49.113		4.719	8.728	4.184		11.573	26.911	18.885		51.09	44.856	42.213
	20.706	65.272	63.697		6.073	7.04	11.657		14.626	30.898	20.984		56.191	56.427	42.635
			56.728				12.094				19.13				38.046
			54.299				9.633				18.017				37.753
			57.129				12.908				20.406				43.501
			58.741				9.803				19.648				43.692
			75.94				8.554				23.597				47.957
			51.315				5.618				19.575				43.075
			75.66				15.757				22.047				63.999
Number of values (n)	7	7	14		7	7	14		7	7	14		7	7	14
Minimum	16.65	55.28	49.11		4.72	5.86	4.18		11.37	26.91	18.02		39.83	43.37	37.75
Maximum	29.77	78.35	75.94		6.87	9.09	15.76		18.69	36.6	23.75		59.41	67.31	64
Range	13.12	23.07	26.83		2.15	3.23	11.58		7.32	9.69	5.73		19.58	23.94	26.25
Mean	20.93	67.76	61.94		6.006	7.759	9.709		14.12	31.67	20.61		50.24	54.79	47.7
Std. Deviation	4.365	9.021	9.032		0.7424	1.396	3.563		2.514	3.509	1.861		7.492	8.64	7.793
Std. Error of Mean	1.65	3.41	2.414		0.2806	0.5277	0.9523		0.95	1.326	0.4974		2.832	3.266	2.083

## Sheet: Fig 4 K
Stat92E-dGFP reporter intensity measured within the central cells in the wing pouch
	Stat92E-dGFP reporter
	rn(ts)>egr	rn(ts)>egr,Df(3L)H99
	15.421	13.853
	12.194	5.391
	12.06	13.03
	19.414	17.573
	12.238	10.385
	15.387	12.388
	13.563	12.003
	15.716	18.606
	12.741	13.819
	15.247	11.218
	18.603	17.994
	13.063	21.789
	12.811	10.651
Number of values (n)	13	13
Minimum	12.06	5.391
Maximum	19.41	21.79
Range	7.354	16.4
Mean	14.5	13.75
Std. Deviation	2.414	4.316
Std. Error of Mean	0.6695	1.197

## Sheet: Fig 5 B
Same dataset as in Fig 3 F,G but cut off before X=23.86

## Sheet: Fig 6 G,H,M
Stat92E-dGFP reporter intensity measured within the central cells in the pouch
	Stat92E-dGFP reporter			Stat92E-dGFP reporter			Stat92E-dGFP reporter
	rn(ts)>egr	rn(ts)>egr,Ptp61F-RNAi		rn(ts)>egr	rn(ts)>egr,Socs36E-RNAi		rn(ts)>	rn(ts)>Stat92E	rn(ts)>egr	rn(ts)>egr,Stat92E
	26.31	29.11		23.5	16.64		8.11	8.29	22.51	51.9
	24.35	26.58		27.12	80.57		12.08	10.24	51.35	46.72
	23.07	29.58		28.49	44.33		6.75	9.41	22.04	38.03
	20.69	29.95		31.71	38.96		10.83	5.93	20.27	33.19
	35.34	40.27		31.51	46.14		4.84	8.61	26.7	53.96
	26.49	37.34		36.58	50.19		5.42	8.56	45.3	59.28
	22.61	27.92		24.32	44.11		9.21	9.07	20.47	36.77
	27.08	46.34		32.85	53.29		5.67	5.85	43.83	68.63
		34.29		33.15	35.61		12.75	5.55	35.75	76.3
		42.27					5.85		48.74	56.79
							4.77		31.88	63.99
							8.33			62.37
							7.18
							7.42
							5.62
							8.05
Number of values (n)	8	10		9	9		16	9	11	12
Minimum	20.69	26.58		23.5	16.64		4.77	5.55	20.27	33.19
Maximum	35.34	46.34		36.58	80.57		12.75	10.24	51.35	76.3
Range	14.65	19.76		13.08	63.93		7.98	4.69	31.08	43.11
Mean	25.74	34.37		29.91	45.54		7.68	7.946	33.53	53.99
Std. Deviation	4.459	6.846		4.353	16.92		2.484	1.725	12.03	13.35
Std. Error of Mean	1.577	2.165		1.451	5.639		0.6209	0.575	3.628	3.853

## Sheet: Fig 7 G,H,I,L,M
Dcp-1 volume fraction quantifications										Gap phase cells %												G1:G2 Ratio
	Dcp-1 volume fraction (%)			Dcp-1 volume fraction (%)			Dcp-1 volume fraction (%)			Genotype	G1 cells (%)					G2 cells (%)							G1:G2 Ratio
	rn(ts)>egr	rn(ts)>egr,Stat92e		rn(ts)>egr	rn(ts)>egr,Ptp61F-RNAi		rn(ts)>egr	rn(ts)>egr,Socs36E-RNAi			Disc1	Disc2	Disc3	Disc4	Disc5	Disc1	Disc2	Disc3	Disc4	Disc5			rn(ts)>egr	rn(ts)>egr,stat92e
	14.3229	16.2234		5.71277	9.58446		10.9426	7.093		rn(ts)>egr	7.14286	7.36842	6.45161	3.0303	0	72.6191	75.7895	80.6452	68.1818	91.2088			0.0983607	1.95238
	13.177	22.963		5.96589	8.96345		6.11627	20.1354		rn(ts)>egr,stat92e	60.2941	57.1429	41.1765			30.8823	22.8571	38.2353					0.0972222	2.5
	10.1482	30.8393		5.76138	11.5908		3.19932	24.9664			Mean	SEM	N			Mean	SEM	N					0.08	1.07692
	8.83532	42.8683		8.35996	7.48319		14.9122	23.6847			4.79864	1.43153	5			77.6889	3.94476	5					0.0444444
	7.62049	16.9542		4.59973	7.28233		14.7529	34.0133			52.8712	5.91768	3			30.6583	4.4407	3					0
	16.4938	39.5625		9.16731	9.43533		13.0194	24.1789														Number of values	5	3
	5.89912	14.8083		5.32807	6.97519		3.44939	21.8847
	17.9672	35.4237		7.53189	9.12382		4.43605	34.0151														Minimum	0	1.077
	20.6706	21.1282		5.66017	10.5265		15.9398	36.5391														Maximum	0.09836	2.5
	17.2304			8.30492	7.90066		19.9292															Range	0.09836	1.423
				11.3675	9.59446		38.3433
					11.4971																	Mean	0.06401	1.843
					12.7321																	Std. Deviation	0.04189	0.7178
					7.88703																	Std. Error of Mean	0.01873	0.4144
					6.10916
					8.75794
Number of values (n)	10	9		11	16		11	9
Minimum	5.899	14.81		4.6	6.109		3.199	7.093
Maximum	20.67	42.87		11.37	12.73		38.34	36.54
Range	14.77	28.06		6.768	6.623		35.14	29.45
Mean	13.24	26.75		7.069	9.09		13.19	25.17
Std. Deviation	4.94	10.67		2.053	1.829		10.09	9.027
Std. Error of Mean	1.562	3.558		0.6191	0.4573		3.041	3.009

## Sheet: Fig 8 E,F,K
Areas, Stat92E-dGFP reporter intensity and ph3 quantifications in tumors.
	Area (%)				Stat92E-dGFP reporter			ph3 counts/mm2
	JNK+	STAT+	JNK+STAT+		JNK+	JNK-		STAT-	STAT+
	58.0892	29.4844	12.4265		36.46	86.47		3.34926	3.47263
	50.2262	35.2493	14.5245		32.48	65.21		2.39666	2.92093
	44.6894	40.9017	14.4088		33.77	71.82		2.62498	3.49593
	32.7024	55.3828	11.9147		34.37	68.28		1.46598	2.76936
	59.225	27.0583	13.7167		38.82	81.7		2.34647	3.1039
	22.0589	54.4453	23.4957		44.08	57.96
Number of values (n)	6	6	6		6	6		5	5
Minimum	22.06	27.06	11.91		32.48	57.96		2.769	1.466
Maximum	59.22	55.38	23.5		44.08	86.47		3.496	3.349
Range	37.17	28.32	11.58		11.6	28.51		0.7266	1.883
Mean	44.5	40.42	15.08		36.66	71.91		3.153	2.437
Std. Deviation	14.68	12.21	4.254		4.262	10.59		0.3253	0.6746
Std. Error of Mean	5.992	4.986	1.737		1.74	4.322		0.1455	0.3017

## Sheet: S2 C Fig
SASP reporters
	Upd reporter
	rn(ts)>	rn(ts)>egr
	15.93	20.55
	12.7	17.94
	13.11	26.88
	12.47	48.37
	16.64	28.79
	14.65	16.28
	13.75	15.93
Number of values (n)	7	7
Minimum	12.47	15.93
Maximum	16.64	48.37
Range	4.17	32.44
Mean	14.18	24.96
Std. Deviation	1.622	11.49
Std. Error of Mean	0.6129	4.342

[truncated: 6 more sheets: S3 E,F,G,K,L,M Fig, S3 S,T,U,V Fig, S6 A,B,C,I Fig, S6 V,W Fig, S7 I Fig, S8 G Fig]
