# Supplementary material for: Mutual repression between JNK/AP-1 and JAK/STAT stratifies senescent and proliferative cell behaviors during tissue regeneration
Source: PLoS Biol. 2023 May 30;21(5):e3001665. doi: 10.1371/journal.pbio.3001665 (PMC10228795; doi:10.1371/journal.pbio.3001665)
Supplement: S2 File — Source data for graphs derived from mathematical modeling presented in Fig 5. (XLSX) [file pbio.3001665.s012.xlsx]

## Sheet: B'1
JNK	JAK
1	0.999774
1	0.999774
1	0.999773
1	0.999773
1	0.999773
1	0.999773
1	0.999773
0.999999	0.999773
0.999999	0.999773
0.999998	0.999773
0.999997	0.999773
0.999996	0.999773
0.999995	0.999773
0.999994	0.999774
0.999992	0.999774
0.99999	0.999775
0.999987	0.999776
0.999982	0.999779
0.999974	0.999782
0.999962	0.999789
0.999943	0.999799
0.999915	0.999815
0.999875	0.999838
0.999826	0.999869
0.999774	0.999904
0.999727	0.999936
0.999691	0.999962
0.999666	0.99998
0.99965	0.999991
0.999641	0.999996
0.999636	0.999999
0.999633	1
0.999632	1
0.999631	0.999999
0.99963	0.999998
0.99963	0.999997
0.99963	0.999996
0.99963	0.999994
0.99963	0.999993
0.99963	0.999992
0.99963	0.999991
0.99963	0.99999
0.99963	0.999988
0.99963	0.999987
0.99963	0.999986
0.99963	0.999985
0.99963	0.999984
0.99963	0.999983
0.99963	0.999982
0.99963	0.999981
0.99963	0.99998
0.99963	0.999979
0.99963	0.999978
0.99963	0.999978
0.99963	0.999977
0.99963	0.999976
0.99963	0.999975
0.99963	0.999974
0.99963	0.999974
0.99963	0.999973
0.99963	0.999972
0.99963	0.999972
0.99963	0.999971
0.99963	0.99997
0.99963	0.99997
0.99963	0.999969
0.99963	0.999969
0.99963	0.999968
0.99963	0.999968
0.99963	0.999967
0.99963	0.999967
0.99963	0.999966
0.99963	0.999966
0.99963	0.999965
0.99963	0.999965
0.99963	0.999964
0.99963	0.999964
0.99963	0.999964
0.99963	0.999963
0.99963	0.999963
0.99963	0.999963
0.99963	0.999962
0.99963	0.999962
0.99963	0.999962
0.99963	0.999962
0.99963	0.999961
0.99963	0.999961
0.99963	0.999961
0.99963	0.999961
0.99963	0.999961
0.99963	0.99996
0.99963	0.99996
0.99963	0.99996
0.99963	0.99996
0.99963	0.99996
0.99963	0.99996
0.99963	0.99996
0.99963	0.99996
0.99963	0.99996
0.99963	0.99996

## Sheet: B''1JNK
0.01	0.01	0.01	0.01	0.01	0.01	0.01	0.01	0.01	0.01	0.01	0.01	0.01	0.01	0.01	0.01	0.01	0.01	0.01	0.01	0.01	0.01	0.01	0.01	0.01	0.01	0.01	0.01	0.01	0.01	0.01	0.01	0.01	0.01	0.01	0.01	0.01	0.01	0.01	0.01	0.01	0.01	0.01	0.01	0.01	0.01	0.01	0.01	0.01	0.01
0.090065	0.090065	0.090065	0.0900649	0.0900643	0.0900157	0.0899332	0.0898212	0.0896812	0.0895124	0.0893126	0.0890776	0.0888005	0.0884697	0.0880665	0.0875593	0.0868959	0.0859899	0.0847021	0.0828183	0.0800441	0.0760573	0.070688	0.0642047	0.0574427	0.0514479	0.0468797	0.0437937	0.0418777	0.0407507	0.0401089	0.0397501	0.0395517	0.0394427	0.0393829	0.0393502	0.0393323	0.0393225	0.0393172	0.0393143	0.0393127	0.0393118	0.0393114	0.0393111	0.039311	0.0393109	0.0393109	0.0393108	0.0393108	0.0393108
0.129209	0.129209	0.129209	0.129209	0.129209	0.129161	0.129079	0.128968	0.128828	0.12866	0.12846	0.128224	0.127944	0.127607	0.12719	0.126657	0.125946	0.124953	0.123508	0.121349	0.11811	0.113384	0.106943	0.0990931	0.0908479	0.0835002	0.0778794	0.0740715	0.0717022	0.070306	0.0695097	0.069064	0.0688172	0.0686813	0.0686068	0.0685659	0.0685436	0.0685314	0.0685247	0.068521	0.068519	0.0685179	0.0685173	0.068517	0.0685168	0.0685167	0.0685167	0.0685167	0.0685166	0.0685166
0.162771	0.162772	0.162772	0.162772	0.162772	0.162724	0.162643	0.162532	0.162393	0.162226	0.162027	0.161791	0.16151	0.161171	0.160749	0.160206	0.159475	0.158443	0.156928	0.154646	0.151199	0.146141	0.139218	0.130753	0.12184	0.113884	0.107789	0.103656	0.101083	0.0995655	0.0986996	0.0982147	0.097946	0.0977981	0.0977169	0.0976724	0.097648	0.0976347	0.0976274	0.0976234	0.0976212	0.09762	0.0976194	0.097619	0.0976188	0.0976187	0.0976186	0.0976186	0.0976186	0.0976186
0.194341	0.194341	0.194341	0.194342	0.194342	0.194295	0.194214	0.194103	0.193965	0.193798	0.1936	0.193364	0.193084	0.192744	0.19232	0.191771	0.191028	0.189975	0.188421	0.186068	0.182501	0.177251	0.170049	0.161228	0.151929	0.143621	0.137253	0.132933	0.130242	0.128655	0.127749	0.127241	0.12696	0.126805	0.12672	0.126673	0.126648	0.126634	0.126626	0.126622	0.12662	0.126619	0.126618	0.126617	0.126617	0.126617	0.126617	0.126617	0.126617	0.126617
0.224906	0.224906	0.224906	0.224907	0.224907	0.22486	0.224779	0.22467	0.224532	0.224366	0.224168	0.223933	0.223653	0.223312	0.222887	0.222335	0.221586	0.220519	0.218939	0.216541	0.212895	0.207521	0.200136	0.191083	0.181533	0.172996	0.166451	0.162009	0.159242	0.157609	0.156677	0.156155	0.155865	0.155706	0.155618	0.15557	0.155544	0.15553	0.155522	0.155518	0.155515	0.155514	0.155513	0.155513	0.155513	0.155512	0.155512	0.155512	0.155512	0.155512
0.254859	0.254859	0.25486	0.25486	0.254861	0.254814	0.254734	0.254624	0.254487	0.254322	0.254124	0.25389	0.25361	0.25327	0.252844	0.25229	0.251536	0.25046	0.248863	0.246433	0.242733	0.237271	0.229759	0.220544	0.210819	0.202123	0.195454	0.190927	0.188107	0.186443	0.185492	0.18496	0.184665	0.184502	0.184413	0.184364	0.184337	0.184323	0.184315	0.18431	0.184308	0.184306	0.184306	0.184305	0.184305	0.184305	0.184305	0.184305	0.184305	0.184305
0.284391	0.284392	0.284392	0.284393	0.284393	0.284346	0.284266	0.284158	0.284021	0.283856	0.283659	0.283426	0.283146	0.282806	0.282381	0.281826	0.281069	0.279986	0.278377	0.275924	0.272185	0.266659	0.259055	0.249721	0.239868	0.231055	0.224297	0.219709	0.216849	0.215162	0.214199	0.213659	0.21336	0.213195	0.213105	0.213055	0.213028	0.213013	0.213005	0.213	0.212998	0.212997	0.212996	0.212995	0.212995	0.212995	0.212995	0.212995	0.212995	0.212995
0.313606	0.313607	0.313607	0.313608	0.313608	0.313562	0.313482	0.313374	0.313238	0.313073	0.312877	0.312644	0.312366	0.312026	0.3116	0.311045	0.310286	0.309199	0.307581	0.305112	0.301343	0.29577	0.288096	0.278674	0.268725	0.259825	0.252999	0.248365	0.245477	0.243773	0.2428	0.242254	0.241952	0.241785	0.241694	0.241644	0.241616	0.241601	0.241593	0.241588	0.241586	0.241585	0.241584	0.241584	0.241583	0.241583	0.241583	0.241583	0.241583	0.241583
0.342567	0.342567	0.342568	0.342569	0.342569	0.342523	0.342443	0.342336	0.3422	0.342036	0.34184	0.341608	0.34133	0.340991	0.340566	0.34001	0.33925	0.338161	0.336536	0.334055	0.330264	0.324655	0.316928	0.307438	0.297416	0.28845	0.281572	0.276903	0.273993	0.272276	0.271295	0.270746	0.270441	0.270273	0.270181	0.270131	0.270103	0.270088	0.270079	0.270075	0.270072	0.270071	0.27007	0.27007	0.27007	0.27007	0.270069	0.270069	0.270069	0.270069
0.371313	0.371313	0.371314	0.371315	0.371315	0.371269	0.37119	0.371082	0.370947	0.370784	0.370589	0.370357	0.37008	0.369742	0.369317	0.368762	0.368001	0.36691	0.365281	0.36279	0.358983	0.353347	0.34558	0.336038	0.325959	0.316941	0.310024	0.305328	0.302401	0.300674	0.299688	0.299135	0.298829	0.29866	0.298567	0.298516	0.298488	0.298473	0.298465	0.29846	0.298458	0.298456	0.298455	0.298455	0.298455	0.298455	0.298455	0.298455	0.298455	0.298454
0.399872	0.399872	0.399872	0.399873	0.399873	0.399828	0.399749	0.399642	0.399507	0.399344	0.39915	0.398919	0.398642	0.398305	0.397881	0.397326	0.396565	0.395473	0.39384	0.391343	0.387524	0.381868	0.374069	0.364487	0.354365	0.345308	0.33836	0.333643	0.330703	0.328968	0.327978	0.327422	0.327114	0.326945	0.326852	0.3268	0.326772	0.326757	0.326749	0.326744	0.326742	0.32674	0.32674	0.326739	0.326739	0.326739	0.326739	0.326739	0.326739	0.326739
0.428261	0.428261	0.428262	0.428263	0.428263	0.428218	0.428139	0.428032	0.427898	0.427736	0.427542	0.427312	0.427036	0.4267	0.426276	0.425722	0.424961	0.423868	0.422234	0.419733	0.415905	0.410232	0.402411	0.392798	0.382642	0.373555	0.366583	0.361851	0.358901	0.35716	0.356165	0.355608	0.355299	0.355129	0.355035	0.354984	0.354956	0.354941	0.354932	0.354928	0.354925	0.354924	0.354923	0.354923	0.354922	0.354922	0.354922	0.354922	0.354922	0.354922
0.456496	0.456496	0.456497	0.456498	0.456498	0.456452	0.456374	0.456268	0.456134	0.455972	0.455779	0.45555	0.455275	0.454939	0.454517	0.453963	0.453203	0.45211	0.450475	0.44797	0.444136	0.438453	0.430613	0.420978	0.410797	0.401686	0.394697	0.389952	0.386994	0.385249	0.384252	0.383693	0.383384	0.383213	0.383119	0.383068	0.383039	0.383024	0.383016	0.383011	0.383008	0.383007	0.383006	0.383006	0.383006	0.383006	0.383005	0.383005	0.383005	0.383005
0.484586	0.484586	0.484587	0.484588	0.484588	0.484543	0.484465	0.484359	0.484226	0.484064	0.483872	0.483643	0.483369	0.483034	0.482613	0.48206	0.481301	0.480208	0.478573	0.476066	0.472228	0.466537	0.458685	0.449033	0.438833	0.429706	0.422703	0.417949	0.414986	0.413237	0.412238	0.411678	0.411368	0.411197	0.411103	0.411051	0.411023	0.411007	0.410999	0.410994	0.410992	0.41099	0.41099	0.410989	0.410989	0.410989	0.410989	0.410989	0.410989	0.410989
0.51254	0.51254	0.512541	0.512541	0.512542	0.512497	0.512419	0.512313	0.512181	0.51202	0.511828	0.5116	0.511327	0.510993	0.510572	0.51002	0.509262	0.508171	0.506535	0.504028	0.500188	0.494491	0.486631	0.476967	0.466754	0.457615	0.450603	0.445842	0.442875	0.441124	0.440124	0.439563	0.439252	0.439081	0.438987	0.438935	0.438907	0.438891	0.438883	0.438878	0.438876	0.438874	0.438874	0.438873	0.438873	0.438873	0.438873	0.438873	0.438873	0.438873
0.540363	0.540363	0.540364	0.540365	0.540365	0.54032	0.540243	0.540138	0.540005	0.539845	0.539654	0.539427	0.539154	0.538821	0.538401	0.537851	0.537094	0.536003	0.534369	0.531862	0.528021	0.522322	0.514457	0.504785	0.494564	0.485417	0.478399	0.473634	0.470664	0.468911	0.46791	0.467348	0.467037	0.466866	0.466772	0.46672	0.466692	0.466676	0.466668	0.466663	0.46666	0.466659	0.466658	0.466658	0.466658	0.466657	0.466657	0.466657	0.466657	0.466657
0.568061	0.568062	0.568062	0.568063	0.568063	0.568019	0.567941	0.567837	0.567705	0.567545	0.567355	0.567128	0.566856	0.566524	0.566106	0.565556	0.5648	0.563711	0.562078	0.559572	0.555731	0.550032	0.542165	0.53249	0.522264	0.513112	0.506091	0.501323	0.498352	0.496598	0.495596	0.495035	0.494723	0.494552	0.494457	0.494406	0.494377	0.494362	0.494353	0.494349	0.494346	0.494345	0.494344	0.494344	0.494343	0.494343	0.494343	0.494343	0.494343	0.494343
0.595638	0.595638	0.595639	0.59564	0.59564	0.595596	0.595519	0.595414	0.595283	0.595124	0.594934	0.594708	0.594437	0.594106	0.593689	0.59314	0.592386	0.591298	0.589667	0.587163	0.583323	0.577625	0.569758	0.560083	0.549856	0.540703	0.53368	0.528912	0.52594	0.524186	0.523184	0.522622	0.522311	0.522139	0.522045	0.521993	0.521965	0.521949	0.521941	0.521936	0.521934	0.521932	0.521931	0.521931	0.521931	0.521931	0.521931	0.521931	0.521931	0.521931
0.623097	0.623098	0.623098	0.623099	0.6231	0.623055	0.622979	0.622874	0.622744	0.622585	0.622396	0.622171	0.621901	0.62157	0.621154	0.620607	0.619854	0.618768	0.617139	0.614637	0.6108	0.605104	0.59724	0.587567	0.577342	0.56819	0.561169	0.556401	0.553429	0.551675	0.550673	0.550111	0.5498	0.549628	0.549534	0.549482	0.549454	0.549439	0.54943	0.549425	0.549423	0.549422	0.549421	0.54942	0.54942	0.54942	0.54942	0.54942	0.54942	0.54942
0.650442	0.650442	0.650443	0.650444	0.650444	0.6504	0.650323	0.65022	0.650089	0.649931	0.649743	0.649518	0.649249	0.64892	0.648505	0.647959	0.647208	0.646123	0.644496	0.641997	0.638163	0.632472	0.624612	0.614944	0.604723	0.595575	0.588556	0.58379	0.580819	0.579066	0.578064	0.577503	0.577192	0.57702	0.576926	0.576874	0.576846	0.57683	0.576822	0.576817	0.576814	0.576813	0.576812	0.576812	0.576812	0.576811	0.576811	0.576811	0.576811	0.576811
0.677674	0.677674	0.677675	0.677676	0.677676	0.677632	0.677556	0.677453	0.677323	0.677165	0.676977	0.676754	0.676485	0.676157	0.675743	0.675199	0.674449	0.673367	0.671742	0.669246	0.665416	0.65973	0.651876	0.642215	0.632001	0.622858	0.615843	0.61108	0.608111	0.606359	0.605358	0.604796	0.604485	0.604314	0.60422	0.604168	0.60414	0.604124	0.604116	0.604111	0.604108	0.604107	0.604106	0.604106	0.604106	0.604106	0.604105	0.604105	0.604105	0.604105
0.704796	0.704796	0.704797	0.704797	0.704798	0.704754	0.704678	0.704575	0.704446	0.704289	0.704101	0.703879	0.703611	0.703284	0.702871	0.702328	0.70158	0.7005	0.698878	0.696386	0.692561	0.68688	0.679034	0.669381	0.659176	0.650041	0.643031	0.638272	0.635305	0.633554	0.632554	0.631993	0.631682	0.631511	0.631417	0.631365	0.631337	0.631321	0.631313	0.631308	0.631305	0.631304	0.631303	0.631303	0.631303	0.631303	0.631302	0.631302	0.631302	0.631302
0.731809	0.731809	0.73181	0.731811	0.731811	0.731767	0.731692	0.731589	0.73146	0.731304	0.731117	0.730895	0.730629	0.730302	0.729891	0.729349	0.728603	0.727525	0.725906	0.723417	0.719598	0.713924	0.706087	0.696444	0.686249	0.677123	0.67012	0.665366	0.662402	0.660652	0.659653	0.659093	0.658782	0.658611	0.658517	0.658465	0.658437	0.658421	0.658413	0.658408	0.658406	0.658404	0.658404	0.658403	0.658403	0.658403	0.658403	0.658403	0.658403	0.658403
0.758716	0.758716	0.758717	0.758717	0.758718	0.758674	0.758599	0.758497	0.758368	0.758212	0.758026	0.757805	0.757539	0.757214	0.756803	0.756263	0.755519	0.754443	0.752827	0.750343	0.746529	0.740863	0.733036	0.723405	0.713222	0.704106	0.697111	0.692362	0.689401	0.687654	0.686655	0.686096	0.685786	0.685614	0.68552	0.685469	0.685441	0.685425	0.685417	0.685412	0.68541	0.685408	0.685407	0.685407	0.685407	0.685407	0.685407	0.685407	0.685407	0.685407
0.785517	0.785517	0.785518	0.785519	0.785519	0.785476	0.785401	0.785299	0.785171	0.785015	0.78483	0.784609	0.784345	0.78402	0.783611	0.783073	0.78233	0.781257	0.779644	0.777164	0.773356	0.767699	0.759883	0.750265	0.740095	0.730991	0.724005	0.719261	0.716304	0.714559	0.713562	0.713003	0.712693	0.712522	0.712428	0.712377	0.712349	0.712333	0.712325	0.71232	0.712317	0.712316	0.712315	0.712315	0.712315	0.712315	0.712314	0.712314	0.712314	0.712314
0.812214	0.812215	0.812215	0.812216	0.812216	0.812173	0.812098	0.811997	0.811869	0.811714	0.81153	0.81131	0.811046	0.810723	0.810315	0.809778	0.809037	0.807966	0.806357	0.803881	0.80008	0.794432	0.786628	0.777024	0.766868	0.757777	0.750801	0.746064	0.743111	0.741368	0.740372	0.739814	0.739505	0.739334	0.73924	0.739189	0.739161	0.739145	0.739137	0.739132	0.73913	0.739128	0.739127	0.739127	0.739127	0.739127	0.739127	0.739127	0.739127	0.739127
0.838809	0.838809	0.83881	0.83881	0.838811	0.838768	0.838693	0.838592	0.838465	0.83831	0.838126	0.837907	0.837644	0.837322	0.836915	0.83638	0.835641	0.834573	0.832967	0.830496	0.826702	0.821064	0.813272	0.803683	0.793544	0.784466	0.7775	0.77277	0.769822	0.768081	0.767087	0.76653	0.766221	0.76605	0.765957	0.765905	0.765877	0.765862	0.765853	0.765849	0.765846	0.765845	0.765844	0.765844	0.765844	0.765843	0.765843	0.765843	0.765843	0.765843
0.865301	0.865302	0.865302	0.865303	0.865303	0.86526	0.865186	0.865085	0.864959	0.864805	0.864621	0.864403	0.864141	0.86382	0.863414	0.86288	0.862143	0.861078	0.859475	0.85701	0.853223	0.847595	0.839817	0.830244	0.820121	0.811058	0.804104	0.799381	0.796437	0.794699	0.793707	0.79315	0.792842	0.792672	0.792578	0.792527	0.792499	0.792484	0.792475	0.792471	0.792468	0.792467	0.792466	0.792466	0.792465	0.792465	0.792465	0.792465	0.792465	0.792465
0.891693	0.891693	0.891694	0.891695	0.891695	0.891652	0.891578	0.891478	0.891352	0.891198	0.891016	0.890798	0.890537	0.890216	0.889812	0.88928	0.888545	0.887482	0.885883	0.883423	0.879644	0.874026	0.866262	0.856707	0.846601	0.837554	0.830611	0.825897	0.822958	0.821223	0.820232	0.819676	0.819368	0.819199	0.819105	0.819054	0.819026	0.819011	0.819002	0.818998	0.818995	0.818994	0.818993	0.818993	0.818992	0.818992	0.818992	0.818992	0.818992	0.818992
0.917985	0.917985	0.917986	0.917986	0.917987	0.917944	0.917871	0.91777	0.917645	0.917492	0.91731	0.917093	0.916832	0.916513	0.91611	0.915579	0.914847	0.913786	0.912191	0.909737	0.905965	0.900359	0.89261	0.883072	0.872985	0.863954	0.857023	0.852317	0.849383	0.847652	0.846662	0.846108	0.8458	0.845631	0.845538	0.845487	0.845459	0.845443	0.845435	0.84543	0.845428	0.845426	0.845426	0.845425	0.845425	0.845425	0.845425	0.845425	0.845425	0.845425
0.944178	0.944178	0.944178	0.944179	0.94418	0.944137	0.944064	0.943964	0.943839	0.943686	0.943505	0.943289	0.943029	0.942711	0.942309	0.94178	0.941049	0.939992	0.9384	0.935951	0.932188	0.926593	0.918859	0.90934	0.899272	0.890258	0.883341	0.878643	0.875715	0.873986	0.872999	0.872445	0.872138	0.871969	0.871876	0.871825	0.871797	0.871782	0.871774	0.871769	0.871766	0.871765	0.871764	0.871764	0.871764	0.871764	0.871764	0.871763	0.871763	0.871763
0.970272	0.970272	0.970273	0.970274	0.970274	0.970232	0.970159	0.970059	0.969934	0.969783	0.969602	0.969386	0.969128	0.968811	0.96841	0.967882	0.967154	0.966099	0.964511	0.962068	0.958313	0.95273	0.945012	0.935511	0.925464	0.916467	0.909563	0.904875	0.901952	0.900227	0.899241	0.898689	0.898383	0.898214	0.898121	0.89807	0.898042	0.898027	0.898019	0.898014	0.898011	0.89801	0.898009	0.898009	0.898009	0.898009	0.898009	0.898008	0.898008	0.898008
0.996269	0.996269	0.99627	0.996271	0.996271	0.996229	0.996156	0.996057	0.995932	0.995781	0.995601	0.995386	0.995129	0.994813	0.994413	0.993887	0.99316	0.992108	0.990525	0.988088	0.984341	0.97877	0.971068	0.961588	0.95156	0.942582	0.935692	0.931013	0.928096	0.926374	0.925391	0.924839	0.924534	0.924365	0.924272	0.924222	0.924194	0.924179	0.92417	0.924166	0.924163	0.924162	0.924161	0.924161	0.92416	0.92416	0.92416	0.92416	0.92416	0.92416
1.02217	1.02217	1.02217	1.02217	1.02217	1.02213	1.02206	1.02196	1.02183	1.02168	1.0215	1.02129	1.02103	1.02072	1.02032	1.01979	1.01907	1.01802	1.01644	1.01401	1.01027	1.00471	0.997029	0.987568	0.977562	0.968603	0.961727	0.957058	0.954147	0.952428	0.951447	0.950897	0.950591	0.950423	0.950331	0.95028	0.950252	0.950237	0.950229	0.950224	0.950222	0.95022	0.95022	0.950219	0.950219	0.950219	0.950219	0.950219	0.950219	0.950219
1.04797	1.04797	1.04797	1.04797	1.04798	1.04793	1.04786	1.04776	1.04764	1.04749	1.04731	1.0471	1.04684	1.04653	1.04613	1.04561	1.04488	1.04384	1.04226	1.03984	1.03611	1.03056	1.02289	1.01345	1.00347	0.99453	0.987669	0.983009	0.980104	0.97839	0.97741	0.976861	0.976557	0.976389	0.976297	0.976246	0.976218	0.976203	0.976195	0.97619	0.976188	0.976186	0.976186	0.976185	0.976185	0.976185	0.976185	0.976185	0.976185	0.976185
1.07368	1.07368	1.07368	1.07368	1.07368	1.07364	1.07357	1.07347	1.07335	1.0732	1.07302	1.07281	1.07255	1.07224	1.07184	1.07132	1.0706	1.06956	1.06799	1.06557	1.06185	1.05632	1.04867	1.03925	1.02928	1.02036	1.01352	1.00887	1.00597	1.00426	1.00328	1.00273	1.00243	1.00226	1.00217	1.00212	1.00209	1.00208	1.00207	1.00206	1.00206	1.00206	1.00206	1.00206	1.00206	1.00206	1.00206	1.00206	1.00206	1.00206
1.09929	1.09929	1.0993	1.0993	1.0993	1.09925	1.09918	1.09909	1.09896	1.09881	1.09864	1.09842	1.09817	1.09786	1.09746	1.09694	1.09623	1.09519	1.09362	1.0912	1.08749	1.08197	1.07434	1.06494	1.055	1.0461	1.03927	1.03463	1.03174	1.03004	1.02906	1.02851	1.02821	1.02804	1.02795	1.0279	1.02787	1.02786	1.02785	1.02785	1.02784	1.02784	1.02784	1.02784	1.02784	1.02784	1.02784	1.02784	1.02784	1.02784
1.12481	1.12481	1.12481	1.12481	1.12482	1.12477	1.1247	1.1246	1.12448	1.12433	1.12416	1.12395	1.12369	1.12338	1.12299	1.12247	1.12175	1.12072	1.11915	1.11675	1.11305	1.10754	1.09992	1.09055	1.08063	1.07175	1.06494	1.06031	1.05742	1.05572	1.05475	1.0542	1.0539	1.05373	1.05364	1.05359	1.05356	1.05355	1.05354	1.05354	1.05353	1.05353	1.05353	1.05353	1.05353	1.05353	1.05353	1.05353	1.05353	1.05353
1.15024	1.15024	1.15024	1.15024	1.15024	1.1502	1.15013	1.15003	1.14991	1.14976	1.14958	1.14937	1.14912	1.14881	1.14842	1.1479	1.14719	1.14615	1.1446	1.1422	1.1385	1.13301	1.12541	1.11606	1.10617	1.09731	1.09051	1.08589	1.08301	1.08131	1.08034	1.0798	1.0795	1.07933	1.07924	1.07919	1.07916	1.07915	1.07914	1.07913	1.07913	1.07913	1.07913	1.07913	1.07913	1.07913	1.07913	1.07913	1.07913	1.07913
1.17557	1.17557	1.17557	1.17557	1.17557	1.17553	1.17546	1.17536	1.17524	1.17509	1.17492	1.17471	1.17446	1.17415	1.17376	1.17324	1.17253	1.1715	1.16995	1.16755	1.16387	1.15839	1.15081	1.14148	1.13161	1.12277	1.11599	1.11138	1.10851	1.10682	1.10585	1.1053	1.105	1.10484	1.10475	1.1047	1.10467	1.10465	1.10465	1.10464	1.10464	1.10464	1.10464	1.10464	1.10464	1.10464	1.10464	1.10464	1.10464	1.10464
1.20081	1.20081	1.20081	1.20081	1.20081	1.20077	1.2007	1.2006	1.20048	1.20033	1.20016	1.19995	1.1997	1.19939	1.199	1.19849	1.19778	1.19675	1.1952	1.19281	1.18914	1.18367	1.17612	1.16681	1.15696	1.14815	1.14138	1.13678	1.13392	1.13223	1.13126	1.13072	1.13042	1.13025	1.13016	1.13011	1.13009	1.13007	1.13006	1.13006	1.13006	1.13005	1.13005	1.13005	1.13005	1.13005	1.13005	1.13005	1.13005	1.13005
1.22596	1.22596	1.22596	1.22596	1.22596	1.22592	1.22585	1.22575	1.22563	1.22548	1.22531	1.2251	1.22485	1.22454	1.22416	1.22364	1.22294	1.22191	1.22037	1.21798	1.21432	1.20887	1.20133	1.19205	1.18222	1.17343	1.16668	1.16209	1.15924	1.15755	1.15658	1.15604	1.15574	1.15558	1.15549	1.15544	1.15541	1.1554	1.15539	1.15538	1.15538	1.15538	1.15538	1.15538	1.15538	1.15538	1.15538	1.15538	1.15538	1.15538
1.25101	1.25101	1.25101	1.25101	1.25101	1.25097	1.2509	1.25081	1.25068	1.25054	1.25037	1.25016	1.24991	1.2496	1.24922	1.24871	1.248	1.24698	1.24544	1.24306	1.23941	1.23397	1.22645	1.21719	1.20739	1.19862	1.19189	1.18731	1.18446	1.18278	1.18182	1.18128	1.18098	1.18082	1.18072	1.18068	1.18065	1.18063	1.18062	1.18062	1.18062	1.18062	1.18062	1.18062	1.18062	1.18062	1.18062	1.18062	1.18062	1.18062
1.27597	1.27597	1.27597	1.27597	1.27598	1.27593	1.27586	1.27577	1.27565	1.2755	1.27533	1.27512	1.27488	1.27457	1.27419	1.27368	1.27297	1.27195	1.27042	1.26805	1.2644	1.25898	1.25148	1.24224	1.23247	1.22372	1.21701	1.21244	1.2096	1.20792	1.20696	1.20642	1.20613	1.20596	1.20587	1.20582	1.20579	1.20578	1.20577	1.20577	1.20576	1.20576	1.20576	1.20576	1.20576	1.20576	1.20576	1.20576	1.20576	1.20576
1.30085	1.30085	1.30085	1.30085	1.30085	1.30081	1.30074	1.30064	1.30052	1.30038	1.30021	1.3	1.29975	1.29945	1.29906	1.29856	1.29786	1.29684	1.29531	1.29295	1.28931	1.2839	1.27642	1.26721	1.25746	1.24873	1.24203	1.23748	1.23465	1.23297	1.23202	1.23148	1.23118	1.23102	1.23093	1.23088	1.23085	1.23084	1.23083	1.23082	1.23082	1.23082	1.23082	1.23082	1.23082	1.23082	1.23082	1.23082	1.23082	1.23082
1.32563	1.32563	1.32563	1.32563	1.32563	1.32559	1.32552	1.32542	1.32531	1.32516	1.32499	1.32478	1.32454	1.32423	1.32385	1.32335	1.32265	1.32163	1.32011	1.31775	1.31413	1.30873	1.30127	1.29208	1.28236	1.27366	1.26697	1.26243	1.25961	1.25793	1.25698	1.25645	1.25615	1.25599	1.2559	1.25585	1.25582	1.2558	1.2558	1.25579	1.25579	1.25579	1.25579	1.25579	1.25579	1.25579	1.25579	1.25579	1.25579	1.25579
1.35032	1.35032	1.35032	1.35032	1.35032	1.35028	1.35021	1.35012	1.35	1.34985	1.34968	1.34948	1.34923	1.34893	1.34855	1.34805	1.34735	1.34634	1.34482	1.34247	1.33885	1.33347	1.32603	1.31687	1.30717	1.29849	1.29182	1.2873	1.28447	1.28281	1.28186	1.28132	1.28103	1.28086	1.28077	1.28073	1.2807	1.28068	1.28068	1.28067	1.28067	1.28067	1.28067	1.28067	1.28067	1.28067	1.28067	1.28067	1.28067	1.28067
1.37492	1.37492	1.37492	1.37492	1.37492	1.37488	1.37481	1.37472	1.3746	1.37446	1.37429	1.37408	1.37384	1.37354	1.37316	1.37266	1.37196	1.37095	1.36943	1.36709	1.36349	1.35812	1.3507	1.34156	1.33189	1.32323	1.31658	1.31207	1.30926	1.30759	1.30664	1.30611	1.30582	1.30565	1.30556	1.30552	1.30549	1.30547	1.30547	1.30546	1.30546	1.30546	1.30546	1.30546	1.30546	1.30546	1.30546	1.30546	1.30546	1.30546
1.39943	1.39943	1.39943	1.39943	1.39944	1.3994	1.39933	1.39923	1.39912	1.39897	1.3988	1.3986	1.39835	1.39806	1.39768	1.39718	1.39648	1.39548	1.39396	1.39163	1.38804	1.38269	1.37528	1.36617	1.35652	1.34789	1.34126	1.33675	1.33395	1.33229	1.33134	1.33081	1.33052	1.33036	1.33027	1.33022	1.33019	1.33018	1.33017	1.33016	1.33016	1.33016	1.33016	1.33016	1.33016	1.33016	1.33016	1.33016	1.33016	1.33016
1.42386	1.42386	1.42386	1.42386	1.42386	1.42382	1.42375	1.42366	1.42354	1.4234	1.42323	1.42303	1.42278	1.42248	1.42211	1.42161	1.42092	1.41992	1.41841	1.41608	1.41249	1.40716	1.39978	1.39069	1.38107	1.37245	1.36584	1.36135	1.35855	1.3569	1.35596	1.35543	1.35513	1.35497	1.35488	1.35483	1.35481	1.35479	1.35478	1.35478	1.35478	1.35478	1.35477	1.35477	1.35477	1.35477	1.35477	1.35477	1.35477	1.35477
1.44819	1.44819	1.44819	1.44819	1.44819	1.44816	1.44809	1.44799	1.44788	1.44774	1.44757	1.44736	1.44712	1.44682	1.44645	1.44595	1.44526	1.44426	1.44276	1.44044	1.43686	1.43154	1.42418	1.41512	1.40552	1.39693	1.39034	1.38586	1.38307	1.38142	1.38048	1.37995	1.37966	1.3795	1.37941	1.37936	1.37933	1.37932	1.37931	1.37931	1.3793	1.3793	1.3793	1.3793	1.3793	1.3793	1.3793	1.3793	1.3793	1.3793
1.47244	1.47244	1.47244	1.47244	1.47244	1.4724	1.47233	1.47224	1.47213	1.47198	1.47182	1.47161	1.47137	1.47108	1.4707	1.47021	1.46952	1.46852	1.46702	1.46471	1.46114	1.45584	1.4485	1.43946	1.42989	1.42133	1.41475	1.41028	1.4075	1.40585	1.40492	1.40439	1.4041	1.40394	1.40385	1.4038	1.40377	1.40376	1.40375	1.40375	1.40374	1.40374	1.40374	1.40374	1.40374	1.40374	1.40374	1.40374	1.40374	1.40374
1.4966	1.4966	1.4966	1.4966	1.4966	1.49656	1.49649	1.4964	1.49629	1.49615	1.49598	1.49578	1.49554	1.49524	1.49487	1.49437	1.49369	1.4927	1.4912	1.48889	1.48534	1.48005	1.47273	1.46371	1.45417	1.44563	1.43907	1.43462	1.43184	1.4302	1.42927	1.42874	1.42845	1.42829	1.4282	1.42815	1.42813	1.42811	1.4281	1.4281	1.4281	1.42809	1.42809	1.42809	1.42809	1.42809	1.42809	1.42809	1.42809	1.42809
1.52067	1.52067	1.52067	1.52067	1.52067	1.52063	1.52057	1.52048	1.52036	1.52022	1.52005	1.51985	1.51961	1.51932	1.51895	1.51845	1.51777	1.51678	1.51529	1.51299	1.50945	1.50417	1.49687	1.48788	1.47837	1.46985	1.46331	1.45887	1.4561	1.45446	1.45353	1.453	1.45271	1.45255	1.45247	1.45242	1.45239	1.45238	1.45237	1.45236	1.45236	1.45236	1.45236	1.45236	1.45236	1.45236	1.45236	1.45236	1.45236	1.45236
1.54466	1.54466	1.54466	1.54466	1.54466	1.54462	1.54455	1.54446	1.54435	1.54421	1.54404	1.54384	1.5436	1.54331	1.54294	1.54245	1.54177	1.54078	1.53929	1.537	1.53347	1.52821	1.52093	1.51196	1.50248	1.49398	1.48746	1.48303	1.48027	1.47864	1.47771	1.47718	1.47689	1.47673	1.47665	1.4766	1.47657	1.47656	1.47655	1.47654	1.47654	1.47654	1.47654	1.47654	1.47654	1.47654	1.47654	1.47654	1.47654	1.47654
1.56856	1.56856	1.56856	1.56856	1.56856	1.56852	1.56845	1.56836	1.56825	1.56811	1.56794	1.56774	1.5675	1.56721	1.56684	1.56635	1.56568	1.56469	1.56321	1.56092	1.5574	1.55215	1.5449	1.53596	1.5265	1.51803	1.51152	1.5071	1.50435	1.50272	1.5018	1.50128	1.50099	1.50083	1.50074	1.50069	1.50067	1.50065	1.50064	1.50064	1.50064	1.50064	1.50063	1.50063	1.50063	1.50063	1.50063	1.50063	1.50063	1.50063
1.59237	1.59237	1.59237	1.59237	1.59237	1.59233	1.59227	1.59217	1.59206	1.59192	1.59176	1.59156	1.59132	1.59103	1.59066	1.59017	1.5895	1.58852	1.58704	1.58476	1.58125	1.57602	1.56878	1.55987	1.55043	1.54198	1.5355	1.53109	1.52835	1.52673	1.5258	1.52528	1.52499	1.52483	1.52475	1.5247	1.52467	1.52466	1.52465	1.52465	1.52464	1.52464	1.52464	1.52464	1.52464	1.52464	1.52464	1.52464	1.52464	1.52464
1.6161	1.6161	1.6161	1.6161	1.6161	1.61606	1.61599	1.6159	1.61579	1.61565	1.61548	1.61529	1.61505	1.61476	1.61439	1.61391	1.61323	1.61226	1.61078	1.60851	1.60501	1.59979	1.59258	1.58369	1.57428	1.56586	1.55939	1.555	1.55226	1.55064	1.54972	1.5492	1.54892	1.54876	1.54867	1.54862	1.5486	1.54858	1.54857	1.54857	1.54857	1.54857	1.54857	1.54857	1.54856	1.54856	1.54856	1.54856	1.54856	1.54856
1.63974	1.63974	1.63974	1.63974	1.63974	1.6397	1.63963	1.63954	1.63943	1.63929	1.63913	1.63893	1.6387	1.63841	1.63804	1.63756	1.63689	1.63591	1.63444	1.63218	1.62868	1.62348	1.61629	1.60743	1.59805	1.58965	1.5832	1.57882	1.57609	1.57448	1.57356	1.57304	1.57275	1.57259	1.57251	1.57246	1.57243	1.57242	1.57241	1.57241	1.57241	1.5724	1.5724	1.5724	1.5724	1.5724	1.5724	1.5724	1.5724	1.5724
1.66329	1.66329	1.66329	1.6633	1.6633	1.66326	1.66319	1.6631	1.66299	1.66285	1.66269	1.66249	1.66226	1.66197	1.6616	1.66112	1.66045	1.65948	1.65802	1.65576	1.65227	1.64709	1.63992	1.63108	1.62173	1.61335	1.60692	1.60255	1.59983	1.59822	1.5973	1.59679	1.5965	1.59635	1.59626	1.59621	1.59619	1.59617	1.59616	1.59616	1.59616	1.59616	1.59616	1.59616	1.59616	1.59616	1.59616	1.59616	1.59616	1.59616
1.68677	1.68677	1.68677	1.68677	1.68677	1.68673	1.68666	1.68657	1.68646	1.68632	1.68616	1.68597	1.68573	1.68544	1.68508	1.6846	1.68393	1.68297	1.6815	1.67925	1.67578	1.67061	1.66346	1.65465	1.64532	1.63697	1.63056	1.6262	1.62349	1.62189	1.62097	1.62046	1.62017	1.62001	1.61993	1.61988	1.61986	1.61984	1.61983	1.61983	1.61983	1.61983	1.61982	1.61982	1.61982	1.61982	1.61982	1.61982	1.61982	1.61982
1.71015	1.71015	1.71015	1.71015	1.71015	1.71012	1.71005	1.70996	1.70985	1.70971	1.70955	1.70936	1.70912	1.70884	1.70847	1.70799	1.70733	1.70636	1.70491	1.70266	1.6992	1.69405	1.68692	1.67813	1.66883	1.66051	1.65411	1.64977	1.64706	1.64546	1.64455	1.64404	1.64376	1.6436	1.64351	1.64347	1.64344	1.64343	1.64342	1.64341	1.64341	1.64341	1.64341	1.64341	1.64341	1.64341	1.64341	1.64341	1.64341	1.64341
1.73346	1.73346	1.73346	1.73346	1.73346	1.73342	1.73335	1.73326	1.73315	1.73302	1.73285	1.73266	1.73243	1.73214	1.73178	1.7313	1.73064	1.72968	1.72823	1.72599	1.72254	1.7174	1.71029	1.70153	1.69226	1.68396	1.67758	1.67325	1.67055	1.66896	1.66805	1.66754	1.66725	1.6671	1.66701	1.66697	1.66694	1.66693	1.66692	1.66691	1.66691	1.66691	1.66691	1.66691	1.66691	1.66691	1.66691	1.66691	1.66691	1.66691
1.75667	1.75667	1.75667	1.75668	1.75668	1.75664	1.75657	1.75648	1.75637	1.75624	1.75608	1.75588	1.75565	1.75537	1.75501	1.75453	1.75387	1.75291	1.75147	1.74923	1.74579	1.74067	1.73358	1.72485	1.7156	1.70732	1.70097	1.69665	1.69396	1.69237	1.69146	1.69095	1.69067	1.69052	1.69043	1.69038	1.69036	1.69034	1.69034	1.69033	1.69033	1.69033	1.69033	1.69033	1.69033	1.69033	1.69033	1.69033	1.69033	1.69033
1.77981	1.77981	1.77981	1.77981	1.77981	1.77977	1.77971	1.77962	1.77951	1.77937	1.77921	1.77902	1.77879	1.77851	1.77815	1.77767	1.77702	1.77606	1.77462	1.77239	1.76896	1.76386	1.75679	1.74808	1.73886	1.73061	1.72427	1.71997	1.71728	1.7157	1.71479	1.71428	1.714	1.71385	1.71376	1.71372	1.71369	1.71368	1.71367	1.71366	1.71366	1.71366	1.71366	1.71366	1.71366	1.71366	1.71366	1.71366	1.71366	1.71366
1.80286	1.80286	1.80286	1.80286	1.80286	1.80283	1.80276	1.80267	1.80256	1.80243	1.80227	1.80208	1.80185	1.80156	1.80121	1.80073	1.80008	1.79913	1.79769	1.79547	1.79205	1.78696	1.77991	1.77123	1.76204	1.75381	1.74749	1.7432	1.74052	1.73894	1.73804	1.73753	1.73725	1.7371	1.73701	1.73697	1.73694	1.73693	1.73692	1.73692	1.73691	1.73691	1.73691	1.73691	1.73691	1.73691	1.73691	1.73691	1.73691	1.73691
1.82583	1.82583	1.82583	1.82583	1.82583	1.8258	1.82573	1.82564	1.82553	1.8254	1.82524	1.82505	1.82482	1.82454	1.82418	1.82371	1.82306	1.82211	1.82067	1.81846	1.81505	1.80998	1.80295	1.7943	1.78513	1.77693	1.77063	1.76635	1.76368	1.7621	1.7612	1.7607	1.76042	1.76027	1.76018	1.76013	1.76011	1.76009	1.76009	1.76008	1.76008	1.76008	1.76008	1.76008	1.76008	1.76008	1.76008	1.76008	1.76008	1.76008
1.84872	1.84872	1.84872	1.84872	1.84872	1.84868	1.84862	1.84853	1.84842	1.84829	1.84813	1.84794	1.84771	1.84743	1.84707	1.8466	1.84595	1.84501	1.84358	1.84137	1.83798	1.83291	1.82591	1.81728	1.80814	1.79996	1.79368	1.78941	1.78675	1.78518	1.78429	1.78378	1.7835	1.78335	1.78327	1.78322	1.78319	1.78318	1.78317	1.78317	1.78317	1.78316	1.78316	1.78316	1.78316	1.78316	1.78316	1.78316	1.78316	1.78316
1.87152	1.87152	1.87153	1.87153	1.87153	1.87149	1.87143	1.87134	1.87123	1.8711	1.87094	1.87075	1.87052	1.87024	1.86989	1.86942	1.86877	1.86783	1.8664	1.8642	1.86081	1.85577	1.84879	1.84018	1.83107	1.82292	1.81665	1.8124	1.80975	1.80818	1.80729	1.80678	1.80651	1.80635	1.80627	1.80622	1.8062	1.80618	1.80618	1.80617	1.80617	1.80617	1.80617	1.80617	1.80617	1.80617	1.80617	1.80617	1.80617	1.80617
1.89425	1.89425	1.89425	1.89425	1.89425	1.89421	1.89415	1.89406	1.89395	1.89382	1.89366	1.89347	1.89325	1.89297	1.89261	1.89215	1.8915	1.89056	1.88914	1.88695	1.88357	1.87854	1.87158	1.863	1.85392	1.84579	1.83954	1.8353	1.83266	1.8311	1.8302	1.8297	1.82943	1.82927	1.82919	1.82914	1.82912	1.82911	1.8291	1.82909	1.82909	1.82909	1.82909	1.82909	1.82909	1.82909	1.82909	1.82909	1.82909	1.82909
1.91689	1.91689	1.91689	1.91689	1.91689	1.91685	1.91679	1.9167	1.9166	1.91646	1.91631	1.91612	1.91589	1.91561	1.91526	1.9148	1.91415	1.91322	1.9118	1.90962	1.90625	1.90123	1.89429	1.88574	1.87669	1.86858	1.86235	1.85812	1.85549	1.85393	1.85304	1.85254	1.85227	1.85211	1.85203	1.85198	1.85196	1.85195	1.85194	1.85193	1.85193	1.85193	1.85193	1.85193	1.85193	1.85193	1.85193	1.85193	1.85193	1.85193
1.93945	1.93945	1.93945	1.93945	1.93945	1.93942	1.93935	1.93927	1.93916	1.93903	1.93887	1.93868	1.93846	1.93818	1.93783	1.93736	1.93672	1.93579	1.93438	1.9322	1.92884	1.92384	1.91692	1.9084	1.89937	1.89129	1.88508	1.88086	1.87824	1.87668	1.8758	1.8753	1.87502	1.87487	1.87479	1.87474	1.87472	1.8747	1.8747	1.87469	1.87469	1.87469	1.87469	1.87469	1.87469	1.87469	1.87469	1.87469	1.87469	1.87469
1.96193	1.96193	1.96193	1.96193	1.96193	1.9619	1.96183	1.96175	1.96164	1.96151	1.96135	1.96116	1.96094	1.96066	1.96031	1.95985	1.95921	1.95828	1.95687	1.9547	1.95136	1.94637	1.93947	1.93097	1.92197	1.91391	1.90773	1.90352	1.9009	1.89936	1.89847	1.89798	1.8977	1.89755	1.89747	1.89742	1.8974	1.89738	1.89737	1.89737	1.89737	1.89737	1.89737	1.89737	1.89737	1.89737	1.89737	1.89737	1.89737	1.89737
1.98433	1.98433	1.98433	1.98433	1.98433	1.98429	1.98423	1.98415	1.98404	1.98391	1.98375	1.98357	1.98334	1.98307	1.98272	1.98226	1.98162	1.98069	1.97929	1.97713	1.97379	1.96882	1.96194	1.95347	1.9445	1.93646	1.93029	1.9261	1.92349	1.92195	1.92107	1.92057	1.9203	1.92015	1.92006	1.92002	1.91999	1.91998	1.91997	1.91997	1.91997	1.91996	1.91996	1.91996	1.91996	1.91996	1.91996	1.91996	1.91996	1.91996
2.00665	2.00665	2.00665	2.00665	2.00665	2.00661	2.00655	2.00647	2.00636	2.00623	2.00607	2.00589	2.00566	2.00539	2.00504	2.00458	2.00395	2.00302	2.00163	1.99947	1.99614	1.99119	1.98433	1.97588	1.96694	1.95893	1.95278	1.9486	1.946	1.94446	1.94358	1.94309	1.94281	1.94266	1.94258	1.94253	1.94251	1.9425	1.94249	1.94248	1.94248	1.94248	1.94248	1.94248	1.94248	1.94248	1.94248	1.94248	1.94248	1.94248
2.02889	2.02889	2.02889	2.02889	2.02889	2.02885	2.02879	2.02871	2.0286	2.02847	2.02831	2.02813	2.02791	2.02763	2.02729	2.02683	2.0262	2.02527	2.02388	2.02173	2.01842	2.01348	2.00664	1.99822	1.9893	1.98132	1.97518	1.97102	1.96842	1.96689	1.96601	1.96552	1.96525	1.9651	1.96502	1.96497	1.96495	1.96493	1.96492	1.96492	1.96492	1.96492	1.96492	1.96492	1.96492	1.96492	1.96492	1.96492	1.96492	1.96492
2.05105	2.05105	2.05105	2.05105	2.05105	2.05101	2.05095	2.05086	2.05076	2.05063	2.05047	2.05029	2.05007	2.0498	2.04945	2.049	2.04836	2.04745	2.04606	2.04391	2.04061	2.03569	2.02887	2.02047	2.01159	2.00362	1.99751	1.99336	1.99077	1.98924	1.98837	1.98788	1.9876	1.98745	1.98737	1.98733	1.9873	1.98729	1.98728	1.98728	1.98728	1.98727	1.98727	1.98727	1.98727	1.98727	1.98727	1.98727	1.98727	1.98727
2.07313	2.07313	2.07313	2.07313	2.07313	2.07309	2.07303	2.07295	2.07284	2.07271	2.07256	2.07237	2.07215	2.07188	2.07154	2.07108	2.07045	2.06954	2.06815	2.06602	2.06272	2.05782	2.05102	2.04265	2.03379	2.02585	2.01976	2.01562	2.01303	2.01151	2.01064	2.01015	2.00988	2.00973	2.00965	2.0096	2.00958	2.00957	2.00956	2.00956	2.00955	2.00955	2.00955	2.00955	2.00955	2.00955	2.00955	2.00955	2.00955	2.00955
2.09513	2.09513	2.09513	2.09513	2.09513	2.09509	2.09503	2.09495	2.09484	2.09471	2.09456	2.09438	2.09416	2.09389	2.09354	2.09309	2.09246	2.09155	2.09017	2.08804	2.08476	2.07987	2.07309	2.06475	2.05591	2.048	2.04192	2.0378	2.03522	2.0337	2.03283	2.03235	2.03208	2.03193	2.03185	2.0318	2.03178	2.03176	2.03176	2.03175	2.03175	2.03175	2.03175	2.03175	2.03175	2.03175	2.03175	2.03175	2.03175	2.03175
2.11705	2.11705	2.11705	2.11705	2.11705	2.11702	2.11695	2.11687	2.11676	2.11664	2.11648	2.1163	2.11608	2.11581	2.11547	2.11502	2.11439	2.11348	2.11211	2.10999	2.10671	2.10184	2.09509	2.08676	2.07796	2.07007	2.06401	2.0599	2.05733	2.05582	2.05495	2.05447	2.0542	2.05405	2.05397	2.05392	2.0539	2.05388	2.05388	2.05387	2.05387	2.05387	2.05387	2.05387	2.05387	2.05387	2.05387	2.05387	2.05387	2.05387
2.13889	2.13889	2.13889	2.13889	2.13889	2.13886	2.1388	2.13871	2.13861	2.13848	2.13833	2.13815	2.13793	2.13766	2.13732	2.13687	2.13625	2.13534	2.13397	2.13185	2.12859	2.12373	2.117	2.1087	2.09992	2.09206	2.08602	2.08192	2.07936	2.07785	2.07699	2.0765	2.07624	2.07609	2.07601	2.07596	2.07594	2.07592	2.07592	2.07591	2.07591	2.07591	2.07591	2.07591	2.07591	2.07591	2.07591	2.07591	2.07591	2.07591
2.16066	2.16066	2.16066	2.16066	2.16066	2.16062	2.16056	2.16048	2.16038	2.16025	2.1601	2.15992	2.1597	2.15943	2.15909	2.15864	2.15802	2.15712	2.15575	2.15364	2.15039	2.14554	2.13883	2.13057	2.12181	2.11397	2.10795	2.10386	2.10131	2.09981	2.09895	2.09846	2.0982	2.09805	2.09797	2.09792	2.0979	2.09789	2.09788	2.09788	2.09787	2.09787	2.09787	2.09787	2.09787	2.09787	2.09787	2.09787	2.09787	2.09787
2.18235	2.18235	2.18235	2.18235	2.18235	2.18231	2.18225	2.18217	2.18206	2.18194	2.18179	2.18161	2.18139	2.18112	2.18078	2.18034	2.17972	2.17882	2.17746	2.17535	2.17211	2.16728	2.16059	2.15235	2.14362	2.13581	2.1298	2.12573	2.12319	2.12169	2.12083	2.12035	2.12008	2.11993	2.11985	2.11981	2.11978	2.11977	2.11976	2.11976	2.11976	2.11976	2.11976	2.11975	2.11975	2.11975	2.11975	2.11975	2.11975	2.11975
2.20396	2.20396	2.20396	2.20396	2.20396	2.20392	2.20386	2.20378	2.20367	2.20355	2.2034	2.20322	2.203	2.20274	2.2024	2.20196	2.20134	2.20044	2.19908	2.19699	2.19375	2.18894	2.18227	2.17405	2.16535	2.15756	2.15158	2.14752	2.14498	2.14349	2.14263	2.14215	2.14189	2.14174	2.14166	2.14161	2.14159	2.14158	2.14157	2.14157	2.14156	2.14156	2.14156	2.14156	2.14156	2.14156	2.14156	2.14156	2.14156	2.14156
2.22549	2.22549	2.22549	2.22549	2.22549	2.22545	2.22539	2.22531	2.22521	2.22508	2.22493	2.22475	2.22454	2.22427	2.22394	2.22349	2.22288	2.22198	2.22063	2.21854	2.21532	2.21052	2.20387	2.19568	2.18701	2.17924	2.17328	2.16923	2.1667	2.16521	2.16436	2.16388	2.16361	2.16347	2.16339	2.16334	2.16332	2.16331	2.1633	2.16329	2.16329	2.16329	2.16329	2.16329	2.16329	2.16329	2.16329	2.16329	2.16329	2.16329
2.24694	2.24694	2.24694	2.24695	2.24695	2.24691	2.24685	2.24677	2.24666	2.24654	2.24639	2.24621	2.246	2.24573	2.2454	2.24496	2.24434	2.24345	2.2421	2.24002	2.23681	2.23202	2.2254	2.21723	2.20859	2.20084	2.1949	2.19086	2.18834	2.18685	2.186	2.18553	2.18526	2.18512	2.18504	2.18499	2.18497	2.18496	2.18495	2.18495	2.18494	2.18494	2.18494	2.18494	2.18494	2.18494	2.18494	2.18494	2.18494	2.18494
2.26832	2.26832	2.26832	2.26832	2.26832	2.26829	2.26823	2.26815	2.26804	2.26792	2.26777	2.26759	2.26738	2.26712	2.26678	2.26634	2.26573	2.26484	2.2635	2.26142	2.25822	2.25345	2.24685	2.23871	2.23009	2.22237	2.21644	2.21241	2.2099	2.20842	2.20758	2.2071	2.20684	2.20669	2.20661	2.20657	2.20654	2.20653	2.20652	2.20652	2.20652	2.20652	2.20652	2.20652	2.20652	2.20652	2.20652	2.20652	2.20652	2.20652
2.28963	2.28963	2.28963	2.28963	2.28963	2.28959	2.28953	2.28945	2.28935	2.28922	2.28908	2.2889	2.28869	2.28842	2.28809	2.28765	2.28704	2.28616	2.28482	2.28275	2.27956	2.2748	2.26822	2.2601	2.25151	2.24382	2.23791	2.23389	2.23139	2.22991	2.22907	2.2286	2.22833	2.22819	2.22811	2.22807	2.22804	2.22803	2.22802	2.22802	2.22802	2.22801	2.22801	2.22801	2.22801	2.22801	2.22801	2.22801	2.22801	2.22801
2.31085	2.31085	2.31085	2.31085	2.31085	2.31082	2.31076	2.31068	2.31058	2.31045	2.3103	2.31013	2.30991	2.30965	2.30932	2.30889	2.30828	2.3074	2.30606	2.304	2.30082	2.29608	2.28951	2.28142	2.27286	2.26519	2.2593	2.2553	2.2528	2.25133	2.25049	2.25002	2.24975	2.24961	2.24953	2.24949	2.24946	2.24945	2.24944	2.24944	2.24944	2.24944	2.24943	2.24943	2.24943	2.24943	2.24943	2.24943	2.24943	2.24943
2.332	2.332	2.332	2.332	2.332	2.33197	2.33191	2.33183	2.33173	2.3316	2.33146	2.33128	2.33107	2.33081	2.33048	2.33004	2.32944	2.32856	2.32723	2.32517	2.322	2.31728	2.31073	2.30267	2.29413	2.28648	2.28061	2.27662	2.27414	2.27267	2.27183	2.27136	2.2711	2.27095	2.27087	2.27083	2.27081	2.27079	2.27079	2.27078	2.27078	2.27078	2.27078	2.27078	2.27078	2.27078	2.27078	2.27078	2.27078	2.27078
2.35308	2.35308	2.35308	2.35308	2.35308	2.35304	2.35298	2.3529	2.3528	2.35268	2.35253	2.35236	2.35215	2.35189	2.35156	2.35112	2.35052	2.34964	2.34832	2.34627	2.34311	2.3384	2.33188	2.32384	2.31533	2.3077	2.30185	2.29787	2.29539	2.29393	2.29309	2.29263	2.29237	2.29222	2.29214	2.2921	2.29208	2.29206	2.29206	2.29205	2.29205	2.29205	2.29205	2.29205	2.29205	2.29205	2.29205	2.29205	2.29205	2.29205
2.37408	2.37408	2.37408	2.37408	2.37408	2.37404	2.37398	2.3739	2.3738	2.37368	2.37353	2.37336	2.37315	2.37289	2.37256	2.37213	2.37153	2.37066	2.36933	2.36729	2.36414	2.35945	2.35294	2.34493	2.33645	2.32885	2.32301	2.31905	2.31658	2.31512	2.31428	2.31382	2.31356	2.31342	2.31334	2.31329	2.31327	2.31326	2.31325	2.31325	2.31324	2.31324	2.31324	2.31324	2.31324	2.31324	2.31324	2.31324	2.31324	2.31324
2.395	2.395	2.395	2.395	2.395	2.39497	2.39491	2.39483	2.39473	2.39461	2.39446	2.39429	2.39408	2.39382	2.39349	2.39306	2.39246	2.39159	2.39027	2.38824	2.3851	2.38042	2.37394	2.36595	2.35749	2.34992	2.3441	2.34015	2.33769	2.33623	2.3354	2.33493	2.33468	2.33453	2.33445	2.33441	2.33439	2.33438	2.33437	2.33436	2.33436	2.33436	2.33436	2.33436	2.33436	2.33436	2.33436	2.33436	2.33436	2.33436
2.41585	2.41585	2.41585	2.41585	2.41585	2.41582	2.41576	2.41568	2.41558	2.41546	2.41531	2.41514	2.41493	2.41467	2.41435	2.41392	2.41332	2.41245	2.41114	2.40911	2.40598	2.40132	2.39486	2.38689	2.37846	2.37091	2.36511	2.36117	2.35872	2.35727	2.35644	2.35597	2.35572	2.35558	2.3555	2.35545	2.35543	2.35542	2.35541	2.35541	2.35541	2.3554	2.3554	2.3554	2.3554	2.3554	2.3554	2.3554	2.3554	2.3554
2.43663	2.43663	2.43663	2.43663	2.43663	2.43659	2.43654	2.43646	2.43636	2.43623	2.43609	2.43592	2.43571	2.43545	2.43513	2.4347	2.43411	2.43324	2.43193	2.42991	2.42679	2.42214	2.4157	2.40776	2.39936	2.39183	2.38605	2.38212	2.37968	2.37823	2.3774	2.37694	2.37668	2.37654	2.37647	2.37642	2.3764	2.37639	2.37638	2.37638	2.37637	2.37637	2.37637	2.37637	2.37637	2.37637	2.37637	2.37637	2.37637	2.37637
2.45733	2.45733	2.45733	2.45733	2.45733	2.45729	2.45724	2.45716	2.45706	2.45694	2.45679	2.45662	2.45641	2.45616	2.45584	2.45541	2.45482	2.45395	2.45265	2.45063	2.44752	2.44289	2.43647	2.42856	2.42018	2.41267	2.40691	2.403	2.40056	2.39912	2.39829	2.39783	2.39758	2.39744	2.39736	2.39732	2.39729	2.39728	2.39727	2.39727	2.39727	2.39727	2.39726	2.39726	2.39726	2.39726	2.39726	2.39726	2.39726	2.39726
2.47795	2.47795	2.47795	2.47796	2.47796	2.47792	2.47786	2.47778	2.47769	2.47757	2.47742	2.47725	2.47704	2.47679	2.47647	2.47604	2.47545	2.47459	2.47329	2.47128	2.46818	2.46356	2.45716	2.44928	2.44093	2.43345	2.4277	2.4238	2.42137	2.41993	2.41911	2.41865	2.4184	2.41825	2.41818	2.41813	2.41811	2.4181	2.41809	2.41809	2.41809	2.41808	2.41808	2.41808	2.41808	2.41808	2.41808	2.41808	2.41808	2.41808
2.49851	2.49851	2.49851	2.49851	2.49851	2.49848	2.49842	2.49834	2.49824	2.49812	2.49798	2.49781	2.4976	2.49735	2.49703	2.4966	2.49601	2.49516	2.49386	2.49186	2.48877	2.48416	2.47778	2.46992	2.4616	2.45414	2.44842	2.44453	2.4421	2.44067	2.43985	2.43939	2.43914	2.439	2.43892	2.43888	2.43886	2.43884	2.43884	2.43883	2.43883	2.43883	2.43883	2.43883	2.43883	2.43883	2.43883	2.43883	2.43883	2.43883
2.51899	2.51899	2.51899	2.51899	2.51899	2.51896	2.5189	2.51882	2.51872	2.5186	2.51846	2.51829	2.51808	2.51783	2.51751	2.51709	2.5165	2.51565	2.51436	2.51236	2.50928	2.50469	2.49833	2.49049	2.4822	2.47476	2.46906	2.46518	2.46276	2.46134	2.46052	2.46006	2.45981	2.45967	2.45959	2.45955	2.45953	2.45952	2.45951	2.4595	2.4595	2.4595	2.4595	2.4595	2.4595	2.4595	2.4595	2.4595	2.4595	2.4595
2.53939	2.53939	2.53939	2.5394	2.5394	2.53936	2.5393	2.53923	2.53913	2.53901	2.53887	2.5387	2.53849	2.53824	2.53792	2.5375	2.53692	2.53607	2.53478	2.53279	2.52972	2.52514	2.51881	2.51099	2.50272	2.49531	2.48963	2.48576	2.48335	2.48193	2.48112	2.48066	2.48041	2.48027	2.48019	2.48015	2.48013	2.48011	2.48011	2.4801	2.4801	2.4801	2.4801	2.4801	2.4801	2.4801	2.4801	2.4801	2.4801	2.4801
2.55973	2.55973	2.55973	2.55973	2.55973	2.5597	2.55964	2.55956	2.55946	2.55934	2.5592	2.55903	2.55883	2.55858	2.55826	2.55784	2.55726	2.55641	2.55513	2.55314	2.55008	2.54552	2.53921	2.53142	2.52318	2.51579	2.51012	2.50627	2.50387	2.50245	2.50164	2.50118	2.50093	2.50079	2.50071	2.50067	2.50065	2.50064	2.50063	2.50063	2.50062	2.50062	2.50062	2.50062	2.50062	2.50062	2.50062	2.50062	2.50062	2.50062
2.57999	2.57999	2.57999	2.57999	2.57999	2.57996	2.5799	2.57982	2.57973	2.57961	2.57947	2.5793	2.57909	2.57885	2.57853	2.57811	2.57753	2.57668	2.5754	2.57343	2.57038	2.56583	2.55954	2.55177	2.54356	2.53619	2.53054	2.5267	2.52431	2.52289	2.52208	2.52163	2.52138	2.52124	2.52117	2.52112	2.5211	2.52109	2.52108	2.52108	2.52108	2.52108	2.52107	2.52107	2.52107	2.52107	2.52107	2.52107	2.52107	2.52107
2.60018	2.60018	2.60018	2.60018	2.60018	2.60015	2.60009	2.60001	2.59992	2.5998	2.59966	2.59949	2.59929	2.59904	2.59872	2.59831	2.59773	2.59688	2.59561	2.59364	2.5906	2.58607	2.57979	2.57205	2.56386	2.55652	2.55089	2.54706	2.54467	2.54327	2.54246	2.54201	2.54176	2.54162	2.54154	2.5415	2.54148	2.54147	2.54146	2.54146	2.54146	2.54145	2.54145	2.54145	2.54145	2.54145	2.54145	2.54145	2.54145	2.54145
2.6203	2.6203	2.6203	2.6203	2.6203	2.62026	2.62021	2.62013	2.62003	2.61992	2.61978	2.61961	2.61941	2.61916	2.61885	2.61843	2.61785	2.61701	2.61574	2.61378	2.61075	2.60623	2.59997	2.59226	2.5841	2.57678	2.57117	2.56735	2.56497	2.56357	2.56276	2.56231	2.56206	2.56193	2.56185	2.56181	2.56179	2.56177	2.56177	2.56176	2.56176	2.56176	2.56176	2.56176	2.56176	2.56176	2.56176	2.56176	2.56176	2.56176
2.64034	2.64034	2.64034	2.64034	2.64034	2.64031	2.64025	2.64018	2.64008	2.63996	2.63982	2.63966	2.63946	2.63921	2.6389	2.63848	2.63791	2.63707	2.6358	2.63384	2.63082	2.62632	2.62009	2.6124	2.60426	2.59697	2.59137	2.58757	2.58519	2.58379	2.58299	2.58255	2.5823	2.58216	2.58208	2.58204	2.58202	2.58201	2.582	2.582	2.582	2.58199	2.58199	2.58199	2.58199	2.58199	2.58199	2.58199	2.58199	2.58199
2.66031	2.66031	2.66031	2.66032	2.66032	2.66028	2.66023	2.66015	2.66005	2.65994	2.6598	2.65963	2.65943	2.65919	2.65887	2.65846	2.65789	2.65705	2.65579	2.65384	2.65083	2.64634	2.64013	2.63246	2.62435	2.61708	2.6115	2.60771	2.60535	2.60395	2.60315	2.60271	2.60246	2.60232	2.60225	2.60221	2.60218	2.60217	2.60216	2.60216	2.60216	2.60216	2.60216	2.60216	2.60216	2.60216	2.60216	2.60216	2.60216	2.60216
2.68022	2.68022	2.68022	2.68022	2.68022	2.68019	2.68013	2.68005	2.67996	2.67984	2.6797	2.67954	2.67934	2.67909	2.67878	2.67837	2.6778	2.67697	2.67571	2.67376	2.67076	2.66629	2.6601	2.65246	2.64437	2.63713	2.63156	2.62778	2.62543	2.62404	2.62324	2.6228	2.62255	2.62241	2.62234	2.6223	2.62227	2.62226	2.62225	2.62225	2.62225	2.62225	2.62225	2.62225	2.62225	2.62225	2.62225	2.62225	2.62225	2.62225
2.70005	2.70005	2.70005	2.70005	2.70005	2.70002	2.69996	2.69989	2.69979	2.69967	2.69954	2.69937	2.69917	2.69893	2.69862	2.69821	2.69764	2.69681	2.69556	2.69362	2.69063	2.68617	2.67999	2.67238	2.66432	2.6571	2.65155	2.64778	2.64544	2.64405	2.64326	2.64281	2.64257	2.64243	2.64236	2.64231	2.64229	2.64228	2.64227	2.64227	2.64227	2.64227	2.64227	2.64227	2.64227	2.64226	2.64226	2.64226	2.64226	2.64226
2.71981	2.71981	2.71981	2.71981	2.71981	2.71978	2.71972	2.71965	2.71955	2.71944	2.7193	2.71913	2.71894	2.71869	2.71838	2.71797	2.71741	2.71658	2.71533	2.7134	2.71042	2.70597	2.69982	2.69223	2.6842	2.677	2.67147	2.66772	2.66537	2.66399	2.6632	2.66276	2.66251	2.66238	2.6623	2.66226	2.66224	2.66223	2.66222	2.66222	2.66222	2.66221	2.66221	2.66221	2.66221	2.66221	2.66221	2.66221	2.66221	2.66221
2.7395	2.7395	2.7395	2.7395	2.7395	2.73947	2.73941	2.73934	2.73924	2.73913	2.73899	2.73883	2.73863	2.73839	2.73808	2.73767	2.73711	2.73628	2.73504	2.73311	2.73014	2.72571	2.71957	2.71201	2.704	2.69683	2.69132	2.68757	2.68524	2.68386	2.68307	2.68263	2.68239	2.68225	2.68218	2.68214	2.68212	2.6821	2.6821	2.68209	2.68209	2.68209	2.68209	2.68209	2.68209	2.68209	2.68209	2.68209	2.68209	2.68209
2.75912	2.75912	2.75912	2.75912	2.75912	2.75909	2.75903	2.75896	2.75886	2.75875	2.75861	2.75845	2.75825	2.75801	2.7577	2.7573	2.75673	2.75591	2.75467	2.75275	2.74979	2.74538	2.73926	2.73172	2.72374	2.71659	2.71109	2.70736	2.70504	2.70366	2.70288	2.70244	2.70219	2.70206	2.70199	2.70194	2.70192	2.70191	2.7019	2.7019	2.7019	2.7019	2.7019	2.7019	2.7019	2.7019	2.7019	2.7019	2.7019	2.7019
2.77867	2.77867	2.77867	2.77867	2.77867	2.77864	2.77858	2.77851	2.77841	2.7783	2.77816	2.778	2.7778	2.77756	2.77726	2.77685	2.77629	2.77547	2.77424	2.77232	2.76937	2.76497	2.75888	2.75136	2.7434	2.73627	2.7308	2.72708	2.72476	2.72339	2.72261	2.72217	2.72193	2.72179	2.72172	2.72168	2.72166	2.72165	2.72164	2.72164	2.72163	2.72163	2.72163	2.72163	2.72163	2.72163	2.72163	2.72163	2.72163	2.72163
2.79815	2.79815	2.79815	2.79815	2.79815	2.79812	2.79806	2.79799	2.79789	2.79778	2.79764	2.79748	2.79729	2.79705	2.79674	2.79634	2.79578	2.79496	2.79373	2.79182	2.78888	2.7845	2.77842	2.77093	2.763	2.75589	2.75044	2.74673	2.74442	2.74305	2.74227	2.74184	2.74159	2.74146	2.74139	2.74135	2.74132	2.74131	2.7413	2.7413	2.7413	2.7413	2.7413	2.7413	2.7413	2.7413	2.7413	2.7413	2.7413	2.7413
2.81756	2.81756	2.81756	2.81756	2.81756	2.81753	2.81747	2.8174	2.81731	2.81719	2.81706	2.8169	2.8167	2.81646	2.81616	2.81576	2.8152	2.81439	2.81316	2.81126	2.80832	2.80395	2.7979	2.79043	2.78252	2.77544	2.77	2.76631	2.764	2.76264	2.76187	2.76143	2.76119	2.76105	2.76098	2.76094	2.76092	2.76091	2.7609	2.7609	2.76089	2.76089	2.76089	2.76089	2.76089	2.76089	2.76089	2.76089	2.76089	2.76089
2.8369	2.8369	2.8369	2.8369	2.8369	2.83687	2.83681	2.83674	2.83665	2.83653	2.8364	2.83624	2.83604	2.83581	2.8355	2.8351	2.83455	2.83374	2.83251	2.83062	2.8277	2.82334	2.8173	2.80986	2.80198	2.79492	2.7895	2.78582	2.78352	2.78216	2.78139	2.78095	2.78071	2.78058	2.78051	2.78047	2.78044	2.78043	2.78043	2.78042	2.78042	2.78042	2.78042	2.78042	2.78042	2.78042	2.78042	2.78042	2.78042	2.78042
2.85617	2.85617	2.85617	2.85617	2.85617	2.85614	2.85609	2.85601	2.85592	2.85581	2.85567	2.85551	2.85532	2.85508	2.85478	2.85438	2.85383	2.85302	2.8518	2.84991	2.847	2.84266	2.83664	2.82922	2.82137	2.81433	2.80893	2.80525	2.80297	2.80161	2.80084	2.80041	2.80017	2.80004	2.79996	2.79992	2.7999	2.79989	2.79988	2.79988	2.79988	2.79988	2.79988	2.79988	2.79987	2.79987	2.79987	2.79987	2.79987	2.79987
2.87537	2.87538	2.87538	2.87538	2.87538	2.87535	2.87529	2.87522	2.87513	2.87501	2.87488	2.87472	2.87453	2.87429	2.87399	2.87359	2.87304	2.87224	2.87102	2.86914	2.86623	2.8619	2.85591	2.84851	2.84068	2.83367	2.82828	2.82462	2.82234	2.821	2.82023	2.81979	2.81955	2.81942	2.81935	2.81931	2.81929	2.81928	2.81927	2.81927	2.81926	2.81926	2.81926	2.81926	2.81926	2.81926	2.81926	2.81926	2.81926	2.81926
2.89451	2.89451	2.89451	2.89451	2.89451	2.89448	2.89443	2.89435	2.89426	2.89415	2.89402	2.89386	2.89366	2.89343	2.89313	2.89273	2.89218	2.89138	2.89017	2.88829	2.8854	2.88108	2.87511	2.86774	2.85993	2.85294	2.84757	2.84393	2.84165	2.84031	2.83954	2.83911	2.83887	2.83874	2.83867	2.83863	2.83861	2.83859	2.83859	2.83858	2.83858	2.83858	2.83858	2.83858	2.83858	2.83858	2.83858	2.83858	2.83858	2.83858
2.91358	2.91358	2.91358	2.91358	2.91358	2.91355	2.91349	2.91342	2.91333	2.91322	2.91308	2.91293	2.91273	2.9125	2.9122	2.91181	2.91126	2.91046	2.90925	2.90738	2.9045	2.9002	2.89424	2.88689	2.87911	2.87214	2.86679	2.86316	2.86089	2.85955	2.85879	2.85836	2.85812	2.85799	2.85792	2.85788	2.85786	2.85784	2.85784	2.85783	2.85783	2.85783	2.85783	2.85783	2.85783	2.85783	2.85783	2.85783	2.85783	2.85783
2.93258	2.93258	2.93258	2.93258	2.93258	2.93255	2.93249	2.93242	2.93233	2.93222	2.93208	2.93193	2.93174	2.9315	2.9312	2.93081	2.93026	2.92947	2.92826	2.9264	2.92353	2.91924	2.9133	2.90598	2.89823	2.89128	2.88595	2.88232	2.88006	2.87873	2.87797	2.87754	2.8773	2.87717	2.8771	2.87706	2.87704	2.87703	2.87702	2.87702	2.87701	2.87701	2.87701	2.87701	2.87701	2.87701	2.87701	2.87701	2.87701	2.87701
2.95151	2.95151	2.95151	2.95151	2.95151	2.95148	2.95142	2.95135	2.95126	2.95115	2.95102	2.95086	2.95067	2.95044	2.95014	2.94975	2.9492	2.94841	2.94721	2.94535	2.94249	2.93821	2.9323	2.925	2.91727	2.91035	2.90503	2.90142	2.89916	2.89783	2.89707	2.89665	2.89641	2.89628	2.89621	2.89617	2.89615	2.89614	2.89613	2.89613	2.89613	2.89613	2.89612	2.89612	2.89612	2.89612	2.89612	2.89612	2.89612	2.89612
2.97037	2.97037	2.97037	2.97037	2.97037	2.97034	2.97029	2.97022	2.97012	2.97001	2.96988	2.96973	2.96954	2.9693	2.96901	2.96862	2.96808	2.96728	2.96609	2.96424	2.96138	2.95712	2.95122	2.94395	2.93625	2.92934	2.92404	2.92044	2.9182	2.91687	2.91612	2.91569	2.91546	2.91533	2.91526	2.91522	2.91519	2.91518	2.91518	2.91517	2.91517	2.91517	2.91517	2.91517	2.91517	2.91517	2.91517	2.91517	2.91517	2.91517
2.98917	2.98917	2.98917	2.98917	2.98917	2.98914	2.98908	2.98901	2.98892	2.98881	2.98868	2.98852	2.98834	2.9881	2.98781	2.98742	2.98688	2.98609	2.9849	2.98305	2.98021	2.97596	2.97008	2.96283	2.95515	2.94828	2.94299	2.9394	2.93717	2.93585	2.93509	2.93467	2.93443	2.9343	2.93423	2.93419	2.93417	2.93416	2.93415	2.93415	2.93415	2.93415	2.93415	2.93415	2.93415	2.93415	2.93415	2.93415	2.93415	2.93415
3.0079	3.0079	3.0079	3.0079	3.0079	3.00787	3.00781	3.00774	3.00765	3.00754	3.00741	3.00726	3.00707	3.00684	3.00654	3.00616	3.00562	3.00483	3.00364	3.0018	2.99897	2.99474	2.98888	2.98165	2.974	2.96714	2.96187	2.9583	2.95607	2.95475	2.954	2.95358	2.95334	2.95321	2.95314	2.9531	2.95308	2.95307	2.95306	2.95306	2.95306	2.95306	2.95306	2.95306	2.95306	2.95306	2.95306	2.95306	2.95306	2.95306
3.02656	3.02656	3.02656	3.02656	3.02656	3.02653	3.02648	3.0264	3.02631	3.02621	3.02608	3.02592	3.02573	3.0255	3.02521	3.02482	3.02429	3.0235	3.02232	3.02049	3.01766	3.01344	3.0076	3.0004	2.99277	2.98594	2.98069	2.97712	2.9749	2.97359	2.97284	2.97242	2.97218	2.97205	2.97198	2.97194	2.97192	2.97191	2.97191	2.9719	2.9719	2.9719	2.9719	2.9719	2.9719	2.9719	2.9719	2.9719	2.9719	2.9719
3.04515	3.04515	3.04515	3.04515	3.04515	3.04512	3.04507	3.045	3.04491	3.0448	3.04467	3.04452	3.04433	3.0441	3.04381	3.04343	3.04289	3.04211	3.04093	3.0391	3.03629	3.03208	3.02626	3.01908	3.01148	3.00467	2.99943	2.99588	2.99367	2.99236	2.99161	2.99119	2.99096	2.99083	2.99076	2.99072	2.9907	2.99069	2.99068	2.99068	2.99068	2.99067	2.99067	2.99067	2.99067	2.99067	2.99067	2.99067	2.99067	2.99067
3.06368	3.06368	3.06368	3.06368	3.06368	3.06365	3.0636	3.06353	3.06344	3.06333	3.0632	3.06305	3.06286	3.06264	3.06235	3.06196	3.06143	3.06065	3.05947	3.05765	3.05484	3.05066	3.04485	3.0377	3.03012	3.02333	3.01811	3.01457	3.01236	3.01106	3.01031	3.0099	3.00967	3.00954	3.00947	3.00943	3.00941	3.0094	3.00939	3.00939	3.00938	3.00938	3.00938	3.00938	3.00938	3.00938	3.00938	3.00938	3.00938	3.00938
3.08215	3.08215	3.08215	3.08215	3.08215	3.08212	3.08207	3.082	3.08191	3.0818	3.08167	3.08152	3.08133	3.0811	3.08081	3.08043	3.0799	3.07912	3.07795	3.07614	3.07334	3.06916	3.06338	3.05625	3.04869	3.04193	3.03673	3.0332	3.031	3.0297	3.02895	3.02854	3.02831	3.02818	3.02811	3.02807	3.02805	3.02804	3.02803	3.02803	3.02803	3.02803	3.02802	3.02802	3.02802	3.02802	3.02802	3.02802	3.02802	3.02802
3.10054	3.10054	3.10054	3.10055	3.10055	3.10052	3.10046	3.10039	3.1003	3.1002	3.10007	3.09992	3.09973	3.0995	3.09922	3.09884	3.09831	3.09753	3.09636	3.09456	3.09177	3.0876	3.08184	3.07473	3.0672	3.06046	3.05528	3.05176	3.04956	3.04827	3.04753	3.04711	3.04688	3.04675	3.04668	3.04665	3.04663	3.04661	3.04661	3.0466	3.0466	3.0466	3.0466	3.0466	3.0466	3.0466	3.0466	3.0466	3.0466	3.0466
3.11888	3.11888	3.11888	3.11888	3.11888	3.11885	3.1188	3.11873	3.11864	3.11853	3.1184	3.11825	3.11807	3.11784	3.11755	3.11717	3.11664	3.11588	3.11471	3.11291	3.11013	3.10598	3.10023	3.09315	3.08564	3.07892	3.07376	3.07025	3.06806	3.06677	3.06603	3.06562	3.06539	3.06526	3.06519	3.06516	3.06513	3.06512	3.06512	3.06511	3.06511	3.06511	3.06511	3.06511	3.06511	3.06511	3.06511	3.06511	3.06511	3.06511
3.13714	3.13714	3.13714	3.13714	3.13714	3.13711	3.13706	3.13699	3.13691	3.1368	3.13667	3.13652	3.13634	3.13611	3.13582	3.13545	3.13492	3.13415	3.13299	3.1312	3.12842	3.12429	3.11856	3.1115	3.10402	3.09732	3.09217	3.08868	3.0865	3.08521	3.08447	3.08406	3.08383	3.08371	3.08364	3.0836	3.08358	3.08357	3.08356	3.08356	3.08356	3.08355	3.08355	3.08355	3.08355	3.08355	3.08355	3.08355	3.08355	3.08355
3.15534	3.15534	3.15535	3.15535	3.15535	3.15532	3.15527	3.1552	3.15511	3.155	3.15487	3.15472	3.15454	3.15432	3.15403	3.15365	3.15313	3.15236	3.15121	3.14942	3.14665	3.14253	3.13683	3.12979	3.12233	3.11565	3.11052	3.10704	3.10487	3.10358	3.10285	3.10244	3.10221	3.10208	3.10202	3.10198	3.10196	3.10195	3.10194	3.10194	3.10193	3.10193	3.10193	3.10193	3.10193	3.10193	3.10193	3.10193	3.10193	3.10193
3.17348	3.17348	3.17348	3.17348	3.17348	3.17345	3.1734	3.17333	3.17325	3.17314	3.17301	3.17286	3.17268	3.17246	3.17217	3.1718	3.17127	3.17051	3.16936	3.16757	3.16482	3.16071	3.15502	3.14801	3.14058	3.13392	3.12881	3.12533	3.12317	3.12189	3.12116	3.12075	3.12052	3.1204	3.12033	3.12029	3.12027	3.12026	3.12025	3.12025	3.12025	3.12025	3.12025	3.12024	3.12024	3.12024	3.12024	3.12024	3.12024	3.12024
3.19155	3.19155	3.19155	3.19155	3.19155	3.19153	3.19147	3.19141	3.19132	3.19121	3.19109	3.19094	3.19075	3.19053	3.19025	3.18987	3.18935	3.18859	3.18744	3.18567	3.18292	3.17883	3.17316	3.16616	3.15876	3.15212	3.14703	3.14357	3.14141	3.14013	3.1394	3.139	3.13877	3.13864	3.13858	3.13854	3.13852	3.13851	3.1385	3.1385	3.13849	3.13849	3.13849	3.13849	3.13849	3.13849	3.13849	3.13849	3.13849	3.13849
3.20956	3.20956	3.20956	3.20956	3.20956	3.20953	3.20948	3.20941	3.20933	3.20922	3.2091	3.20895	3.20877	3.20854	3.20826	3.20789	3.20737	3.20661	3.20547	3.20369	3.20096	3.19688	3.19123	3.18426	3.17688	3.17026	3.16518	3.16173	3.15958	3.15831	3.15758	3.15718	3.15695	3.15683	3.15676	3.15672	3.1567	3.15669	3.15668	3.15668	3.15668	3.15668	3.15668	3.15668	3.15668	3.15668	3.15667	3.15667	3.15667	3.15667
3.2275	3.2275	3.2275	3.22751	3.22751	3.22748	3.22743	3.22736	3.22727	3.22717	3.22704	3.22689	3.22671	3.22649	3.22621	3.22584	3.22532	3.22457	3.22342	3.22166	3.21893	3.21487	3.20923	3.20228	3.19493	3.18833	3.18327	3.17983	3.17769	3.17642	3.1757	3.17529	3.17507	3.17494	3.17488	3.17484	3.17482	3.17481	3.1748	3.1748	3.1748	3.17479	3.17479	3.17479	3.17479	3.17479	3.17479	3.17479	3.17479	3.17479
3.24538	3.24538	3.24538	3.24538	3.24539	3.24536	3.24531	3.24524	3.24515	3.24505	3.24492	3.24477	3.24459	3.24437	3.24409	3.24372	3.24321	3.24246	3.24132	3.23956	3.23684	3.23279	3.22717	3.22025	3.21292	3.20634	3.2013	3.19787	3.19573	3.19447	3.19375	3.19335	3.19312	3.193	3.19293	3.19289	3.19287	3.19286	3.19285	3.19285	3.19285	3.19285	3.19285	3.19285	3.19285	3.19285	3.19285	3.19285	3.19285	3.19285
3.2632	3.2632	3.2632	3.2632	3.2632	3.26317	3.26312	3.26305	3.26297	3.26286	3.26274	3.26259	3.26241	3.26219	3.26191	3.26154	3.26103	3.26028	3.25915	3.25739	3.25468	3.25065	3.24505	3.23815	3.23084	3.22429	3.21926	3.21584	3.21371	3.21245	3.21174	3.21133	3.21111	3.21099	3.21092	3.21088	3.21086	3.21085	3.21084	3.21084	3.21084	3.21084	3.21084	3.21084	3.21084	3.21084	3.21084	3.21084	3.21084	3.21084
3.28095	3.28095	3.28095	3.28095	3.28095	3.28092	3.28087	3.28081	3.28072	3.28062	3.28049	3.28035	3.28017	3.27995	3.27967	3.2793	3.27879	3.27804	3.27691	3.27516	3.27247	3.26844	3.26286	3.25598	3.2487	3.24217	3.23716	3.23375	3.23163	3.23038	3.22966	3.22926	3.22903	3.22891	3.22884	3.22881	3.22879	3.22878	3.22877	3.22877	3.22876	3.22876	3.22876	3.22876	3.22876	3.22876	3.22876	3.22876	3.22876	3.22876
3.29864	3.29864	3.29864	3.29864	3.29864	3.29861	3.29856	3.2985	3.29841	3.29831	3.29818	3.29804	3.29786	3.29764	3.29736	3.297	3.29649	3.29574	3.29462	3.29287	3.29018	3.28617	3.28061	3.27376	3.26649	3.25999	3.25499	3.2516	3.24948	3.24823	3.24752	3.24712	3.2469	3.24677	3.24671	3.24667	3.24665	3.24664	3.24663	3.24663	3.24663	3.24662	3.24662	3.24662	3.24662	3.24662	3.24662	3.24662	3.24662	3.24662
3.31627	3.31627	3.31627	3.31627	3.31627	3.31624	3.31619	3.31612	3.31604	3.31593	3.31581	3.31566	3.31549	3.31527	3.31499	3.31463	3.31412	3.31338	3.31226	3.31052	3.30784	3.30384	3.2983	3.29146	3.28423	3.27774	3.27276	3.26938	3.26727	3.26602	3.26531	3.26491	3.26469	3.26457	3.2645	3.26447	3.26445	3.26444	3.26443	3.26443	3.26442	3.26442	3.26442	3.26442	3.26442	3.26442	3.26442	3.26442	3.26442	3.26442
3.33383	3.33383	3.33383	3.33383	3.33383	3.3338	3.33375	3.33369	3.3336	3.3335	3.33338	3.33323	3.33305	3.33284	3.33256	3.3322	3.33169	3.33095	3.32983	3.3281	3.32543	3.32144	3.31592	3.30911	3.3019	3.29543	3.29047	3.2871	3.285	3.28375	3.28304	3.28265	3.28243	3.2823	3.28224	3.2822	3.28218	3.28217	3.28216	3.28216	3.28216	3.28216	3.28216	3.28216	3.28216	3.28216	3.28216	3.28216	3.28216	3.28216
3.35133	3.35133	3.35133	3.35133	3.35133	3.3513	3.35125	3.35119	3.3511	3.351	3.35088	3.35073	3.35056	3.35034	3.35007	3.3497	3.3492	3.34846	3.34735	3.34562	3.34296	3.33899	3.33348	3.32669	3.3195	3.31306	3.30812	3.30475	3.30266	3.30142	3.30071	3.30032	3.3001	3.29998	3.29991	3.29987	3.29985	3.29984	3.29984	3.29983	3.29983	3.29983	3.29983	3.29983	3.29983	3.29983	3.29983	3.29983	3.29983	3.29983
3.36877	3.36877	3.36877	3.36877	3.36877	3.36874	3.36869	3.36863	3.36854	3.36844	3.36832	3.36817	3.368	3.36778	3.36751	3.36715	3.36664	3.36591	3.3648	3.36308	3.36043	3.35647	3.35098	3.34421	3.33705	3.33063	3.3257	3.32235	3.32026	3.31902	3.31832	3.31792	3.31771	3.31758	3.31752	3.31748	3.31746	3.31745	3.31745	3.31744	3.31744	3.31744	3.31744	3.31744	3.31744	3.31744	3.31744	3.31744	3.31744	3.31744
3.38614	3.38615	3.38615	3.38615	3.38615	3.38612	3.38607	3.386	3.38592	3.38582	3.3857	3.38555	3.38538	3.38516	3.38489	3.38453	3.38403	3.3833	3.38219	3.38048	3.37783	3.37388	3.36842	3.36167	3.35453	3.34813	3.34322	3.33988	3.3378	3.33657	3.33586	3.33547	3.33525	3.33513	3.33506	3.33503	3.33501	3.335	3.33499	3.33499	3.33499	3.33499	3.33498	3.33498	3.33498	3.33498	3.33498	3.33498	3.33498	3.33498
3.40346	3.40346	3.40346	3.40346	3.40346	3.40343	3.40338	3.40332	3.40323	3.40313	3.40301	3.40287	3.40269	3.40248	3.40221	3.40185	3.40135	3.40062	3.39952	3.39781	3.39517	3.39124	3.38579	3.37907	3.37195	3.36557	3.36067	3.35735	3.35527	3.35404	3.35334	3.35295	3.35273	3.35261	3.35255	3.35251	3.35249	3.35248	3.35248	3.35247	3.35247	3.35247	3.35247	3.35247	3.35247	3.35247	3.35247	3.35247	3.35247	3.35247
3.42071	3.42071	3.42071	3.42071	3.42071	3.42068	3.42064	3.42057	3.42049	3.42039	3.42027	3.42012	3.41995	3.41974	3.41947	3.41911	3.41861	3.41788	3.41678	3.41508	3.41245	3.40853	3.4031	3.3964	3.38931	3.38295	3.37807	3.37475	3.37268	3.37146	3.37076	3.37037	3.37016	3.37004	3.36997	3.36993	3.36991	3.3699	3.3699	3.36989	3.36989	3.36989	3.36989	3.36989	3.36989	3.36989	3.36989	3.36989	3.36989	3.36989
3.4379	3.4379	3.4379	3.4379	3.4379	3.43788	3.43783	3.43776	3.43768	3.43758	3.43746	3.43732	3.43714	3.43693	3.43666	3.4363	3.43581	3.43508	3.43399	3.43229	3.42967	3.42576	3.42035	3.41367	3.4066	3.40027	3.3954	3.39209	3.39003	3.38882	3.38812	3.38773	3.38751	3.38739	3.38733	3.38729	3.38727	3.38726	3.38726	3.38725	3.38725	3.38725	3.38725	3.38725	3.38725	3.38725	3.38725	3.38725	3.38725	3.38725
3.45503	3.45503	3.45503	3.45503	3.45503	3.45501	3.45496	3.45489	3.45481	3.45471	3.45459	3.45445	3.45428	3.45406	3.4538	3.45344	3.45294	3.45222	3.45113	3.44944	3.44683	3.44294	3.43754	3.43089	3.42384	3.41752	3.41267	3.40938	3.40732	3.40611	3.40542	3.40503	3.40481	3.40469	3.40463	3.40459	3.40457	3.40456	3.40455	3.40455	3.40455	3.40455	3.40455	3.40455	3.40455	3.40455	3.40455	3.40455	3.40455	3.40455
3.4721	3.4721	3.4721	3.4721	3.4721	3.47207	3.47203	3.47196	3.47188	3.47178	3.47166	3.47152	3.47135	3.47114	3.47087	3.47051	3.47002	3.4693	3.46821	3.46653	3.46393	3.46005	3.45467	3.44803	3.44101	3.43472	3.42988	3.4266	3.42455	3.42334	3.42265	3.42226	3.42205	3.42193	3.42186	3.42183	3.42181	3.4218	3.42179	3.42179	3.42179	3.42179	3.42179	3.42178	3.42178	3.42178	3.42178	3.42178	3.42178	3.42178
3.48911	3.48911	3.48911	3.48911	3.48911	3.48908	3.48903	3.48897	3.48889	3.48879	3.48867	3.48853	3.48836	3.48815	3.48788	3.48753	3.48704	3.48632	3.48523	3.48355	3.48096	3.47709	3.47173	3.46512	3.45812	3.45185	3.44703	3.44376	3.44172	3.44051	3.43982	3.43944	3.43922	3.4391	3.43904	3.439	3.43898	3.43897	3.43897	3.43896	3.43896	3.43896	3.43896	3.43896	3.43896	3.43896	3.43896	3.43896	3.43896	3.43896
3.50606	3.50606	3.50606	3.50606	3.50606	3.50603	3.50598	3.50592	3.50584	3.50574	3.50562	3.50548	3.50531	3.5051	3.50483	3.50448	3.50399	3.50328	3.50219	3.50052	3.49794	3.49408	3.48874	3.48215	3.47517	3.46892	3.46412	3.46086	3.45882	3.45762	3.45693	3.45655	3.45633	3.45622	3.45615	3.45612	3.4561	3.45609	3.45608	3.45608	3.45608	3.45607	3.45607	3.45607	3.45607	3.45607	3.45607	3.45607	3.45607	3.45607
3.52294	3.52294	3.52294	3.52294	3.52294	3.52292	3.52287	3.5228	3.52272	3.52262	3.52251	3.52237	3.5222	3.52199	3.52172	3.52137	3.52088	3.52017	3.51909	3.51743	3.51485	3.51101	3.50568	3.49912	3.49216	3.48593	3.48114	3.47789	3.47587	3.47467	3.47398	3.4736	3.47339	3.47327	3.47321	3.47317	3.47315	3.47314	3.47313	3.47313	3.47313	3.47313	3.47313	3.47313	3.47313	3.47313	3.47313	3.47313	3.47313	3.47313
3.53977	3.53977	3.53977	3.53977	3.53977	3.53974	3.5397	3.53963	3.53955	3.53945	3.53933	3.53919	3.53903	3.53882	3.53855	3.5382	3.53772	3.53701	3.53593	3.53427	3.53171	3.52788	3.52257	3.51602	3.50909	3.50288	3.49811	3.49487	3.49285	3.49166	3.49097	3.49059	3.49038	3.49026	3.4902	3.49016	3.49014	3.49013	3.49013	3.49012	3.49012	3.49012	3.49012	3.49012	3.49012	3.49012	3.49012	3.49012	3.49012	3.49012
3.55654	3.55654	3.55654	3.55654	3.55654	3.55651	3.55646	3.5564	3.55632	3.55622	3.5561	3.55596	3.5558	3.55559	3.55533	3.55498	3.55449	3.55379	3.55271	3.55106	3.5485	3.54468	3.53939	3.53287	3.52596	3.51977	3.51502	3.51179	3.50977	3.50858	3.5079	3.50752	3.50731	3.50719	3.50713	3.50709	3.50708	3.50706	3.50706	3.50706	3.50705	3.50705	3.50705	3.50705	3.50705	3.50705	3.50705	3.50705	3.50705	3.50705
3.57324	3.57324	3.57324	3.57324	3.57325	3.57322	3.57317	3.57311	3.57303	3.57293	3.57281	3.57267	3.57251	3.5723	3.57204	3.57169	3.57121	3.5705	3.56944	3.56778	3.56523	3.56143	3.55616	3.54966	3.54277	3.5366	3.53186	3.52864	3.52663	3.52545	3.52477	3.52439	3.52418	3.52407	3.524	3.52397	3.52395	3.52394	3.52393	3.52393	3.52393	3.52393	3.52392	3.52392	3.52392	3.52392	3.52392	3.52392	3.52392	3.52392
3.58989	3.58989	3.58989	3.58989	3.58989	3.58987	3.58982	3.58975	3.58967	3.58958	3.58946	3.58932	3.58916	3.58895	3.58869	3.58834	3.58786	3.58716	3.5861	3.58445	3.58191	3.57812	3.57286	3.56638	3.55952	3.55337	3.54865	3.54544	3.54344	3.54226	3.54158	3.5412	3.54099	3.54088	3.54081	3.54078	3.54076	3.54075	3.54074	3.54074	3.54074	3.54074	3.54074	3.54074	3.54074	3.54074	3.54074	3.54074	3.54074	3.54074
3.60648	3.60648	3.60648	3.60648	3.60648	3.60645	3.60641	3.60634	3.60626	3.60617	3.60605	3.60591	3.60575	3.60554	3.60528	3.60494	3.60446	3.60376	3.6027	3.60106	3.59852	3.59475	3.58951	3.58305	3.57621	3.57008	3.56537	3.56218	3.56018	3.559	3.55833	3.55795	3.55774	3.55763	3.55757	3.55753	3.55751	3.5575	3.5575	3.55749	3.55749	3.55749	3.55749	3.55749	3.55749	3.55749	3.55749	3.55749	3.55749	3.55749
3.62301	3.62301	3.62301	3.62301	3.62301	3.62298	3.62294	3.62287	3.62279	3.6227	3.62258	3.62244	3.62228	3.62207	3.62181	3.62147	3.62099	3.6203	3.61924	3.6176	3.61508	3.61131	3.6061	3.59966	3.59284	3.58673	3.58204	3.57885	3.57686	3.57569	3.57502	3.57464	3.57444	3.57432	3.57426	3.57422	3.5742	3.57419	3.57419	3.57418	3.57418	3.57418	3.57418	3.57418	3.57418	3.57418	3.57418	3.57418	3.57418	3.57418
3.63948	3.63948	3.63948	3.63948	3.63948	3.63945	3.63941	3.63934	3.63926	3.63917	3.63905	3.63892	3.63875	3.63855	3.63829	3.63795	3.63747	3.63678	3.63572	3.63409	3.63158	3.62782	3.62262	3.61621	3.60941	3.60332	3.59865	3.59547	3.59349	3.59232	3.59165	3.59128	3.59107	3.59095	3.59089	3.59086	3.59084	3.59083	3.59082	3.59082	3.59082	3.59082	3.59081	3.59081	3.59081	3.59081	3.59081	3.59081	3.59081	3.59081
3.65589	3.65589	3.65589	3.65589	3.65589	3.65587	3.65582	3.65576	3.65568	3.65558	3.65547	3.65533	3.65516	3.65496	3.6547	3.65436	3.65389	3.6532	3.65215	3.65052	3.64802	3.64428	3.63909	3.6327	3.62593	3.61986	3.6152	3.61203	3.61005	3.60889	3.60822	3.60785	3.60764	3.60753	3.60746	3.60743	3.60741	3.6074	3.60739	3.60739	3.60739	3.60739	3.60739	3.60739	3.60739	3.60739	3.60739	3.60739	3.60739	3.60739
3.67224	3.67224	3.67224	3.67224	3.67225	3.67222	3.67217	3.67211	3.67203	3.67194	3.67182	3.67168	3.67152	3.67132	3.67106	3.67072	3.67025	3.66956	3.66851	3.6669	3.6644	3.66067	3.6555	3.64913	3.64238	3.63633	3.63168	3.62853	3.62656	3.6254	3.62473	3.62436	3.62416	3.62404	3.62398	3.62394	3.62393	3.62392	3.62391	3.62391	3.62391	3.6239	3.6239	3.6239	3.6239	3.6239	3.6239	3.6239	3.6239	3.6239
3.68854	3.68854	3.68854	3.68854	3.68854	3.68851	3.68847	3.6884	3.68833	3.68823	3.68812	3.68798	3.68782	3.68762	3.68736	3.68702	3.68655	3.68586	3.68482	3.68321	3.68072	3.677	3.67185	3.6655	3.65877	3.65275	3.64812	3.64497	3.64301	3.64185	3.64119	3.64082	3.64061	3.6405	3.64044	3.6404	3.64038	3.64037	3.64037	3.64036	3.64036	3.64036	3.64036	3.64036	3.64036	3.64036	3.64036	3.64036	3.64036	3.64036
3.70478	3.70478	3.70478	3.70478	3.70478	3.70475	3.7047	3.70464	3.70456	3.70447	3.70436	3.70422	3.70406	3.70386	3.7036	3.70326	3.70279	3.70211	3.70107	3.69946	3.69698	3.69328	3.68815	3.68182	3.67511	3.6691	3.66449	3.66135	3.6594	3.65824	3.65758	3.65721	3.65701	3.65689	3.65683	3.6568	3.65678	3.65677	3.65676	3.65676	3.65676	3.65676	3.65676	3.65676	3.65676	3.65676	3.65676	3.65676	3.65676	3.65676
3.72095	3.72095	3.72095	3.72096	3.72096	3.72093	3.72088	3.72082	3.72074	3.72065	3.72054	3.7204	3.72024	3.72004	3.71979	3.71945	3.71898	3.7183	3.71726	3.71566	3.71319	3.7095	3.70438	3.69807	3.69139	3.6854	3.6808	3.67768	3.67573	3.67458	3.67392	3.67355	3.67335	3.67323	3.67317	3.67314	3.67312	3.67311	3.6731	3.6731	3.6731	3.6731	3.6731	3.6731	3.6731	3.6731	3.6731	3.6731	3.6731	3.6731
3.73708	3.73708	3.73708	3.73708	3.73708	3.73705	3.73701	3.73694	3.73687	3.73677	3.73666	3.73652	3.73636	3.73616	3.73591	3.73558	3.73511	3.73443	3.7334	3.7318	3.72933	3.72566	3.72056	3.71427	3.70761	3.70164	3.69706	3.69394	3.692	3.69085	3.6902	3.68983	3.68963	3.68951	3.68945	3.68942	3.6894	3.68939	3.68938	3.68938	3.68938	3.68938	3.68938	3.68938	3.68938	3.68938	3.68938	3.68938	3.68938	3.68938
3.75314	3.75314	3.75314	3.75314	3.75314	3.75311	3.75307	3.75301	3.75293	3.75284	3.75272	3.75259	3.75243	3.75223	3.75198	3.75164	3.75118	3.7505	3.74947	3.74788	3.74543	3.74176	3.73668	3.73041	3.72377	3.71782	3.71326	3.71015	3.70822	3.70707	3.70642	3.70605	3.70585	3.70574	3.70568	3.70564	3.70562	3.70561	3.70561	3.70561	3.7056	3.7056	3.7056	3.7056	3.7056	3.7056	3.7056	3.7056	3.7056	3.7056
3.76915	3.76915	3.76915	3.76915	3.76915	3.76912	3.76908	3.76902	3.76894	3.76884	3.76873	3.7686	3.76844	3.76824	3.76799	3.76766	3.76719	3.76652	3.76549	3.76391	3.76146	3.7578	3.75274	3.74649	3.73988	3.73395	3.7294	3.7263	3.72437	3.72323	3.72258	3.72222	3.72201	3.7219	3.72184	3.72181	3.72179	3.72178	3.72177	3.72177	3.72177	3.72177	3.72177	3.72177	3.72177	3.72177	3.72177	3.72177	3.72177	3.72177
3.7851	3.7851	3.7851	3.7851	3.7851	3.78507	3.78503	3.78497	3.78489	3.7848	3.78468	3.78455	3.78439	3.78419	3.78394	3.78361	3.78315	3.78248	3.78146	3.77987	3.77743	3.77379	3.76875	3.76252	3.75593	3.75002	3.74548	3.7424	3.74047	3.73934	3.73869	3.73832	3.73812	3.73801	3.73795	3.73792	3.7379	3.73789	3.73788	3.73788	3.73788	3.73788	3.73788	3.73788	3.73788	3.73788	3.73788	3.73788	3.73788	3.73788
3.80099	3.80099	3.80099	3.80099	3.80099	3.80096	3.80092	3.80086	3.80078	3.80069	3.80058	3.80045	3.80029	3.80009	3.79984	3.79951	3.79905	3.79838	3.79736	3.79579	3.79335	3.78972	3.78469	3.77849	3.77192	3.76603	3.7615	3.75843	3.75651	3.75538	3.75474	3.75437	3.75417	3.75406	3.754	3.75397	3.75395	3.75394	3.75393	3.75393	3.75393	3.75393	3.75393	3.75393	3.75393	3.75393	3.75393	3.75393	3.75393	3.75393
3.81683	3.81683	3.81683	3.81683	3.81683	3.8168	3.81676	3.8167	3.81662	3.81653	3.81642	3.81628	3.81613	3.81593	3.81568	3.81535	3.81489	3.81422	3.81321	3.81164	3.80922	3.8056	3.80059	3.7944	3.78785	3.78198	3.77747	3.77441	3.7725	3.77137	3.77073	3.77037	3.77017	3.77006	3.76999	3.76996	3.76994	3.76993	3.76993	3.76992	3.76992	3.76992	3.76992	3.76992	3.76992	3.76992	3.76992	3.76992	3.76992	3.76992
3.83261	3.83261	3.83261	3.83261	3.83261	3.83258	3.83254	3.83248	3.8324	3.83231	3.8322	3.83207	3.83191	3.83171	3.83146	3.83114	3.83068	3.83001	3.829	3.82744	3.82502	3.82142	3.81642	3.81026	3.80373	3.79788	3.79338	3.79033	3.78843	3.7873	3.78666	3.7863	3.7861	3.78599	3.78593	3.7859	3.78588	3.78587	3.78586	3.78586	3.78586	3.78586	3.78586	3.78586	3.78586	3.78586	3.78586	3.78586	3.78586	3.78586
3.84833	3.84833	3.84833	3.84833	3.84833	3.8483	3.84826	3.8482	3.84812	3.84803	3.84792	3.84779	3.84763	3.84744	3.84719	3.84687	3.84641	3.84575	3.84474	3.84318	3.84077	3.83718	3.8322	3.82606	3.81955	3.81372	3.80924	3.8062	3.8043	3.80318	3.80254	3.80218	3.80198	3.80187	3.80181	3.80178	3.80176	3.80175	3.80174	3.80174	3.80174	3.80174	3.80174	3.80174	3.80174	3.80174	3.80174	3.80174	3.80174	3.80174
3.864	3.864	3.864	3.864	3.864	3.86397	3.86393	3.86387	3.86379	3.8637	3.86359	3.86346	3.8633	3.86311	3.86286	3.86254	3.86208	3.86142	3.86042	3.85886	3.85646	3.85288	3.84792	3.8418	3.83531	3.8295	3.82504	3.82201	3.82012	3.819	3.81836	3.818	3.8178	3.8177	3.81763	3.8176	3.81758	3.81757	3.81757	3.81757	3.81756	3.81756	3.81756	3.81756	3.81756	3.81756	3.81756	3.81756	3.81756	3.81756
3.87961	3.87961	3.87961	3.87961	3.87961	3.87958	3.87954	3.87948	3.87941	3.87931	3.87921	3.87907	3.87892	3.87873	3.87848	3.87815	3.8777	3.87704	3.87604	3.87449	3.8721	3.86853	3.86359	3.85749	3.85102	3.84523	3.84078	3.83776	3.83587	3.83476	3.83413	3.83377	3.83357	3.83346	3.8334	3.83337	3.83335	3.83334	3.83334	3.83333	3.83333	3.83333	3.83333	3.83333	3.83333	3.83333	3.83333	3.83333	3.83333	3.83333
3.89516	3.89517	3.89517	3.89517	3.89517	3.89514	3.8951	3.89504	3.89496	3.89487	3.89476	3.89463	3.89448	3.89428	3.89404	3.89372	3.89327	3.89261	3.89161	3.89007	3.88768	3.88413	3.8792	3.87312	3.86667	3.8609	3.85647	3.85346	3.85158	3.85047	3.84983	3.84948	3.84928	3.84917	3.84911	3.84908	3.84906	3.84905	3.84905	3.84904	3.84904	3.84904	3.84904	3.84904	3.84904	3.84904	3.84904	3.84904	3.84904	3.84904
3.91067	3.91067	3.91067	3.91067	3.91067	3.91064	3.9106	3.91054	3.91046	3.91037	3.91027	3.91014	3.90998	3.90979	3.90955	3.90922	3.90877	3.90812	3.90712	3.90559	3.90321	3.89967	3.89475	3.88869	3.88227	3.87652	3.8721	3.8691	3.86722	3.86612	3.86549	3.86513	3.86494	3.86483	3.86477	3.86474	3.86472	3.86471	3.8647	3.8647	3.8647	3.8647	3.8647	3.8647	3.8647	3.8647	3.8647	3.8647	3.8647	3.8647
3.92611	3.92611	3.92611	3.92611	3.92611	3.92609	3.92604	3.92599	3.92591	3.92582	3.92571	3.92558	3.92543	3.92524	3.92499	3.92467	3.92423	3.92357	3.92258	3.92105	3.91868	3.91515	3.91025	3.90421	3.89781	3.89208	3.88767	3.88468	3.88282	3.88171	3.88108	3.88073	3.88054	3.88043	3.88037	3.88034	3.88032	3.88031	3.8803	3.8803	3.8803	3.8803	3.8803	3.8803	3.8803	3.8803	3.8803	3.8803	3.8803	3.8803
3.9415	3.9415	3.9415	3.9415	3.9415	3.94148	3.94144	3.94138	3.9413	3.94121	3.9411	3.94098	3.94082	3.94063	3.94039	3.94007	3.93962	3.93897	3.93799	3.93646	3.9341	3.93058	3.9257	3.91968	3.9133	3.90758	3.90319	3.90021	3.89835	3.89725	3.89663	3.89627	3.89608	3.89597	3.89591	3.89588	3.89586	3.89585	3.89585	3.89584	3.89584	3.89584	3.89584	3.89584	3.89584	3.89584	3.89584	3.89584	3.89584	3.89584
3.95684	3.95684	3.95684	3.95684	3.95684	3.95681	3.95677	3.95671	3.95664	3.95655	3.95644	3.95631	3.95616	3.95597	3.95573	3.95541	3.95497	3.95432	3.95333	3.95181	3.94946	3.94595	3.94109	3.93509	3.92873	3.92303	3.91866	3.91569	3.91383	3.91274	3.91211	3.91176	3.91157	3.91146	3.9114	3.91137	3.91135	3.91134	3.91134	3.91133	3.91133	3.91133	3.91133	3.91133	3.91133	3.91133	3.91133	3.91133	3.91133	3.91133
3.97212	3.97212	3.97212	3.97212	3.97212	3.9721	3.97205	3.97199	3.97192	3.97183	3.97172	3.9716	3.97144	3.97125	3.97101	3.9707	3.97025	3.96961	3.96863	3.96711	3.96477	3.96127	3.95642	3.95044	3.94411	3.93843	3.93407	3.93111	3.92926	3.92817	3.92754	3.9272	3.927	3.92689	3.92684	3.9268	3.92679	3.92678	3.92677	3.92677	3.92677	3.92677	3.92676	3.92676	3.92676	3.92676	3.92676	3.92676	3.92676	3.92676
3.98735	3.98735	3.98735	3.98735	3.98735	3.98732	3.98728	3.98722	3.98715	3.98706	3.98695	3.98683	3.98667	3.98648	3.98625	3.98593	3.98549	3.98484	3.98387	3.98235	3.98002	3.97653	3.9717	3.96574	3.95943	3.95377	3.94942	3.94647	3.94463	3.94354	3.94292	3.94257	3.94238	3.94227	3.94221	3.94218	3.94216	3.94216	3.94215	3.94215	3.94215	3.94214	3.94214	3.94214	3.94214	3.94214	3.94214	3.94214	3.94214	3.94214
4.00252	4.00252	4.00252	4.00252	4.00252	4.0025	4.00245	4.00239	4.00232	4.00223	4.00213	4.002	4.00185	4.00166	4.00142	4.00111	4.00067	4.00002	3.99905	3.99754	3.99522	3.99174	3.98693	3.98099	3.97469	3.96905	3.96472	3.96178	3.95995	3.95886	3.95824	3.9579	3.9577	3.9576	3.95754	3.95751	3.95749	3.95748	3.95747	3.95747	3.95747	3.95747	3.95747	3.95747	3.95747	3.95747	3.95747	3.95747	3.95747	3.95747
4.01764	4.01764	4.01764	4.01764	4.01764	4.01761	4.01757	4.01751	4.01744	4.01735	4.01725	4.01712	4.01697	4.01678	4.01654	4.01623	4.01579	4.01515	4.01418	4.01268	4.01036	4.0069	4.0021	3.99618	3.98991	3.98429	3.97997	3.97704	3.97521	3.97413	3.97351	3.97316	3.97297	3.97287	3.97281	3.97278	3.97276	3.97275	3.97274	3.97274	3.97274	3.97274	3.97274	3.97274	3.97274	3.97274	3.97274	3.97274	3.97274	3.97274
4.0327	4.0327	4.0327	4.0327	4.0327	4.03268	4.03264	4.03258	4.03251	4.03242	4.03231	4.03219	4.03204	4.03185	4.03161	4.0313	4.03086	4.03022	4.02926	4.02776	4.02545	4.022	4.01722	4.01131	4.00506	3.99946	3.99516	3.99224	3.99041	3.98934	3.98872	3.98838	3.98819	3.98808	3.98802	3.98799	3.98797	3.98797	3.98796	3.98796	3.98796	3.98795	3.98795	3.98795	3.98795	3.98795	3.98795	3.98795	3.98795	3.98795
4.04771	4.04771	4.04771	4.04771	4.04771	4.04769	4.04765	4.04759	4.04752	4.04743	4.04733	4.0472	4.04705	4.04686	4.04663	4.04632	4.04588	4.04524	4.04428	4.04279	4.04048	4.03705	4.03228	4.0264	4.02017	4.01459	4.0103	4.00739	4.00557	4.0045	4.00388	4.00354	4.00335	4.00324	4.00319	4.00315	4.00314	4.00313	4.00312	4.00312	4.00312	4.00312	4.00312	4.00312	4.00312	4.00312	4.00312	4.00312	4.00312	4.00312
4.06267	4.06267	4.06267	4.06267	4.06267	4.06265	4.06261	4.06255	4.06248	4.06239	4.06228	4.06216	4.06201	4.06182	4.06159	4.06128	4.06084	4.06021	4.05925	4.05776	4.05547	4.05204	4.04729	4.04143	4.03522	4.02966	4.02538	4.02248	4.02067	4.0196	4.01899	4.01864	4.01845	4.01835	4.01829	4.01826	4.01824	4.01823	4.01823	4.01823	4.01822	4.01822	4.01822	4.01822	4.01822	4.01822	4.01822	4.01822	4.01822	4.01822
4.07758	4.07758	4.07758	4.07758	4.07758	4.07755	4.07751	4.07745	4.07738	4.07729	4.07719	4.07707	4.07692	4.07673	4.0765	4.07619	4.07575	4.07512	4.07417	4.07268	4.0704	4.06698	4.06225	4.0564	4.05022	4.04467	4.04041	4.03752	4.03571	4.03465	4.03404	4.0337	4.03351	4.0334	4.03335	4.03331	4.0333	4.03329	4.03328	4.03328	4.03328	4.03328	4.03328	4.03328	4.03328	4.03328	4.03328	4.03328	4.03328	4.03328
4.09243	4.09243	4.09243	4.09243	4.09243	4.0924	4.09236	4.09231	4.09223	4.09215	4.09204	4.09192	4.09177	4.09159	4.09135	4.09104	4.09061	4.08998	4.08903	4.08755	4.08527	4.08187	4.07715	4.07133	4.06516	4.05963	4.05539	4.0525	4.05071	4.04964	4.04904	4.0487	4.04851	4.0484	4.04835	4.04831	4.0483	4.04829	4.04828	4.04828	4.04828	4.04828	4.04828	4.04828	4.04828	4.04828	4.04828	4.04828	4.04828	4.04828
4.10723	4.10723	4.10723	4.10723	4.10723	4.1072	4.10716	4.1071	4.10703	4.10695	4.10684	4.10672	4.10657	4.10639	4.10616	4.10585	4.10542	4.10479	4.10384	4.10237	4.1001	4.0967	4.092	4.0862	4.08005	4.07454	4.07031	4.06744	4.06564	4.06459	4.06398	4.06364	4.06345	4.06335	4.06329	4.06326	4.06324	4.06324	4.06323	4.06323	4.06323	4.06322	4.06322	4.06322	4.06322	4.06322	4.06322	4.06322	4.06322	4.06322
4.12197	4.12197	4.12197	4.12197	4.12197	4.12195	4.12191	4.12185	4.12178	4.12169	4.12159	4.12147	4.12132	4.12114	4.1209	4.1206	4.12017	4.11954	4.1186	4.11713	4.11487	4.11148	4.1068	4.10101	4.09489	4.0894	4.08518	4.08232	4.08053	4.07948	4.07887	4.07853	4.07835	4.07824	4.07819	4.07816	4.07814	4.07813	4.07812	4.07812	4.07812	4.07812	4.07812	4.07812	4.07812	4.07812	4.07812	4.07812	4.07812	4.07812
4.13666	4.13666	4.13666	4.13667	4.13667	4.13664	4.1366	4.13654	4.13647	4.13639	4.13628	4.13616	4.13601	4.13583	4.1356	4.1353	4.13487	4.13425	4.1333	4.13184	4.12958	4.12621	4.12154	4.11578	4.10967	4.1042	4.1	4.09714	4.09536	4.09431	4.09371	4.09337	4.09319	4.09308	4.09303	4.093	4.09298	4.09297	4.09296	4.09296	4.09296	4.09296	4.09296	4.09296	4.09296	4.09296	4.09296	4.09296	4.09296	4.09296
4.15131	4.15131	4.15131	4.15131	4.15131	4.15128	4.15124	4.15119	4.15111	4.15103	4.15093	4.1508	4.15066	4.15048	4.15025	4.14994	4.14952	4.1489	4.14796	4.1465	4.14425	4.14089	4.13623	4.13049	4.12441	4.11895	4.11476	4.11192	4.11014	4.1091	4.1085	4.10816	4.10797	4.10787	4.10782	4.10778	4.10777	4.10776	4.10775	4.10775	4.10775	4.10775	4.10775	4.10775	4.10775	4.10775	4.10775	4.10775	4.10775	4.10775
4.16589	4.16589	4.16589	4.1659	4.1659	4.16587	4.16583	4.16577	4.1657	4.16562	4.16552	4.1654	4.16525	4.16507	4.16484	4.16453	4.16411	4.16349	4.16256	4.1611	4.15886	4.15551	4.15087	4.14515	4.13908	4.13365	4.12948	4.12664	4.12487	4.12383	4.12323	4.12289	4.12271	4.12261	4.12255	4.12252	4.1225	4.12249	4.12249	4.12249	4.12248	4.12248	4.12248	4.12248	4.12248	4.12248	4.12248	4.12248	4.12248	4.12248
4.18043	4.18043	4.18043	4.18043	4.18043	4.18041	4.18037	4.18031	4.18024	4.18016	4.18006	4.17993	4.17979	4.17961	4.17938	4.17908	4.17865	4.17804	4.1771	4.17566	4.17342	4.17009	4.16546	4.15976	4.15371	4.1483	4.14414	4.14131	4.13955	4.1385	4.13791	4.13758	4.13739	4.13729	4.13723	4.1372	4.13719	4.13718	4.13717	4.13717	4.13717	4.13717	4.13717	4.13717	4.13717	4.13717	4.13717	4.13717	4.13717	4.13717
4.19492	4.19492	4.19492	4.19492	4.19492	4.19489	4.19485	4.1948	4.19473	4.19464	4.19454	4.19442	4.19428	4.1941	4.19387	4.19357	4.19315	4.19253	4.1916	4.19016	4.18793	4.18461	4.18	4.17431	4.16829	4.16289	4.15874	4.15593	4.15417	4.15313	4.15254	4.15221	4.15202	4.15192	4.15186	4.15183	4.15182	4.15181	4.1518	4.1518	4.1518	4.1518	4.1518	4.1518	4.1518	4.1518	4.1518	4.1518	4.1518	4.1518
4.20935	4.20935	4.20935	4.20935	4.20935	4.20933	4.20929	4.20923	4.20916	4.20908	4.20898	4.20886	4.20871	4.20853	4.20831	4.208	4.20759	4.20697	4.20605	4.20461	4.20239	4.19908	4.19448	4.18881	4.18281	4.17743	4.1733	4.17049	4.16874	4.16771	4.16711	4.16678	4.1666	4.1665	4.16644	4.16641	4.1664	4.16639	4.16638	4.16638	4.16638	4.16638	4.16638	4.16638	4.16637	4.16637	4.16637	4.16637	4.16637	4.16637
4.22373	4.22373	4.22373	4.22373	4.22373	4.22371	4.22367	4.22361	4.22354	4.22346	4.22336	4.22324	4.2231	4.22292	4.22269	4.22239	4.22197	4.22136	4.22044	4.21901	4.21679	4.21349	4.20891	4.20327	4.19728	4.19192	4.1878	4.185	4.18326	4.18223	4.18164	4.18131	4.18113	4.18102	4.18097	4.18094	4.18092	4.18091	4.18091	4.1809	4.1809	4.1809	4.1809	4.1809	4.1809	4.1809	4.1809	4.1809	4.1809	4.1809
4.23806	4.23806	4.23806	4.23806	4.23806	4.23804	4.238	4.23795	4.23788	4.23779	4.23769	4.23757	4.23743	4.23725	4.23703	4.23673	4.23631	4.2357	4.23478	4.23335	4.23115	4.22786	4.2233	4.21767	4.2117	4.20636	4.20225	4.19947	4.19773	4.1967	4.19611	4.19578	4.1956	4.1955	4.19544	4.19541	4.1954	4.19539	4.19538	4.19538	4.19538	4.19538	4.19538	4.19538	4.19538	4.19538	4.19538	4.19538	4.19538	4.19538
4.25234	4.25234	4.25234	4.25234	4.25234	4.25232	4.25228	4.25223	4.25216	4.25207	4.25197	4.25185	4.25171	4.25153	4.25131	4.25101	4.2506	4.24999	4.24907	4.24765	4.24545	4.24217	4.23763	4.23202	4.22607	4.22075	4.21665	4.21388	4.21214	4.21112	4.21053	4.21021	4.21002	4.20992	4.20987	4.20984	4.20982	4.20981	4.20981	4.2098	4.2098	4.2098	4.2098	4.2098	4.2098	4.2098	4.2098	4.2098	4.2098	4.2098
4.26657	4.26657	4.26657	4.26657	4.26657	4.26655	4.26651	4.26646	4.26639	4.2663	4.2662	4.26609	4.26594	4.26577	4.26554	4.26525	4.26483	4.26423	4.26331	4.2619	4.25971	4.25644	4.2519	4.24631	4.24039	4.23508	4.231	4.22823	4.22651	4.22549	4.2249	4.22458	4.22439	4.22429	4.22424	4.22421	4.22419	4.22418	4.22418	4.22418	4.22418	4.22417	4.22417	4.22417	4.22417	4.22417	4.22417	4.22417	4.22417	4.22417
4.28075	4.28075	4.28075	4.28075	4.28075	4.28073	4.28069	4.28063	4.28057	4.28048	4.28038	4.28027	4.28012	4.27995	4.27972	4.27943	4.27902	4.27841	4.2775	4.27609	4.27391	4.27065	4.26613	4.26056	4.25466	4.24937	4.2453	4.24254	4.24082	4.2398	4.23922	4.2389	4.23872	4.23862	4.23856	4.23853	4.23851	4.23851	4.2385	4.2385	4.2385	4.2385	4.2385	4.23849	4.23849	4.23849	4.23849	4.23849	4.23849	4.23849
4.29488	4.29488	4.29488	4.29488	4.29488	4.29486	4.29482	4.29476	4.29469	4.29461	4.29451	4.29439	4.29425	4.29408	4.29386	4.29356	4.29315	4.29255	4.29164	4.29023	4.28806	4.28481	4.28031	4.27476	4.26887	4.2636	4.25955	4.2568	4.25508	4.25407	4.25349	4.25317	4.25299	4.25289	4.25283	4.2528	4.25278	4.25278	4.25277	4.25277	4.25277	4.25277	4.25277	4.25277	4.25277	4.25277	4.25277	4.25277	4.25277	4.25277
4.30896	4.30896	4.30896	4.30896	4.30896	4.30893	4.30889	4.30884	4.30877	4.30869	4.30859	4.30847	4.30833	4.30816	4.30794	4.30764	4.30723	4.30664	4.30573	4.30433	4.30216	4.29892	4.29444	4.2889	4.28304	4.27778	4.27375	4.271	4.26929	4.26828	4.26771	4.26738	4.2672	4.26711	4.26705	4.26702	4.267	4.267	4.26699	4.26699	4.26699	4.26699	4.26699	4.26698	4.26698	4.26698	4.26698	4.26698	4.26698	4.26698
4.32298	4.32298	4.32298	4.32298	4.32298	4.32296	4.32292	4.32287	4.3228	4.32272	4.32262	4.3225	4.32236	4.32219	4.32197	4.32168	4.32127	4.32067	4.31977	4.31837	4.31621	4.31299	4.30851	4.303	4.29715	4.29192	4.28789	4.28516	4.28346	4.28245	4.28187	4.28155	4.28137	4.28127	4.28122	4.28119	4.28117	4.28116	4.28116	4.28116	4.28116	4.28115	4.28115	4.28115	4.28115	4.28115	4.28115	4.28115	4.28115	4.28115
4.33696	4.33696	4.33696	4.33696	4.33696	4.33694	4.3369	4.33685	4.33678	4.3367	4.3366	4.33648	4.33634	4.33617	4.33595	4.33566	4.33525	4.33466	4.33376	4.33236	4.33021	4.327	4.32254	4.31704	4.31122	4.306	4.30199	4.29927	4.29757	4.29656	4.29599	4.29567	4.29549	4.29539	4.29534	4.29531	4.29529	4.29528	4.29528	4.29528	4.29527	4.29527	4.29527	4.29527	4.29527	4.29527	4.29527	4.29527	4.29527	4.29527
4.35089	4.35089	4.35089	4.35089	4.35089	4.35087	4.35083	4.35077	4.35071	4.35063	4.35053	4.35041	4.35027	4.3501	4.34988	4.34959	4.34918	4.34859	4.3477	4.34631	4.34416	4.34096	4.33652	4.33104	4.32523	4.32003	4.31604	4.31332	4.31163	4.31063	4.31006	4.30974	4.30956	4.30946	4.30941	4.30938	4.30936	4.30935	4.30935	4.30934	4.30934	4.30934	4.30934	4.30934	4.30934	4.30934	4.30934	4.30934	4.30934	4.30934
4.36477	4.36477	4.36477	4.36477	4.36477	4.36475	4.36471	4.36465	4.36459	4.3645	4.36441	4.36429	4.36415	4.36398	4.36376	4.36347	4.36307	4.36248	4.36159	4.3602	4.35806	4.35487	4.35045	4.34498	4.3392	4.33401	4.33003	4.32733	4.32564	4.32464	4.32407	4.32375	4.32358	4.32348	4.32342	4.3234	4.32338	4.32337	4.32337	4.32336	4.32336	4.32336	4.32336	4.32336	4.32336	4.32336	4.32336	4.32336	4.32336	4.32336
4.3786	4.3786	4.3786	4.3786	4.3786	4.37857	4.37854	4.37848	4.37842	4.37833	4.37824	4.37812	4.37798	4.37781	4.37759	4.37731	4.3769	4.37632	4.37543	4.37405	4.37192	4.36873	4.36432	4.35888	4.35311	4.34795	4.34398	4.34128	4.3396	4.33861	4.33804	4.33772	4.33754	4.33745	4.33739	4.33736	4.33735	4.33734	4.33733	4.33733	4.33733	4.33733	4.33733	4.33733	4.33733	4.33733	4.33733	4.33733	4.33733	4.33733
4.39238	4.39238	4.39238	4.39238	4.39238	4.39235	4.39231	4.39226	4.3922	4.39212	4.39202	4.3919	4.39177	4.39159	4.39138	4.39109	4.39069	4.3901	4.38922	4.38784	4.38572	4.38255	4.37815	4.37273	4.36698	4.36183	4.35787	4.35519	4.35351	4.35252	4.35196	4.35164	4.35146	4.35136	4.35131	4.35128	4.35127	4.35126	4.35125	4.35125	4.35125	4.35125	4.35125	4.35125	4.35125	4.35125	4.35125	4.35125	4.35125	4.35125
4.40611	4.40611	4.40611	4.40611	4.40611	4.40608	4.40605	4.40599	4.40593	4.40585	4.40575	4.40564	4.4055	4.40533	4.40511	4.40483	4.40443	4.40384	4.40296	4.40159	4.39947	4.39631	4.39193	4.38652	4.3808	4.37566	4.37172	4.36904	4.36737	4.36639	4.36582	4.36551	4.36533	4.36523	4.36518	4.36515	4.36514	4.36513	4.36512	4.36512	4.36512	4.36512	4.36512	4.36512	4.36512	4.36512	4.36512	4.36512	4.36512	4.36512
4.41979	4.41979	4.41979	4.41979	4.41979	4.41977	4.41973	4.41968	4.41961	4.41953	4.41943	4.41932	4.41918	4.41901	4.4188	4.41851	4.41811	4.41753	4.41665	4.41529	4.41318	4.41003	4.40566	4.40027	4.39456	4.38945	4.38552	4.38285	4.38118	4.3802	4.37964	4.37932	4.37915	4.37905	4.379	4.37897	4.37896	4.37895	4.37894	4.37894	4.37894	4.37894	4.37894	4.37894	4.37894	4.37894	4.37894	4.37894	4.37894	4.37894
4.43342	4.43342	4.43342	4.43342	4.43342	4.4334	4.43336	4.43331	4.43324	4.43316	4.43307	4.43295	4.43282	4.43265	4.43243	4.43215	4.43175	4.43117	4.43029	4.42893	4.42683	4.42369	4.41934	4.41397	4.40828	4.40318	4.39927	4.39661	4.39495	4.39397	4.39341	4.39309	4.39292	4.39282	4.39277	4.39274	4.39273	4.39272	4.39271	4.39271	4.39271	4.39271	4.39271	4.39271	4.39271	4.39271	4.39271	4.39271	4.39271	4.39271
4.447	4.447	4.44701	4.44701	4.44701	4.44698	4.44695	4.44689	4.44683	4.44675	4.44665	4.44654	4.4464	4.44624	4.44602	4.44574	4.44534	4.44477	4.44389	4.44253	4.44044	4.43731	4.43297	4.42762	4.42195	4.41687	4.41297	4.41032	4.40866	4.40769	4.40713	4.40681	4.40664	4.40655	4.40649	4.40646	4.40645	4.40644	4.40643	4.40643	4.40643	4.40643	4.40643	4.40643	4.40643	4.40643	4.40643	4.40643	4.40643	4.40643
4.46054	4.46054	4.46054	4.46054	4.46054	4.46052	4.46048	4.46043	4.46036	4.46029	4.46019	4.46008	4.45994	4.45977	4.45956	4.45928	4.45888	4.45831	4.45744	4.45609	4.454	4.45088	4.44656	4.44122	4.43557	4.43051	4.42662	4.42398	4.42233	4.42135	4.4208	4.42049	4.42031	4.42022	4.42017	4.42014	4.42012	4.42011	4.42011	4.42011	4.4201	4.4201	4.4201	4.4201	4.4201	4.4201	4.4201	4.4201	4.4201	4.4201
4.47403	4.47403	4.47403	4.47403	4.47403	4.47401	4.47397	4.47392	4.47385	4.47377	4.47368	4.47357	4.47343	4.47326	4.47305	4.47277	4.47238	4.4718	4.47094	4.46959	4.46751	4.4644	4.46009	4.45478	4.44915	4.4441	4.44022	4.43759	4.43595	4.43498	4.43442	4.43411	4.43394	4.43384	4.43379	4.43376	4.43375	4.43374	4.43373	4.43373	4.43373	4.43373	4.43373	4.43373	4.43373	4.43373	4.43373	4.43373	4.43373	4.43373
4.48747	4.48747	4.48747	4.48747	4.48747	4.48745	4.48741	4.48736	4.48729	4.48721	4.48712	4.48701	4.48687	4.48671	4.4865	4.48621	4.48582	4.48525	4.48439	4.48304	4.48097	4.47787	4.47358	4.46828	4.46267	4.45764	4.45378	4.45115	4.44951	4.44855	4.44799	4.44768	4.44751	4.44742	4.44737	4.44734	4.44732	4.44731	4.44731	4.44731	4.4473	4.4473	4.4473	4.4473	4.4473	4.4473	4.4473	4.4473	4.4473	4.4473
4.50086	4.50086	4.50086	4.50086	4.50086	4.50084	4.5008	4.50075	4.50069	4.50061	4.50051	4.5004	4.50027	4.5001	4.49989	4.49961	4.49922	4.49865	4.49779	4.49645	4.49438	4.4913	4.48702	4.48174	4.47615	4.47113	4.46728	4.46467	4.46303	4.46207	4.46152	4.46121	4.46104	4.46095	4.46089	4.46087	4.46085	4.46084	4.46084	4.46083	4.46083	4.46083	4.46083	4.46083	4.46083	4.46083	4.46083	4.46083	4.46083	4.46083
4.5142	4.5142	4.51421	4.51421	4.51421	4.51418	4.51415	4.5141	4.51403	4.51395	4.51386	4.51375	4.51361	4.51345	4.51324	4.51296	4.51257	4.512	4.51114	4.50981	4.50775	4.50468	4.50041	4.49515	4.48957	4.48458	4.48074	4.47813	4.47651	4.47555	4.475	4.47469	4.47452	4.47442	4.47437	4.47434	4.47433	4.47432	4.47432	4.47431	4.47431	4.47431	4.47431	4.47431	4.47431	4.47431	4.47431	4.47431	4.47431	4.47431
4.5275	4.5275	4.5275	4.5275	4.5275	4.52748	4.52744	4.52739	4.52733	4.52725	4.52716	4.52705	4.52691	4.52675	4.52654	4.52626	4.52587	4.52531	4.52445	4.52312	4.52107	4.518	4.51375	4.50851	4.50295	4.49798	4.49415	4.49155	4.48993	4.48897	4.48843	4.48812	4.48795	4.48786	4.4878	4.48778	4.48776	4.48775	4.48775	4.48775	4.48774	4.48774	4.48774	4.48774	4.48774	4.48774	4.48774	4.48774	4.48774	4.48774
4.54075	4.54075	4.54075	4.54075	4.54075	4.54073	4.54069	4.54064	4.54058	4.5405	4.54041	4.5403	4.54016	4.54	4.53979	4.53951	4.53913	4.53857	4.53771	4.53639	4.53434	4.53129	4.52705	4.52182	4.51629	4.51132	4.50751	4.50492	4.50331	4.50235	4.50181	4.5015	4.50133	4.50124	4.50119	4.50116	4.50114	4.50114	4.50113	4.50113	4.50113	4.50113	4.50113	4.50113	4.50113	4.50113	4.50113	4.50113	4.50113	4.50113
4.55395	4.55395	4.55395	4.55395	4.55395	4.55393	4.5539	4.55384	4.55378	4.5537	4.55361	4.5535	4.55337	4.55321	4.553	4.55272	4.55234	4.55178	4.55092	4.5496	4.54757	4.54452	4.5403	4.53509	4.52957	4.52463	4.52083	4.51825	4.51664	4.51569	4.51514	4.51484	4.51467	4.51458	4.51452	4.5145	4.51448	4.51447	4.51447	4.51447	4.51446	4.51446	4.51446	4.51446	4.51446	4.51446	4.51446	4.51446	4.51446	4.51446
4.56711	4.56711	4.56711	4.56711	4.56711	4.56709	4.56705	4.567	4.56694	4.56686	4.56677	4.56666	4.56653	4.56636	4.56616	4.56588	4.5655	4.56494	4.56409	4.56278	4.56074	4.55771	4.5535	4.54831	4.54281	4.53788	4.5341	4.53152	4.52992	4.52897	4.52843	4.52813	4.52796	4.52786	4.52781	4.52779	4.52777	4.52776	4.52776	4.52775	4.52775	4.52775	4.52775	4.52775	4.52775	4.52775	4.52775	4.52775	4.52775	4.52775
4.58022	4.58022	4.58022	4.58022	4.58022	4.5802	4.58016	4.58011	4.58005	4.57997	4.57988	4.57977	4.57964	4.57947	4.57927	4.57899	4.57861	4.57805	4.57721	4.5759	4.57387	4.57085	4.56666	4.56148	4.556	4.55109	4.54732	4.54475	4.54315	4.54221	4.54167	4.54137	4.5412	4.54111	4.54105	4.54103	4.54101	4.541	4.541	4.541	4.54099	4.54099	4.54099	4.54099	4.54099	4.54099	4.54099	4.54099	4.54099	4.54099
4.59328	4.59328	4.59328	4.59328	4.59328	4.59326	4.59322	4.59317	4.59311	4.59303	4.59294	4.59283	4.5927	4.59254	4.59233	4.59206	4.59168	4.59112	4.59028	4.58898	4.58696	4.58394	4.57976	4.57461	4.56915	4.56425	4.56049	4.55793	4.55634	4.5554	4.55486	4.55456	4.55439	4.5543	4.55425	4.55422	4.55421	4.5542	4.55419	4.55419	4.55419	4.55419	4.55419	4.55419	4.55419	4.55419	4.55419	4.55419	4.55419	4.55419
4.60629	4.60629	4.60629	4.60629	4.6063	4.60627	4.60624	4.60619	4.60612	4.60605	4.60596	4.60585	4.60572	4.60556	4.60535	4.60508	4.6047	4.60415	4.60331	4.60201	4.59999	4.59699	4.59283	4.58769	4.58224	4.57736	4.57362	4.57107	4.56948	4.56854	4.56801	4.56771	4.56754	4.56745	4.5674	4.56737	4.56735	4.56734	4.56734	4.56734	4.56734	4.56734	4.56734	4.56734	4.56734	4.56733	4.56733	4.56733	4.56733	4.56733
4.61926	4.61926	4.61926	4.61926	4.61926	4.61924	4.61921	4.61916	4.61909	4.61902	4.61893	4.61882	4.61869	4.61853	4.61832	4.61805	4.61768	4.61712	4.61629	4.61499	4.61298	4.60999	4.60584	4.60072	4.59529	4.59043	4.58669	4.58416	4.58257	4.58164	4.5811	4.5808	4.58064	4.58055	4.5805	4.58047	4.58045	4.58045	4.58044	4.58044	4.58044	4.58044	4.58044	4.58044	4.58044	4.58044	4.58044	4.58044	4.58044	4.58044
4.63219	4.63219	4.63219	4.63219	4.63219	4.63217	4.63213	4.63208	4.63202	4.63194	4.63185	4.63174	4.63161	4.63145	4.63125	4.63098	4.6306	4.63005	4.62922	4.62793	4.62593	4.62295	4.61881	4.61371	4.6083	4.60345	4.59973	4.5972	4.59562	4.59469	4.59416	4.59386	4.59369	4.5936	4.59355	4.59352	4.59351	4.5935	4.5935	4.59349	4.59349	4.59349	4.59349	4.59349	4.59349	4.59349	4.59349	4.59349	4.59349	4.59349
4.64506	4.64506	4.64506	4.64506	4.64506	4.64504	4.64501	4.64496	4.6449	4.64482	4.64473	4.64462	4.64449	4.64433	4.64413	4.64386	4.64349	4.64294	4.64211	4.64082	4.63883	4.63585	4.63173	4.62664	4.62126	4.61643	4.61271	4.61019	4.60862	4.60769	4.60716	4.60686	4.6067	4.60661	4.60656	4.60653	4.60652	4.60651	4.6065	4.6065	4.6065	4.6065	4.6065	4.6065	4.6065	4.6065	4.6065	4.6065	4.6065	4.6065
4.65789	4.65789	4.65789	4.65789	4.65789	4.65787	4.65784	4.65779	4.65773	4.65765	4.65756	4.65745	4.65733	4.65717	4.65696	4.6567	4.65632	4.65578	4.65495	4.65366	4.65168	4.64872	4.64461	4.63954	4.63417	4.62935	4.62566	4.62314	4.62158	4.62065	4.62012	4.61982	4.61966	4.61957	4.61952	4.61949	4.61948	4.61947	4.61946	4.61946	4.61946	4.61946	4.61946	4.61946	4.61946	4.61946	4.61946	4.61946	4.61946	4.61946
4.67068	4.67068	4.67068	4.67068	4.67068	4.67066	4.67062	4.67057	4.67051	4.67044	4.67035	4.67024	4.67011	4.66995	4.66975	4.66949	4.66911	4.66857	4.66774	4.66646	4.66449	4.66153	4.65744	4.65239	4.64703	4.64224	4.63855	4.63605	4.63448	4.63356	4.63303	4.63274	4.63258	4.63248	4.63244	4.63241	4.63239	4.63238	4.63238	4.63238	4.63238	4.63238	4.63238	4.63237	4.63237	4.63237	4.63237	4.63237	4.63237	4.63237
4.68342	4.68342	4.68342	4.68342	4.68342	4.6834	4.68336	4.68331	4.68325	4.68318	4.68309	4.68298	4.68285	4.6827	4.6825	4.68223	4.68186	4.68132	4.68049	4.67922	4.67725	4.6743	4.67022	4.66519	4.65985	4.65507	4.6514	4.6489	4.64735	4.64643	4.6459	4.64561	4.64544	4.64535	4.6453	4.64528	4.64526	4.64525	4.64525	4.64525	4.64525	4.64525	4.64524	4.64524	4.64524	4.64524	4.64524	4.64524	4.64524	4.64524
4.69611	4.69611	4.69611	4.69611	4.69611	4.69609	4.69606	4.69601	4.69595	4.69587	4.69579	4.69568	4.69555	4.69539	4.69519	4.69493	4.69456	4.69402	4.6932	4.69193	4.68996	4.68703	4.68296	4.67794	4.67263	4.66786	4.6642	4.66171	4.66016	4.65925	4.65872	4.65843	4.65827	4.65818	4.65813	4.6581	4.65809	4.65808	4.65807	4.65807	4.65807	4.65807	4.65807	4.65807	4.65807	4.65807	4.65807	4.65807	4.65807	4.65807
4.70876	4.70876	4.70876	4.70876	4.70876	4.70874	4.70871	4.70866	4.7086	4.70852	4.70844	4.70833	4.7082	4.70805	4.70785	4.70758	4.70721	4.70667	4.70586	4.70459	4.70263	4.69971	4.69566	4.69066	4.68536	4.68061	4.67696	4.67448	4.67293	4.67202	4.6715	4.67121	4.67104	4.67095	4.67091	4.67088	4.67086	4.67086	4.67085	4.67085	4.67085	4.67085	4.67085	4.67085	4.67085	4.67085	4.67085	4.67085	4.67085	4.67085
4.72137	4.72137	4.72137	4.72137	4.72137	4.72135	4.72131	4.72126	4.7212	4.72113	4.72104	4.72094	4.72081	4.72065	4.72045	4.72019	4.71982	4.71929	4.71847	4.71721	4.71526	4.71235	4.70831	4.70332	4.69804	4.69331	4.68967	4.6872	4.68566	4.68475	4.68423	4.68394	4.68378	4.68369	4.68364	4.68361	4.6836	4.68359	4.68358	4.68358	4.68358	4.68358	4.68358	4.68358	4.68358	4.68358	4.68358	4.68358	4.68358	4.68358
4.73393	4.73393	4.73393	4.73393	4.73393	4.73391	4.73387	4.73382	4.73376	4.73369	4.7336	4.7335	4.73337	4.73321	4.73302	4.73275	4.73239	4.73185	4.73104	4.72978	4.72784	4.72494	4.72091	4.71594	4.71068	4.70596	4.70234	4.69988	4.69834	4.69743	4.69691	4.69662	4.69646	4.69637	4.69633	4.6963	4.69628	4.69628	4.69627	4.69627	4.69627	4.69627	4.69627	4.69627	4.69627	4.69627	4.69627	4.69627	4.69627	4.69627
4.74644	4.74644	4.74644	4.74644	4.74644	4.74642	4.74639	4.74634	4.74628	4.7462	4.74612	4.74601	4.74589	4.74573	4.74553	4.74527	4.74491	4.74437	4.74357	4.74231	4.74037	4.73748	4.73347	4.72852	4.72327	4.71857	4.71496	4.71251	4.71098	4.71007	4.70955	4.70927	4.7091	4.70902	4.70897	4.70894	4.70893	4.70892	4.70891	4.70891	4.70891	4.70891	4.70891	4.70891	4.70891	4.70891	4.70891	4.70891	4.70891	4.70891
4.75891	4.75891	4.75891	4.75891	4.75891	4.75889	4.75886	4.75881	4.75875	4.75868	4.75859	4.75848	4.75836	4.7582	4.75801	4.75775	4.75738	4.75685	4.75605	4.7548	4.75287	4.74998	4.74598	4.74105	4.73582	4.73114	4.72754	4.72509	4.72357	4.72266	4.72215	4.72186	4.7217	4.72161	4.72156	4.72154	4.72152	4.72152	4.72151	4.72151	4.72151	4.72151	4.72151	4.72151	4.72151	4.72151	4.72151	4.72151	4.72151	4.72151
4.77134	4.77134	4.77134	4.77134	4.77134	4.77132	4.77128	4.77123	4.77117	4.7711	4.77102	4.77091	4.77079	4.77063	4.77044	4.77018	4.76981	4.76929	4.76848	4.76724	4.76531	4.76244	4.75845	4.75354	4.74833	4.74366	4.74007	4.73763	4.73611	4.73521	4.7347	4.73441	4.73425	4.73417	4.73412	4.73409	4.73408	4.73407	4.73406	4.73406	4.73406	4.73406	4.73406	4.73406	4.73406	4.73406	4.73406	4.73406	4.73406	4.73406
4.78372	4.78372	4.78372	4.78372	4.78372	4.7837	4.78366	4.78362	4.78356	4.78348	4.7834	4.78329	4.78317	4.78302	4.78282	4.78256	4.7822	4.78167	4.78087	4.77963	4.77771	4.77485	4.77088	4.76598	4.76079	4.75613	4.75256	4.75013	4.74861	4.74772	4.74721	4.74692	4.74676	4.74667	4.74662	4.7466	4.74658	4.74658	4.74657	4.74657	4.74657	4.74657	4.74657	4.74657	4.74657	4.74657	4.74657	4.74657	4.74657	4.74657
4.79606	4.79606	4.79606	4.79606	4.79606	4.79604	4.796	4.79595	4.7959	4.79582	4.79574	4.79563	4.79551	4.79536	4.79516	4.7949	4.79454	4.79402	4.79322	4.79198	4.79007	4.78722	4.78326	4.77838	4.7732	4.76856	4.765	4.76258	4.76107	4.76018	4.75967	4.75938	4.75922	4.75914	4.75909	4.75906	4.75905	4.75904	4.75903	4.75903	4.75903	4.75903	4.75903	4.75903	4.75903	4.75903	4.75903	4.75903	4.75903	4.75903
4.80835	4.80835	4.80835	4.80835	4.80835	4.80833	4.8083	4.80825	4.80819	4.80812	4.80803	4.80793	4.8078	4.80765	4.80746	4.8072	4.80684	4.80632	4.80552	4.80429	4.80239	4.79954	4.7956	4.79073	4.78557	4.78095	4.7774	4.77499	4.77348	4.77259	4.77208	4.7718	4.77164	4.77155	4.77151	4.77148	4.77147	4.77146	4.77145	4.77145	4.77145	4.77145	4.77145	4.77145	4.77145	4.77145	4.77145	4.77145	4.77145	4.77145
4.8206	4.8206	4.8206	4.8206	4.8206	4.82058	4.82055	4.8205	4.82044	4.82037	4.82028	4.82018	4.82006	4.8199	4.81971	4.81946	4.8191	4.81858	4.81778	4.81656	4.81466	4.81182	4.80789	4.80304	4.7979	4.79329	4.78975	4.78735	4.78585	4.78496	4.78446	4.78417	4.78402	4.78393	4.78388	4.78385	4.78384	4.78383	4.78383	4.78383	4.78382	4.78382	4.78382	4.78382	4.78382	4.78382	4.78382	4.78382	4.78382	4.78382
4.83281	4.83281	4.83281	4.83281	4.83281	4.83279	4.83275	4.83271	4.83265	4.83257	4.83249	4.83239	4.83226	4.83211	4.83192	4.83167	4.83131	4.83079	4.83	4.82878	4.82688	4.82406	4.82014	4.81531	4.81018	4.80559	4.80206	4.79967	4.79817	4.79729	4.79679	4.7965	4.79635	4.79626	4.79621	4.79619	4.79617	4.79616	4.79616	4.79616	4.79616	4.79615	4.79615	4.79615	4.79615	4.79615	4.79615	4.79615	4.79615	4.79615
4.84497	4.84497	4.84497	4.84497	4.84497	4.84495	4.84491	4.84487	4.84481	4.84474	4.84465	4.84455	4.84443	4.84428	4.84409	4.84383	4.84348	4.84296	4.84217	4.84095	4.83907	4.83625	4.83235	4.82753	4.82242	4.81785	4.81433	4.81194	4.81045	4.80957	4.80907	4.80879	4.80863	4.80855	4.8085	4.80847	4.80846	4.80845	4.80845	4.80844	4.80844	4.80844	4.80844	4.80844	4.80844	4.80844	4.80844	4.80844	4.80844	4.80844
4.85709	4.85709	4.85709	4.85709	4.85709	4.85707	4.85703	4.85699	4.85693	4.85686	4.85677	4.85667	4.85655	4.8564	4.85621	4.85596	4.8556	4.85509	4.8543	4.85309	4.85121	4.8484	4.84451	4.83971	4.83462	4.83006	4.82655	4.82417	4.82269	4.82181	4.82131	4.82103	4.82087	4.82079	4.82074	4.82072	4.8207	4.82069	4.82069	4.82069	4.82069	4.82069	4.82068	4.82068	4.82068	4.82068	4.82068	4.82068	4.82068	4.82068
4.86916	4.86916	4.86916	4.86916	4.86916	4.86914	4.86911	4.86906	4.86901	4.86894	4.86885	4.86875	4.86863	4.86848	4.86829	4.86804	4.86768	4.86717	4.86639	4.86518	4.8633	4.86051	4.85663	4.85184	4.84677	4.84223	4.83873	4.83636	4.83488	4.83401	4.83351	4.83323	4.83307	4.83299	4.83294	4.83292	4.8329	4.83289	4.83289	4.83289	4.83289	4.83288	4.83288	4.83288	4.83288	4.83288	4.83288	4.83288	4.83288	4.83288
4.8812	4.8812	4.8812	4.8812	4.8812	4.88118	4.88114	4.8811	4.88104	4.88097	4.88089	4.88079	4.88066	4.88051	4.88033	4.88007	4.87972	4.87921	4.87843	4.87722	4.87536	4.87257	4.8687	4.86393	4.85888	4.85435	4.85087	4.84851	4.84703	4.84616	4.84566	4.84538	4.84523	4.84514	4.8451	4.84507	4.84506	4.84505	4.84505	4.84504	4.84504	4.84504	4.84504	4.84504	4.84504	4.84504	4.84504	4.84504	4.84504	4.84504
4.89319	4.89319	4.89319	4.89319	4.89319	4.89317	4.89314	4.89309	4.89303	4.89296	4.89288	4.89278	4.89266	4.89251	4.89232	4.89207	4.89172	4.89121	4.89043	4.88923	4.88737	4.88459	4.88074	4.87598	4.87095	4.86643	4.86296	4.86061	4.85914	4.85827	4.85777	4.8575	4.85734	4.85726	4.85721	4.85718	4.85717	4.85716	4.85716	4.85716	4.85716	4.85715	4.85715	4.85715	4.85715	4.85715	4.85715	4.85715	4.85715	4.85715
4.90514	4.90514	4.90514	4.90514	4.90514	4.90512	4.90508	4.90504	4.90498	4.90491	4.90483	4.90473	4.90461	4.90446	4.90427	4.90402	4.90367	4.90316	4.90239	4.90119	4.89934	4.89657	4.89273	4.88799	4.88297	4.87847	4.87502	4.87267	4.8712	4.87034	4.86984	4.86957	4.86941	4.86933	4.86928	4.86925	4.86924	4.86923	4.86923	4.86923	4.86923	4.86922	4.86922	4.86922	4.86922	4.86922	4.86922	4.86922	4.86922	4.86922
4.91704	4.91704	4.91704	4.91704	4.91704	4.91702	4.91699	4.91694	4.91689	4.91682	4.91673	4.91663	4.91651	4.91637	4.91618	4.91593	4.91558	4.91507	4.9143	4.91311	4.91126	4.9085	4.90468	4.89995	4.89495	4.89047	4.88702	4.88468	4.88322	4.88236	4.88187	4.88159	4.88144	4.88135	4.88131	4.88128	4.88127	4.88126	4.88126	4.88125	4.88125	4.88125	4.88125	4.88125	4.88125	4.88125	4.88125	4.88125	4.88125	4.88125
4.9289	4.9289	4.9289	4.9289	4.9289	4.92888	4.92885	4.92881	4.92875	4.92868	4.9286	4.9285	4.92838	4.92823	4.92804	4.9278	4.92745	4.92694	4.92617	4.92498	4.92314	4.92039	4.91658	4.91188	4.90689	4.90242	4.89899	4.89665	4.8952	4.89434	4.89385	4.89357	4.89342	4.89334	4.89329	4.89327	4.89325	4.89324	4.89324	4.89324	4.89324	4.89324	4.89324	4.89324	4.89324	4.89324	4.89324	4.89323	4.89323	4.89323
4.94072	4.94072	4.94072	4.94072	4.94073	4.94071	4.94067	4.94063	4.94057	4.9405	4.94042	4.94032	4.9402	4.94005	4.93987	4.93962	4.93927	4.93877	4.93801	4.93682	4.93498	4.93224	4.92844	4.92375	4.91879	4.91433	4.91091	4.90858	4.90713	4.90628	4.90579	4.90551	4.90536	4.90528	4.90523	4.90521	4.90519	4.90519	4.90518	4.90518	4.90518	4.90518	4.90518	4.90518	4.90518	4.90518	4.90518	4.90518	4.90518	4.90518
4.9525	4.9525	4.9525	4.9525	4.9525	4.95248	4.95245	4.95241	4.95235	4.95228	4.9522	4.9521	4.95198	4.95184	4.95165	4.9514	4.95106	4.95056	4.94979	4.94861	4.94678	4.94405	4.94026	4.93559	4.93064	4.9262	4.92279	4.92047	4.91903	4.91817	4.91769	4.91741	4.91726	4.91718	4.91713	4.91711	4.91709	4.91709	4.91708	4.91708	4.91708	4.91708	4.91708	4.91708	4.91708	4.91708	4.91708	4.91708	4.91708	4.91708
4.96424	4.96424	4.96424	4.96424	4.96424	4.96422	4.96419	4.96414	4.96409	4.96402	4.96394	4.96384	4.96372	4.96357	4.96339	4.96314	4.9628	4.9623	4.96154	4.96036	4.95854	4.95582	4.95204	4.94738	4.94245	4.93803	4.93463	4.93232	4.93088	4.93003	4.92954	4.92927	4.92912	4.92903	4.92899	4.92896	4.92895	4.92894	4.92894	4.92894	4.92893	4.92893	4.92893	4.92893	4.92893	4.92893	4.92893	4.92893	4.92893	4.92893
4.97593	4.97593	4.97593	4.97593	4.97594	4.97592	4.97588	4.97584	4.97578	4.97571	4.97563	4.97553	4.97542	4.97527	4.97509	4.97484	4.9745	4.974	4.97324	4.97207	4.97025	4.96754	4.96378	4.95914	4.95422	4.94981	4.94642	4.94412	4.94269	4.94184	4.94135	4.94108	4.94093	4.94085	4.9408	4.94078	4.94076	4.94076	4.94075	4.94075	4.94075	4.94075	4.94075	4.94075	4.94075	4.94075	4.94075	4.94075	4.94075	4.94075
4.98759	4.98759	4.98759	4.98759	4.98759	4.98757	4.98754	4.98749	4.98744	4.98737	4.98729	4.98719	4.98707	4.98693	4.98674	4.9865	4.98616	4.98566	4.98491	4.98374	4.98193	4.97922	4.97547	4.97085	4.96595	4.96155	4.95818	4.95588	4.95445	4.95361	4.95312	4.95285	4.9527	4.95262	4.95258	4.95255	4.95254	4.95253	4.95253	4.95252	4.95252	4.95252	4.95252	4.95252	4.95252	4.95252	4.95252	4.95252	4.95252	4.95252
4.9992	4.9992	4.9992	4.9992	4.9992	4.99918	4.99915	4.9991	4.99905	4.99898	4.9989	4.9988	4.99869	4.99854	4.99836	4.99811	4.99778	4.99728	4.99653	4.99536	4.99356	4.99086	4.98713	4.98252	4.97763	4.97325	4.96989	4.9676	4.96618	4.96533	4.96485	4.96458	4.96443	4.96435	4.96431	4.96428	4.96427	4.96426	4.96426	4.96425	4.96425	4.96425	4.96425	4.96425	4.96425	4.96425	4.96425	4.96425	4.96425	4.96425
5.01077	5.01077	5.01077	5.01077	5.01077	5.01075	5.01072	5.01067	5.01062	5.01055	5.01047	5.01037	5.01026	5.01011	5.00993	5.00969	5.00935	5.00886	5.00811	5.00694	5.00515	5.00246	4.99874	4.99414	4.98928	4.98491	4.98156	4.97928	4.97786	4.97702	4.97654	4.97627	4.97612	4.97604	4.97599	4.97597	4.97596	4.97595	4.97595	4.97594	4.97594	4.97594	4.97594	4.97594	4.97594	4.97594	4.97594	4.97594	4.97594	4.97594
5.0223	5.0223	5.0223	5.0223	5.0223	5.02228	5.02225	5.0222	5.02215	5.02208	5.022	5.0219	5.02179	5.02165	5.02146	5.02122	5.02089	5.02039	5.01965	5.01849	5.0167	5.01402	5.01031	5.00573	5.00088	4.99653	4.99319	4.99092	4.9895	4.98866	4.98819	4.98792	4.98777	4.98769	4.98764	4.98762	4.9876	4.9876	4.98759	4.98759	4.98759	4.98759	4.98759	4.98759	4.98759	4.98759	4.98759	4.98759	4.98759	4.98759
5.03379	5.03379	5.03379	5.03379	5.03379	5.03377	5.03374	5.03369	5.03364	5.03357	5.03349	5.03339	5.03328	5.03314	5.03295	5.03271	5.03238	5.03189	5.03114	5.02999	5.0282	5.02554	5.02184	5.01727	5.01244	5.0081	5.00477	5.00251	5.0011	5.00027	4.99979	4.99952	4.99937	4.99929	4.99925	4.99922	4.99921	4.9992	4.9992	4.9992	4.9992	4.99919	4.99919	4.99919	4.99919	4.99919	4.99919	4.99919	4.99919	4.99919
5.04523	5.04523	5.04524	5.04524	5.04524	5.04522	5.04518	5.04514	5.04509	5.04502	5.04494	5.04484	5.04473	5.04459	5.04441	5.04417	5.04383	5.04334	5.0426	5.04145	5.03967	5.03701	5.03333	5.02878	5.02396	5.01964	5.01632	5.01406	5.01266	5.01183	5.01135	5.01109	5.01094	5.01086	5.01081	5.01079	5.01077	5.01077	5.01076	5.01076	5.01076	5.01076	5.01076	5.01076	5.01076	5.01076	5.01076	5.01076	5.01076	5.01076
5.05664	5.05664	5.05664	5.05664	5.05664	5.05662	5.05659	5.05655	5.05649	5.05643	5.05635	5.05625	5.05614	5.05599	5.05581	5.05558	5.05524	5.05476	5.05402	5.05287	5.0511	5.04845	5.04477	5.04024	5.03544	5.03113	5.02782	5.02558	5.02418	5.02335	5.02287	5.02261	5.02246	5.02238	5.02234	5.02231	5.0223	5.02229	5.02229	5.02228	5.02228	5.02228	5.02228	5.02228	5.02228	5.02228	5.02228	5.02228	5.02228	5.02228
5.06801	5.06801	5.06801	5.06801	5.06801	5.06799	5.06796	5.06791	5.06786	5.06779	5.06771	5.06762	5.0675	5.06736	5.06718	5.06695	5.06661	5.06613	5.06539	5.06425	5.06248	5.05984	5.05618	5.05166	5.04688	5.04259	5.03929	5.03705	5.03565	5.03483	5.03436	5.03409	5.03394	5.03386	5.03382	5.03379	5.03378	5.03377	5.03377	5.03377	5.03377	5.03377	5.03377	5.03377	5.03377	5.03377	5.03377	5.03377	5.03376	5.03376
5.07933	5.07933	5.07933	5.07933	5.07933	5.07932	5.07928	5.07924	5.07919	5.07912	5.07904	5.07895	5.07883	5.07869	5.07851	5.07827	5.07794	5.07746	5.07673	5.07559	5.07383	5.0712	5.06755	5.06304	5.05827	5.054	5.05071	5.04848	5.04709	5.04626	5.0458	5.04553	5.04539	5.0453	5.04526	5.04524	5.04522	5.04522	5.04521	5.04521	5.04521	5.04521	5.04521	5.04521	5.04521	5.04521	5.04521	5.04521	5.04521	5.04521
5.09062	5.09062	5.09062	5.09062	5.09062	5.0906	5.09057	5.09053	5.09047	5.09041	5.09033	5.09023	5.09012	5.08998	5.0898	5.08956	5.08923	5.08875	5.08802	5.08688	5.08513	5.08251	5.07887	5.07439	5.06963	5.06537	5.06209	5.05987	5.05848	5.05766	5.05719	5.05693	5.05679	5.05671	5.05666	5.05664	5.05662	5.05662	5.05661	5.05661	5.05661	5.05661	5.05661	5.05661	5.05661	5.05661	5.05661	5.05661	5.05661	5.05661
5.10186	5.10186	5.10186	5.10186	5.10186	5.10185	5.10181	5.10177	5.10172	5.10165	5.10157	5.10148	5.10137	5.10123	5.10105	5.10081	5.10048	5.1	5.09927	5.09814	5.09639	5.09378	5.09016	5.08569	5.08095	5.0767	5.07344	5.07122	5.06984	5.06902	5.06855	5.06829	5.06815	5.06807	5.06802	5.068	5.06798	5.06798	5.06797	5.06797	5.06797	5.06797	5.06797	5.06797	5.06797	5.06797	5.06797	5.06797	5.06797	5.06797
5.11307	5.11307	5.11307	5.11307	5.11307	5.11305	5.11302	5.11298	5.11292	5.11286	5.11278	5.11269	5.11257	5.11243	5.11226	5.11202	5.11169	5.11121	5.11049	5.10936	5.10762	5.10501	5.1014	5.09695	5.09222	5.08799	5.08474	5.08253	5.08115	5.08034	5.07987	5.07961	5.07947	5.07939	5.07934	5.07932	5.0793	5.0793	5.07929	5.07929	5.07929	5.07929	5.07929	5.07929	5.07929	5.07929	5.07929	5.07929	5.07929	5.07929
5.12423	5.12423	5.12423	5.12423	5.12423	5.12422	5.12418	5.12414	5.12409	5.12402	5.12394	5.12385	5.12374	5.1236	5.12342	5.12319	5.12286	5.12239	5.12166	5.12054	5.1188	5.11621	5.11261	5.10817	5.10346	5.09924	5.096	5.0938	5.09242	5.09161	5.09115	5.09089	5.09075	5.09067	5.09062	5.0906	5.09058	5.09058	5.09057	5.09057	5.09057	5.09057	5.09057	5.09057	5.09057	5.09057	5.09057	5.09057	5.09057	5.09057
5.13536	5.13536	5.13536	5.13536	5.13536	5.13534	5.13531	5.13527	5.13521	5.13515	5.13507	5.13498	5.13487	5.13473	5.13455	5.13432	5.13399	5.13352	5.1328	5.13168	5.12995	5.12736	5.12377	5.11935	5.11466	5.11045	5.10722	5.10503	5.10366	5.10285	5.10239	5.10213	5.10198	5.10191	5.10186	5.10184	5.10182	5.10182	5.10181	5.10181	5.10181	5.10181	5.10181	5.10181	5.10181	5.10181	5.10181	5.10181	5.10181	5.10181
5.14645	5.14645	5.14645	5.14645	5.14645	5.14643	5.1464	5.14635	5.1463	5.14624	5.14616	5.14607	5.14595	5.14582	5.14564	5.14541	5.14508	5.14461	5.14389	5.14278	5.14105	5.13847	5.1349	5.13049	5.12581	5.12162	5.1184	5.11622	5.11485	5.11405	5.11358	5.11333	5.11318	5.1131	5.11306	5.11304	5.11302	5.11302	5.11301	5.11301	5.11301	5.11301	5.11301	5.11301	5.11301	5.11301	5.11301	5.11301	5.11301	5.11301
5.15749	5.15749	5.15749	5.15749	5.15749	5.15747	5.15744	5.1574	5.15735	5.15728	5.15721	5.15711	5.157	5.15687	5.15669	5.15646	5.15614	5.15566	5.15495	5.15383	5.15212	5.14955	5.14598	5.14159	5.13693	5.13275	5.12954	5.12736	5.126	5.1252	5.12474	5.12449	5.12434	5.12426	5.12422	5.1242	5.12418	5.12418	5.12417	5.12417	5.12417	5.12417	5.12417	5.12417	5.12417	5.12417	5.12417	5.12417	5.12417	5.12417
5.1685	5.1685	5.1685	5.1685	5.1685	5.16848	5.16845	5.16841	5.16836	5.16829	5.16821	5.16812	5.16801	5.16787	5.1677	5.16747	5.16715	5.16668	5.16596	5.16485	5.16314	5.16058	5.15703	5.15265	5.14801	5.14384	5.14065	5.13847	5.13712	5.13632	5.13586	5.1356	5.13546	5.13538	5.13534	5.13532	5.1353	5.1353	5.13529	5.13529	5.13529	5.13529	5.13529	5.13529	5.13529	5.13529	5.13529	5.13529	5.13529	5.13529
5.17947	5.17947	5.17947	5.17947	5.17947	5.17945	5.17942	5.17938	5.17932	5.17926	5.17918	5.17909	5.17898	5.17884	5.17867	5.17844	5.17812	5.17765	5.17694	5.17584	5.17413	5.17158	5.16804	5.16367	5.15904	5.1549	5.15171	5.14954	5.14819	5.1474	5.14694	5.14668	5.14654	5.14646	5.14642	5.1464	5.14639	5.14638	5.14637	5.14637	5.14637	5.14637	5.14637	5.14637	5.14637	5.14637	5.14637	5.14637	5.14637	5.14637
5.1904	5.1904	5.1904	5.1904	5.1904	5.19038	5.19035	5.19031	5.19025	5.19019	5.19011	5.19002	5.18991	5.18978	5.1896	5.18937	5.18905	5.18859	5.18788	5.18678	5.18507	5.18253	5.17901	5.17465	5.17004	5.16591	5.16273	5.16057	5.15923	5.15843	5.15798	5.15772	5.15758	5.15751	5.15746	5.15744	5.15743	5.15742	5.15742	5.15741	5.15741	5.15741	5.15741	5.15741	5.15741	5.15741	5.15741	5.15741	5.15741	5.15741
5.20129	5.20129	5.20129	5.20129	5.20129	5.20127	5.20124	5.2012	5.20114	5.20108	5.201	5.20091	5.2008	5.20067	5.2005	5.20027	5.19995	5.19948	5.19878	5.19768	5.19598	5.19345	5.18994	5.1856	5.181	5.17688	5.17372	5.17157	5.17022	5.16943	5.16898	5.16873	5.16859	5.16851	5.16846	5.16844	5.16843	5.16842	5.16842	5.16842	5.16841	5.16841	5.16841	5.16841	5.16841	5.16841	5.16841	5.16841	5.16841	5.16841
5.21214	5.21214	5.21214	5.21214	5.21214	5.21212	5.21209	5.21205	5.212	5.21193	5.21186	5.21177	5.21166	5.21152	5.21135	5.21112	5.2108	5.21034	5.20964	5.20854	5.20685	5.20433	5.20083	5.1965	5.19192	5.18782	5.18466	5.18252	5.18118	5.18039	5.17994	5.17969	5.17955	5.17947	5.17943	5.1794	5.17939	5.17938	5.17938	5.17938	5.17938	5.17938	5.17938	5.17938	5.17938	5.17938	5.17938	5.17938	5.17938	5.17938
5.22295	5.22295	5.22295	5.22295	5.22295	5.22293	5.2229	5.22286	5.22281	5.22275	5.22267	5.22258	5.22247	5.22234	5.22217	5.22194	5.22162	5.22116	5.22046	5.21937	5.21768	5.21517	5.21168	5.20737	5.2028	5.19871	5.19557	5.19343	5.1921	5.19131	5.19086	5.19061	5.19047	5.19039	5.19035	5.19033	5.19032	5.19031	5.1903	5.1903	5.1903	5.1903	5.1903	5.1903	5.1903	5.1903	5.1903	5.1903	5.1903	5.1903
5.23372	5.23372	5.23372	5.23372	5.23372	5.23371	5.23368	5.23364	5.23358	5.23352	5.23344	5.23335	5.23325	5.23311	5.23294	5.23272	5.2324	5.23194	5.23124	5.23015	5.22848	5.22597	5.22249	5.2182	5.21365	5.20957	5.20644	5.20431	5.20298	5.20219	5.20175	5.20149	5.20136	5.20128	5.20124	5.20121	5.2012	5.20119	5.20119	5.20119	5.20119	5.20119	5.20119	5.20119	5.20119	5.20119	5.20119	5.20119	5.20119	5.20119
5.24446	5.24446	5.24446	5.24446	5.24446	5.24444	5.24441	5.24437	5.24432	5.24426	5.24418	5.24409	5.24398	5.24385	5.24368	5.24346	5.24314	5.24268	5.24198	5.2409	5.23923	5.23673	5.23326	5.22899	5.22445	5.22039	5.21726	5.21514	5.21382	5.21304	5.21259	5.21234	5.2122	5.21212	5.21208	5.21206	5.21205	5.21204	5.21204	5.21203	5.21203	5.21203	5.21203	5.21203	5.21203	5.21203	5.21203	5.21203	5.21203	5.21203
5.25516	5.25516	5.25516	5.25516	5.25516	5.25514	5.25511	5.25507	5.25502	5.25495	5.25488	5.25479	5.25468	5.25455	5.25438	5.25416	5.25384	5.25339	5.25269	5.25161	5.24995	5.24745	5.244	5.23974	5.23522	5.23117	5.22805	5.22594	5.22462	5.22384	5.2234	5.22315	5.22301	5.22293	5.22289	5.22287	5.22285	5.22285	5.22284	5.22284	5.22284	5.22284	5.22284	5.22284	5.22284	5.22284	5.22284	5.22284	5.22284	5.22284
5.26582	5.26582	5.26582	5.26582	5.26582	5.2658	5.26577	5.26573	5.26568	5.26562	5.26554	5.26545	5.26534	5.26521	5.26504	5.26482	5.26451	5.26405	5.26336	5.26228	5.26062	5.25814	5.2547	5.25045	5.24594	5.24191	5.23881	5.2367	5.23538	5.23461	5.23416	5.23392	5.23378	5.2337	5.23366	5.23364	5.23362	5.23362	5.23361	5.23361	5.23361	5.23361	5.23361	5.23361	5.23361	5.23361	5.23361	5.23361	5.23361	5.23361
5.27644	5.27644	5.27644	5.27644	5.27644	5.27642	5.27639	5.27635	5.2763	5.27624	5.27616	5.27607	5.27597	5.27584	5.27567	5.27544	5.27513	5.27468	5.27399	5.27292	5.27126	5.26879	5.26536	5.26112	5.25663	5.25261	5.24952	5.24742	5.24611	5.24534	5.24489	5.24465	5.24451	5.24443	5.24439	5.24437	5.24435	5.24435	5.24434	5.24434	5.24434	5.24434	5.24434	5.24434	5.24434	5.24434	5.24434	5.24434	5.24434	5.24434
5.28702	5.28702	5.28702	5.28702	5.28702	5.28701	5.28698	5.28693	5.28688	5.28682	5.28675	5.28666	5.28655	5.28642	5.28625	5.28603	5.28572	5.28527	5.28458	5.28351	5.28186	5.2794	5.27598	5.27176	5.26729	5.26328	5.26019	5.2581	5.2568	5.25602	5.25558	5.25534	5.2552	5.25512	5.25508	5.25506	5.25505	5.25504	5.25504	5.25504	5.25503	5.25503	5.25503	5.25503	5.25503	5.25503	5.25503	5.25503	5.25503	5.25503
5.29757	5.29757	5.29757	5.29757	5.29757	5.29755	5.29752	5.29748	5.29743	5.29737	5.2973	5.29721	5.2971	5.29697	5.2968	5.29658	5.29627	5.29582	5.29514	5.29407	5.29243	5.28997	5.28656	5.28236	5.2779	5.2739	5.27083	5.26875	5.26744	5.26668	5.26624	5.26599	5.26585	5.26578	5.26574	5.26572	5.2657	5.2657	5.26569	5.26569	5.26569	5.26569	5.26569	5.26569	5.26569	5.26569	5.26569	5.26569	5.26569	5.26569
5.30808	5.30808	5.30808	5.30808	5.30808	5.30806	5.30803	5.30799	5.30794	5.30788	5.3078	5.30772	5.30761	5.30748	5.30731	5.30709	5.30679	5.30634	5.30565	5.30459	5.30295	5.30051	5.29711	5.29292	5.28847	5.28449	5.28143	5.27935	5.27806	5.27729	5.27685	5.27661	5.27647	5.2764	5.27635	5.27633	5.27632	5.27631	5.27631	5.27631	5.27631	5.27631	5.2763	5.2763	5.2763	5.2763	5.2763	5.2763	5.2763	5.2763
5.31855	5.31855	5.31855	5.31855	5.31855	5.31853	5.3185	5.31846	5.31841	5.31835	5.31828	5.31819	5.31808	5.31795	5.31779	5.31757	5.31726	5.31681	5.31613	5.31508	5.31344	5.311	5.30762	5.30344	5.29901	5.29504	5.29199	5.28992	5.28863	5.28787	5.28743	5.28719	5.28705	5.28697	5.28693	5.28691	5.2869	5.28689	5.28689	5.28689	5.28689	5.28688	5.28688	5.28688	5.28688	5.28688	5.28688	5.28688	5.28688	5.28688
5.32898	5.32898	5.32898	5.32898	5.32898	5.32897	5.32894	5.3289	5.32885	5.32878	5.32871	5.32862	5.32852	5.32839	5.32823	5.32801	5.3277	5.32725	5.32658	5.32552	5.32389	5.32146	5.31809	5.31393	5.30951	5.30556	5.30252	5.30045	5.29916	5.2984	5.29797	5.29773	5.29759	5.29752	5.29747	5.29745	5.29744	5.29743	5.29743	5.29743	5.29743	5.29743	5.29743	5.29743	5.29743	5.29743	5.29743	5.29743	5.29743	5.29743
5.33938	5.33938	5.33938	5.33938	5.33938	5.33936	5.33933	5.33929	5.33924	5.33918	5.33911	5.33902	5.33892	5.33879	5.33862	5.33841	5.3381	5.33766	5.33698	5.33593	5.33431	5.33189	5.32852	5.32437	5.31998	5.31603	5.313	5.31095	5.30966	5.3089	5.30847	5.30823	5.30809	5.30802	5.30798	5.30796	5.30794	5.30794	5.30793	5.30793	5.30793	5.30793	5.30793	5.30793	5.30793	5.30793	5.30793	5.30793	5.30793	5.30793
5.34974	5.34974	5.34974	5.34974	5.34974	5.34972	5.34969	5.34965	5.3496	5.34954	5.34947	5.34938	5.34928	5.34915	5.34899	5.34877	5.34847	5.34802	5.34735	5.3463	5.34469	5.34227	5.33892	5.33478	5.3304	5.32647	5.32345	5.3214	5.32012	5.31937	5.31894	5.31869	5.31856	5.31849	5.31845	5.31842	5.31841	5.3184	5.3184	5.3184	5.3184	5.3184	5.3184	5.3184	5.3184	5.3184	5.3184	5.3184	5.3184	5.3184
5.36006	5.36006	5.36006	5.36006	5.36006	5.36005	5.36002	5.35998	5.35993	5.35987	5.35979	5.35971	5.3596	5.35948	5.35931	5.3591	5.35879	5.35835	5.35768	5.35664	5.35503	5.35262	5.34928	5.34516	5.34079	5.33687	5.33387	5.33182	5.33055	5.32979	5.32936	5.32912	5.32899	5.32892	5.32887	5.32885	5.32884	5.32883	5.32883	5.32883	5.32883	5.32883	5.32883	5.32883	5.32883	5.32883	5.32883	5.32883	5.32883	5.32883
5.37035	5.37035	5.37035	5.37035	5.37035	5.37033	5.3703	5.37026	5.37021	5.37015	5.37008	5.37	5.36989	5.36976	5.3696	5.36939	5.36908	5.36864	5.36797	5.36694	5.36533	5.36293	5.3596	5.3555	5.35114	5.34724	5.34424	5.3422	5.34093	5.34018	5.33975	5.33951	5.33938	5.33931	5.33927	5.33924	5.33923	5.33923	5.33922	5.33922	5.33922	5.33922	5.33922	5.33922	5.33922	5.33922	5.33922	5.33922	5.33922	5.33922
5.3806	5.3806	5.3806	5.3806	5.3806	5.38058	5.38055	5.38051	5.38046	5.3804	5.38033	5.38025	5.38014	5.38002	5.37985	5.37964	5.37934	5.3789	5.37823	5.3772	5.3756	5.37321	5.36989	5.3658	5.36146	5.35757	5.35458	5.35255	5.35128	5.35054	5.35011	5.34987	5.34974	5.34966	5.34962	5.3496	5.34959	5.34958	5.34958	5.34958	5.34957	5.34957	5.34957	5.34957	5.34957	5.34957	5.34957	5.34957	5.34957	5.34957
5.39081	5.39081	5.39081	5.39081	5.39081	5.39079	5.39077	5.39073	5.39068	5.39062	5.39055	5.39046	5.39036	5.39023	5.39007	5.38985	5.38956	5.38912	5.38845	5.38742	5.38583	5.38344	5.38014	5.37606	5.37174	5.36786	5.36488	5.36286	5.3616	5.36085	5.36043	5.36019	5.36005	5.35998	5.35994	5.35992	5.35991	5.3599	5.3599	5.35989	5.35989	5.35989	5.35989	5.35989	5.35989	5.35989	5.35989	5.35989	5.35989	5.35989
5.40099	5.40099	5.40099	5.40099	5.40099	5.40097	5.40094	5.4009	5.40085	5.40079	5.40072	5.40064	5.40054	5.40041	5.40025	5.40003	5.39974	5.3993	5.39864	5.39761	5.39602	5.39365	5.39035	5.38629	5.38198	5.37811	5.37515	5.37313	5.37187	5.37113	5.37071	5.37047	5.37034	5.37026	5.37022	5.3702	5.37019	5.37018	5.37018	5.37018	5.37018	5.37017	5.37017	5.37017	5.37017	5.37017	5.37017	5.37017	5.37017	5.37017
5.41113	5.41113	5.41113	5.41113	5.41113	5.41111	5.41108	5.41104	5.411	5.41094	5.41086	5.41078	5.41068	5.41055	5.41039	5.41018	5.40988	5.40945	5.40879	5.40776	5.40618	5.40381	5.40053	5.39648	5.39218	5.38833	5.38538	5.38337	5.38211	5.38137	5.38095	5.38071	5.38058	5.38051	5.38047	5.38045	5.38043	5.38043	5.38042	5.38042	5.38042	5.38042	5.38042	5.38042	5.38042	5.38042	5.38042	5.38042	5.38042	5.38042
5.42123	5.42123	5.42123	5.42123	5.42123	5.42122	5.42119	5.42115	5.4211	5.42104	5.42097	5.42089	5.42078	5.42066	5.4205	5.42029	5.41999	5.41956	5.4189	5.41788	5.4163	5.41394	5.41067	5.40663	5.40235	5.39852	5.39557	5.39356	5.39232	5.39158	5.39116	5.39092	5.39079	5.39072	5.39068	5.39065	5.39064	5.39064	5.39063	5.39063	5.39063	5.39063	5.39063	5.39063	5.39063	5.39063	5.39063	5.39063	5.39063	5.39063
5.4313	5.4313	5.4313	5.4313	5.4313	5.43128	5.43126	5.43122	5.43117	5.43111	5.43104	5.43096	5.43085	5.43073	5.43057	5.43036	5.43006	5.42963	5.42898	5.42796	5.42639	5.42404	5.42078	5.41675	5.41249	5.40866	5.40572	5.40373	5.40248	5.40175	5.40133	5.40109	5.40096	5.40089	5.40085	5.40083	5.40082	5.40081	5.40081	5.4008	5.4008	5.4008	5.4008	5.4008	5.4008	5.4008	5.4008	5.4008	5.4008	5.4008
5.44133	5.44133	5.44133	5.44133	5.44133	5.44132	5.44129	5.44125	5.4412	5.44114	5.44107	5.44099	5.44089	5.44076	5.44061	5.44039	5.4401	5.43967	5.43902	5.438	5.43644	5.43409	5.43084	5.42683	5.42258	5.41877	5.41584	5.41385	5.41261	5.41188	5.41146	5.41123	5.4111	5.41102	5.41099	5.41096	5.41095	5.41095	5.41094	5.41094	5.41094	5.41094	5.41094	5.41094	5.41094	5.41094	5.41094	5.41094	5.41094	5.41094
5.45133	5.45133	5.45133	5.45133	5.45133	5.45131	5.45129	5.45125	5.4512	5.45114	5.45107	5.45099	5.45089	5.45076	5.4506	5.45039	5.4501	5.44967	5.44902	5.44801	5.44645	5.44412	5.44088	5.43688	5.43264	5.42884	5.42593	5.42394	5.42271	5.42198	5.42156	5.42133	5.4212	5.42112	5.42109	5.42106	5.42105	5.42105	5.42104	5.42104	5.42104	5.42104	5.42104	5.42104	5.42104	5.42104	5.42104	5.42104	5.42104	5.42104
5.46129	5.46129	5.46129	5.46129	5.46129	5.46128	5.46125	5.46121	5.46116	5.4611	5.46103	5.46095	5.46085	5.46073	5.46057	5.46036	5.46007	5.45964	5.45899	5.45798	5.45643	5.4541	5.45087	5.44689	5.44267	5.43888	5.43598	5.434	5.43277	5.43204	5.43162	5.43139	5.43126	5.43119	5.43115	5.43113	5.43112	5.43111	5.43111	5.4311	5.4311	5.4311	5.4311	5.4311	5.4311	5.4311	5.4311	5.4311	5.4311	5.4311
5.47122	5.47122	5.47122	5.47122	5.47122	5.4712	5.47117	5.47114	5.47109	5.47103	5.47096	5.47088	5.47078	5.47065	5.4705	5.47029	5.47	5.46957	5.46893	5.46792	5.46637	5.46405	5.46084	5.45687	5.45266	5.44889	5.44599	5.44402	5.44279	5.44206	5.44165	5.44142	5.44129	5.44122	5.44118	5.44116	5.44114	5.44114	5.44113	5.44113	5.44113	5.44113	5.44113	5.44113	5.44113	5.44113	5.44113	5.44113	5.44113	5.44113
5.48111	5.48111	5.48111	5.48111	5.48111	5.48109	5.48106	5.48103	5.48098	5.48092	5.48085	5.48077	5.48067	5.48055	5.48039	5.48018	5.47989	5.47947	5.47882	5.47782	5.47628	5.47397	5.47076	5.4668	5.46261	5.45885	5.45596	5.454	5.45278	5.45205	5.45164	5.45141	5.45128	5.45121	5.45117	5.45115	5.45114	5.45113	5.45113	5.45113	5.45112	5.45112	5.45112	5.45112	5.45112	5.45112	5.45112	5.45112	5.45112	5.45112
5.49096	5.49096	5.49096	5.49096	5.49096	5.49095	5.49092	5.49088	5.49084	5.49078	5.49071	5.49063	5.49053	5.4904	5.49025	5.49004	5.48975	5.48933	5.48869	5.48769	5.48615	5.48385	5.48065	5.47671	5.47253	5.46878	5.4659	5.46395	5.46273	5.46201	5.4616	5.46137	5.46124	5.46117	5.46113	5.46111	5.4611	5.46109	5.46109	5.46108	5.46108	5.46108	5.46108	5.46108	5.46108	5.46108	5.46108	5.46108	5.46108	5.46108
5.50078	5.50078	5.50078	5.50078	5.50078	5.50077	5.50074	5.5007	5.50066	5.5006	5.50053	5.50045	5.50035	5.50023	5.50007	5.49986	5.49958	5.49916	5.49852	5.49752	5.49599	5.49369	5.49051	5.48658	5.48241	5.47868	5.47581	5.47386	5.47265	5.47193	5.47152	5.47129	5.47116	5.47109	5.47105	5.47103	5.47102	5.47101	5.47101	5.47101	5.471	5.471	5.471	5.471	5.471	5.471	5.471	5.471	5.471	5.471
5.51057	5.51057	5.51057	5.51057	5.51057	5.51055	5.51053	5.51049	5.51044	5.51038	5.51032	5.51023	5.51014	5.51001	5.50986	5.50965	5.50937	5.50895	5.50831	5.50732	5.50579	5.5035	5.50033	5.49641	5.49226	5.48854	5.48568	5.48374	5.48253	5.48181	5.4814	5.48117	5.48105	5.48098	5.48094	5.48092	5.4809	5.4809	5.48089	5.48089	5.48089	5.48089	5.48089	5.48089	5.48089	5.48089	5.48089	5.48089	5.48089	5.48089
5.52032	5.52032	5.52032	5.52032	5.52032	5.5203	5.52028	5.52024	5.52019	5.52014	5.52007	5.51999	5.51989	5.51977	5.51961	5.51941	5.51912	5.5187	5.51807	5.51708	5.51556	5.51328	5.51011	5.50621	5.50207	5.49837	5.49552	5.49358	5.49237	5.49166	5.49125	5.49102	5.4909	5.49083	5.49079	5.49077	5.49076	5.49075	5.49075	5.49074	5.49074	5.49074	5.49074	5.49074	5.49074	5.49074	5.49074	5.49074	5.49074	5.49074
5.53004	5.53004	5.53004	5.53004	5.53004	5.53002	5.52999	5.52996	5.52991	5.52985	5.52978	5.5297	5.52961	5.52948	5.52933	5.52913	5.52884	5.52842	5.52779	5.52681	5.52529	5.52302	5.51987	5.51598	5.51185	5.50816	5.50532	5.50339	5.50218	5.50147	5.50107	5.50084	5.50071	5.50064	5.5006	5.50058	5.50057	5.50057	5.50056	5.50056	5.50056	5.50056	5.50056	5.50056	5.50056	5.50056	5.50056	5.50056	5.50056	5.50056
5.53972	5.53972	5.53972	5.53972	5.53972	5.5397	5.53967	5.53964	5.53959	5.53953	5.53947	5.53939	5.53929	5.53917	5.53901	5.53881	5.53853	5.53811	5.53748	5.5365	5.53499	5.53272	5.52958	5.5257	5.5216	5.51791	5.51508	5.51316	5.51196	5.51125	5.51085	5.51062	5.51049	5.51042	5.51039	5.51036	5.51035	5.51035	5.51034	5.51034	5.51034	5.51034	5.51034	5.51034	5.51034	5.51034	5.51034	5.51034	5.51034	5.51034
5.54936	5.54936	5.54936	5.54936	5.54936	5.54935	5.54932	5.54928	5.54924	5.54918	5.54911	5.54903	5.54894	5.54882	5.54866	5.54846	5.54818	5.54776	5.54713	5.54616	5.54465	5.54239	5.53926	5.5354	5.5313	5.52763	5.52481	5.5229	5.5217	5.52099	5.52059	5.52037	5.52024	5.52017	5.52013	5.52011	5.5201	5.52009	5.52009	5.52009	5.52009	5.52009	5.52009	5.52009	5.52009	5.52009	5.52009	5.52009	5.52009	5.52009
5.55898	5.55898	5.55898	5.55898	5.55898	5.55896	5.55893	5.5589	5.55885	5.55879	5.55873	5.55865	5.55855	5.55843	5.55828	5.55808	5.55779	5.55738	5.55676	5.55578	5.55428	5.55203	5.54891	5.54506	5.54098	5.53732	5.53451	5.5326	5.53141	5.5307	5.5303	5.53008	5.52995	5.52988	5.52984	5.52982	5.52981	5.52981	5.5298	5.5298	5.5298	5.5298	5.5298	5.5298	5.5298	5.5298	5.5298	5.5298	5.5298	5.5298
5.56855	5.56855	5.56855	5.56856	5.56856	5.56854	5.56851	5.56848	5.56843	5.56837	5.56831	5.56823	5.56813	5.56801	5.56786	5.56766	5.56738	5.56697	5.56634	5.56537	5.56387	5.56163	5.55852	5.55469	5.55062	5.54697	5.54417	5.54227	5.54108	5.54038	5.53998	5.53975	5.53963	5.53956	5.53952	5.5395	5.53949	5.53948	5.53948	5.53948	5.53948	5.53948	5.53948	5.53948	5.53948	5.53948	5.53948	5.53948	5.53948	5.53948
5.5781	5.5781	5.5781	5.5781	5.5781	5.57808	5.57806	5.57802	5.57797	5.57792	5.57785	5.57777	5.57768	5.57756	5.57741	5.57721	5.57693	5.57652	5.57589	5.57493	5.57343	5.5712	5.5681	5.56428	5.56022	5.55659	5.5538	5.5519	5.55072	5.55002	5.54962	5.5494	5.54927	5.5492	5.54916	5.54914	5.54913	5.54913	5.54912	5.54912	5.54912	5.54912	5.54912	5.54912	5.54912	5.54912	5.54912	5.54912	5.54912	5.54912
5.58761	5.58761	5.58761	5.58761	5.58761	5.58759	5.58757	5.58753	5.58749	5.58743	5.58736	5.58728	5.58719	5.58707	5.58692	5.58672	5.58644	5.58603	5.58541	5.58445	5.58296	5.58073	5.57765	5.57383	5.5698	5.56617	5.56339	5.5615	5.56032	5.55962	5.55923	5.559	5.55888	5.55881	5.55877	5.55875	5.55874	5.55874	5.55873	5.55873	5.55873	5.55873	5.55873	5.55873	5.55873	5.55873	5.55873	5.55873	5.55873	5.55873
5.59709	5.59709	5.59709	5.59709	5.59709	5.59707	5.59704	5.59701	5.59696	5.59691	5.59684	5.59676	5.59667	5.59655	5.5964	5.5962	5.59592	5.59551	5.5949	5.59394	5.59245	5.59023	5.58716	5.58336	5.57933	5.57572	5.57295	5.57107	5.56989	5.5692	5.5688	5.56858	5.56845	5.56839	5.56835	5.56833	5.56832	5.56831	5.56831	5.56831	5.5683	5.5683	5.5683	5.5683	5.5683	5.5683	5.5683	5.5683	5.5683	5.5683
5.60653	5.60653	5.60653	5.60653	5.60653	5.60651	5.60649	5.60645	5.60641	5.60635	5.60628	5.6062	5.60611	5.60599	5.60584	5.60564	5.60537	5.60496	5.60435	5.60339	5.60191	5.5997	5.59663	5.59285	5.58884	5.58524	5.58247	5.5806	5.57943	5.57873	5.57834	5.57812	5.57799	5.57793	5.57789	5.57787	5.57786	5.57785	5.57785	5.57785	5.57784	5.57784	5.57784	5.57784	5.57784	5.57784	5.57784	5.57784	5.57784	5.57784
5.61594	5.61594	5.61594	5.61594	5.61594	5.61592	5.6159	5.61586	5.61581	5.61576	5.61569	5.61562	5.61552	5.6154	5.61525	5.61506	5.61478	5.61438	5.61376	5.61281	5.61134	5.60913	5.60608	5.6023	5.59831	5.59472	5.59197	5.59009	5.58893	5.58824	5.58784	5.58762	5.5875	5.58743	5.5874	5.58737	5.58736	5.58736	5.58735	5.58735	5.58735	5.58735	5.58735	5.58735	5.58735	5.58735	5.58735	5.58735	5.58735	5.58735
5.62531	5.62531	5.62531	5.62531	5.62531	5.6253	5.62527	5.62524	5.62519	5.62514	5.62507	5.62499	5.6249	5.62478	5.62463	5.62444	5.62416	5.62376	5.62315	5.6222	5.62073	5.61853	5.61549	5.61173	5.60774	5.60417	5.60142	5.59956	5.59839	5.59771	5.59731	5.59709	5.59697	5.59691	5.59687	5.59685	5.59684	5.59683	5.59683	5.59683	5.59682	5.59682	5.59682	5.59682	5.59682	5.59682	5.59682	5.59682	5.59682	5.59682
5.63466	5.63466	5.63466	5.63466	5.63466	5.63464	5.63461	5.63458	5.63453	5.63448	5.63441	5.63434	5.63424	5.63413	5.63398	5.63378	5.63351	5.63311	5.6325	5.63155	5.63008	5.6279	5.62486	5.62111	5.61714	5.61358	5.61085	5.60899	5.60783	5.60714	5.60675	5.60653	5.60641	5.60634	5.60631	5.60629	5.60628	5.60627	5.60627	5.60626	5.60626	5.60626	5.60626	5.60626	5.60626	5.60626	5.60626	5.60626	5.60626	5.60626
5.64396	5.64396	5.64396	5.64396	5.64397	5.64395	5.64392	5.64389	5.64384	5.64379	5.64372	5.64365	5.64355	5.64344	5.64329	5.64309	5.64282	5.64242	5.64181	5.64087	5.63941	5.63723	5.6342	5.63047	5.62651	5.62296	5.62024	5.61838	5.61723	5.61655	5.61616	5.61594	5.61582	5.61575	5.61571	5.61569	5.61568	5.61568	5.61567	5.61567	5.61567	5.61567	5.61567	5.61567	5.61567	5.61567	5.61567	5.61567	5.61567	5.61567
5.65324	5.65324	5.65324	5.65324	5.65324	5.65323	5.6532	5.65316	5.65312	5.65307	5.653	5.65292	5.65283	5.65271	5.65257	5.65237	5.6521	5.6517	5.6511	5.65016	5.6487	5.64653	5.64351	5.63979	5.63585	5.63231	5.62959	5.62775	5.6266	5.62592	5.62553	5.62531	5.62519	5.62512	5.62508	5.62506	5.62505	5.62505	5.62504	5.62504	5.62504	5.62504	5.62504	5.62504	5.62504	5.62504	5.62504	5.62504	5.62504	5.62504
5.66248	5.66248	5.66248	5.66248	5.66248	5.66247	5.66244	5.66241	5.66236	5.66231	5.66224	5.66217	5.66207	5.66196	5.66181	5.66162	5.66135	5.66095	5.66035	5.65941	5.65796	5.65579	5.65279	5.64908	5.64515	5.64162	5.63892	5.63708	5.63593	5.63525	5.63486	5.63465	5.63453	5.63446	5.63442	5.6344	5.63439	5.63439	5.63438	5.63438	5.63438	5.63438	5.63438	5.63438	5.63438	5.63438	5.63438	5.63438	5.63438	5.63438
5.67169	5.67169	5.67169	5.67169	5.67169	5.67168	5.67165	5.67162	5.67157	5.67152	5.67145	5.67138	5.67128	5.67117	5.67102	5.67083	5.67056	5.67016	5.66956	5.66863	5.66719	5.66503	5.66203	5.65834	5.65442	5.65091	5.64821	5.64637	5.64523	5.64455	5.64417	5.64395	5.64383	5.64377	5.64373	5.64371	5.6437	5.64369	5.64369	5.64369	5.64369	5.64369	5.64368	5.64368	5.64368	5.64368	5.64368	5.64368	5.64368	5.64368
5.68087	5.68087	5.68087	5.68087	5.68087	5.68086	5.68083	5.68079	5.68075	5.6807	5.68063	5.68056	5.68046	5.68035	5.6802	5.68001	5.67974	5.67935	5.67875	5.67782	5.67638	5.67423	5.67124	5.66756	5.66365	5.66015	5.65746	5.65564	5.6545	5.65382	5.65344	5.65322	5.6531	5.65304	5.653	5.65298	5.65297	5.65296	5.65296	5.65296	5.65296	5.65296	5.65296	5.65296	5.65296	5.65296	5.65296	5.65296	5.65296	5.65296
5.69001	5.69001	5.69002	5.69002	5.69002	5.69	5.68997	5.68994	5.6899	5.68984	5.68978	5.6897	5.68961	5.6895	5.68935	5.68916	5.68889	5.6885	5.6879	5.68697	5.68554	5.68339	5.68042	5.67675	5.67286	5.66937	5.66669	5.66487	5.66373	5.66306	5.66268	5.66246	5.66234	5.66228	5.66224	5.66222	5.66221	5.6622	5.6622	5.6622	5.6622	5.6622	5.6622	5.6622	5.6622	5.6622	5.6622	5.6622	5.6622	5.6622
5.69913	5.69913	5.69913	5.69913	5.69913	5.69911	5.69909	5.69905	5.69901	5.69895	5.69889	5.69881	5.69872	5.69861	5.69847	5.69827	5.69801	5.69761	5.69702	5.6961	5.69467	5.69253	5.68957	5.68591	5.68203	5.67855	5.67588	5.67407	5.67293	5.67226	5.67188	5.67167	5.67155	5.67148	5.67145	5.67143	5.67142	5.67141	5.67141	5.67141	5.6714	5.6714	5.6714	5.6714	5.6714	5.6714	5.6714	5.6714	5.6714	5.6714
5.70821	5.70821	5.70821	5.70821	5.70821	5.70819	5.70817	5.70813	5.70809	5.70803	5.70797	5.7079	5.7078	5.70769	5.70755	5.70736	5.70709	5.7067	5.70611	5.70519	5.70376	5.70163	5.69868	5.69503	5.69117	5.6877	5.68504	5.68323	5.6821	5.68144	5.68105	5.68084	5.68072	5.68066	5.68062	5.6806	5.68059	5.68058	5.68058	5.68058	5.68058	5.68058	5.68058	5.68058	5.68058	5.68058	5.68058	5.68058	5.68058	5.68058
5.71725	5.71725	5.71725	5.71725	5.71725	5.71724	5.71721	5.71718	5.71714	5.71708	5.71702	5.71694	5.71685	5.71674	5.7166	5.71641	5.71614	5.71575	5.71516	5.71424	5.71282	5.7107	5.70776	5.70412	5.70027	5.69682	5.69417	5.69236	5.69124	5.69057	5.69019	5.68998	5.68986	5.6898	5.68976	5.68974	5.68973	5.68973	5.68972	5.68972	5.68972	5.68972	5.68972	5.68972	5.68972	5.68972	5.68972	5.68972	5.68972	5.68972
5.72627	5.72627	5.72627	5.72627	5.72627	5.72625	5.72623	5.72619	5.72615	5.7261	5.72604	5.72596	5.72587	5.72576	5.72561	5.72542	5.72516	5.72477	5.72418	5.72327	5.72185	5.71974	5.71681	5.71318	5.70935	5.7059	5.70326	5.70146	5.70034	5.69968	5.6993	5.69909	5.69897	5.69891	5.69887	5.69885	5.69884	5.69883	5.69883	5.69883	5.69883	5.69883	5.69883	5.69883	5.69883	5.69883	5.69883	5.69883	5.69883	5.69883
5.73525	5.73525	5.73525	5.73525	5.73525	5.73524	5.73521	5.73518	5.73513	5.73508	5.73502	5.73494	5.73485	5.73474	5.7346	5.73441	5.73415	5.73376	5.73317	5.73226	5.73085	5.72874	5.72582	5.72221	5.71839	5.71496	5.71232	5.71053	5.70941	5.70875	5.70838	5.70816	5.70805	5.70798	5.70795	5.70793	5.70792	5.70791	5.70791	5.70791	5.70791	5.7079	5.7079	5.7079	5.7079	5.7079	5.7079	5.7079	5.7079	5.7079
5.7442	5.7442	5.7442	5.7442	5.7442	5.74419	5.74416	5.74413	5.74409	5.74403	5.74397	5.7439	5.74381	5.74369	5.74355	5.74336	5.7431	5.74272	5.74213	5.74122	5.73982	5.73772	5.7348	5.73121	5.72739	5.72398	5.72135	5.71956	5.71845	5.71779	5.71742	5.71721	5.71709	5.71703	5.71699	5.71697	5.71696	5.71696	5.71695	5.71695	5.71695	5.71695	5.71695	5.71695	5.71695	5.71695	5.71695	5.71695	5.71695	5.71695
5.75312	5.75312	5.75312	5.75312	5.75312	5.75311	5.75308	5.75305	5.75301	5.75295	5.75289	5.75282	5.75273	5.75262	5.75247	5.75229	5.75202	5.75164	5.75106	5.75015	5.74875	5.74666	5.74376	5.74017	5.73637	5.73296	5.73035	5.72857	5.72746	5.7268	5.72643	5.72622	5.7261	5.72604	5.726	5.72598	5.72597	5.72597	5.72596	5.72596	5.72596	5.72596	5.72596	5.72596	5.72596	5.72596	5.72596	5.72596	5.72596	5.72596
5.76201	5.76201	5.76201	5.76201	5.76201	5.762	5.76197	5.76194	5.76189	5.76184	5.76178	5.76171	5.76162	5.76151	5.76136	5.76118	5.76092	5.76053	5.75995	5.75905	5.75766	5.75557	5.75268	5.7491	5.74532	5.74192	5.73931	5.73754	5.73643	5.73578	5.73541	5.7352	5.73508	5.73502	5.73498	5.73496	5.73495	5.73495	5.73494	5.73494	5.73494	5.73494	5.73494	5.73494	5.73494	5.73494	5.73494	5.73494	5.73494	5.73494
5.77087	5.77087	5.77087	5.77087	5.77087	5.77085	5.77083	5.77079	5.77075	5.7707	5.77064	5.77056	5.77047	5.77036	5.77022	5.77004	5.76978	5.76939	5.76882	5.76792	5.76653	5.76445	5.76156	5.758	5.75423	5.75084	5.74824	5.74648	5.74538	5.74473	5.74435	5.74415	5.74403	5.74397	5.74393	5.74391	5.7439	5.74389	5.74389	5.74389	5.74389	5.74389	5.74389	5.74389	5.74389	5.74389	5.74389	5.74389	5.74389	5.74389
5.77969	5.77969	5.77969	5.77969	5.77969	5.77968	5.77965	5.77962	5.77957	5.77952	5.77946	5.77939	5.7793	5.77919	5.77905	5.77886	5.7786	5.77822	5.77765	5.77675	5.77537	5.77329	5.77042	5.76687	5.76311	5.75974	5.75715	5.75539	5.75429	5.75364	5.75327	5.75306	5.75294	5.75288	5.75285	5.75283	5.75282	5.75281	5.75281	5.75281	5.75281	5.7528	5.7528	5.7528	5.7528	5.7528	5.7528	5.7528	5.7528	5.7528
5.78848	5.78848	5.78848	5.78848	5.78848	5.78847	5.78844	5.78841	5.78837	5.78832	5.78825	5.78818	5.78809	5.78798	5.78784	5.78766	5.7874	5.78702	5.78645	5.78555	5.78417	5.78211	5.77924	5.77571	5.77196	5.7686	5.76602	5.76426	5.76317	5.76252	5.76215	5.76194	5.76183	5.76177	5.76173	5.76171	5.7617	5.7617	5.76169	5.76169	5.76169	5.76169	5.76169	5.76169	5.76169	5.76169	5.76169	5.76169	5.76169	5.76169
5.79724	5.79724	5.79724	5.79724	5.79724	5.79723	5.79721	5.79717	5.79713	5.79708	5.79702	5.79694	5.79686	5.79675	5.79661	5.79642	5.79617	5.79579	5.79522	5.79433	5.79295	5.79089	5.78804	5.78451	5.78078	5.77743	5.77485	5.77311	5.77201	5.77137	5.771	5.7708	5.77068	5.77062	5.77058	5.77056	5.77055	5.77055	5.77055	5.77054	5.77054	5.77054	5.77054	5.77054	5.77054	5.77054	5.77054	5.77054	5.77054	5.77054
5.80597	5.80597	5.80597	5.80598	5.80598	5.80596	5.80594	5.8059	5.80586	5.80581	5.80575	5.80568	5.80559	5.80548	5.80534	5.80516	5.8049	5.80452	5.80395	5.80307	5.80169	5.79964	5.7968	5.79329	5.78956	5.78623	5.78366	5.78192	5.78083	5.78019	5.77982	5.77962	5.7795	5.77944	5.7794	5.77939	5.77938	5.77937	5.77937	5.77936	5.77936	5.77936	5.77936	5.77936	5.77936	5.77936	5.77936	5.77936	5.77936	5.77936
5.81467	5.81467	5.81467	5.81467	5.81467	5.81466	5.81464	5.8146	5.81456	5.81451	5.81445	5.81438	5.81429	5.81418	5.81404	5.81386	5.8136	5.81323	5.81266	5.81178	5.81041	5.80837	5.80553	5.80203	5.79832	5.79499	5.79244	5.7907	5.78962	5.78898	5.78861	5.78841	5.78829	5.78823	5.78819	5.78818	5.78817	5.78816	5.78816	5.78815	5.78815	5.78815	5.78815	5.78815	5.78815	5.78815	5.78815	5.78815	5.78815	5.78815
5.82334	5.82334	5.82334	5.82334	5.82334	5.82333	5.8233	5.82327	5.82323	5.82318	5.82312	5.82305	5.82296	5.82285	5.82271	5.82253	5.82228	5.8219	5.82134	5.82045	5.81909	5.81706	5.81423	5.81074	5.80704	5.80373	5.80118	5.79945	5.79837	5.79773	5.79737	5.79716	5.79705	5.79699	5.79695	5.79693	5.79692	5.79692	5.79692	5.79691	5.79691	5.79691	5.79691	5.79691	5.79691	5.79691	5.79691	5.79691	5.79691	5.79691
5.83198	5.83198	5.83198	5.83198	5.83198	5.83197	5.83194	5.83191	5.83187	5.83182	5.83176	5.83168	5.8316	5.83149	5.83135	5.83117	5.83092	5.83054	5.82998	5.8291	5.82774	5.82571	5.8229	5.81942	5.81574	5.81243	5.80989	5.80817	5.80709	5.80646	5.80609	5.80589	5.80578	5.80571	5.80568	5.80566	5.80565	5.80565	5.80564	5.80564	5.80564	5.80564	5.80564	5.80564	5.80564	5.80564	5.80564	5.80564	5.80564	5.80564
5.84059	5.84059	5.84059	5.84059	5.84059	5.84057	5.84055	5.84052	5.84047	5.84042	5.84036	5.84029	5.84021	5.8401	5.83996	5.83978	5.83953	5.83916	5.83859	5.83772	5.83637	5.83434	5.83154	5.82807	5.8244	5.82111	5.81858	5.81686	5.81578	5.81515	5.81479	5.81459	5.81447	5.81441	5.81438	5.81436	5.81435	5.81434	5.81434	5.81434	5.81434	5.81434	5.81434	5.81434	5.81434	5.81434	5.81434	5.81434	5.81434	5.81434
5.84916	5.84916	5.84916	5.84916	5.84916	5.84915	5.84913	5.84909	5.84905	5.849	5.84894	5.84887	5.84878	5.84868	5.84854	5.84836	5.84811	5.84774	5.84718	5.84631	5.84496	5.84294	5.84014	5.83669	5.83303	5.82975	5.82723	5.82551	5.82444	5.82381	5.82345	5.82325	5.82314	5.82308	5.82304	5.82302	5.82301	5.82301	5.823	5.823	5.823	5.823	5.823	5.823	5.823	5.823	5.823	5.823	5.823	5.823
5.85771	5.85771	5.85771	5.85771	5.85771	5.8577	5.85767	5.85764	5.8576	5.85755	5.85749	5.85742	5.85733	5.85722	5.85709	5.85691	5.85666	5.85629	5.85573	5.85486	5.85352	5.85151	5.84872	5.84528	5.84163	5.83836	5.83585	5.83414	5.83307	5.83245	5.83209	5.83188	5.83177	5.83171	5.83168	5.83166	5.83165	5.83164	5.83164	5.83164	5.83164	5.83164	5.83164	5.83164	5.83164	5.83164	5.83164	5.83164	5.83164	5.83164
5.86622	5.86622	5.86622	5.86622	5.86622	5.86621	5.86619	5.86615	5.86611	5.86606	5.866	5.86593	5.86585	5.86574	5.86561	5.86543	5.86518	5.86481	5.86425	5.86339	5.86205	5.86004	5.85727	5.85384	5.8502	5.84694	5.84444	5.84274	5.84167	5.84105	5.84069	5.84049	5.84038	5.84031	5.84028	5.84026	5.84025	5.84025	5.84024	5.84024	5.84024	5.84024	5.84024	5.84024	5.84024	5.84024	5.84024	5.84024	5.84024	5.84024
5.87471	5.87471	5.87471	5.87471	5.87471	5.8747	5.87467	5.87464	5.8746	5.87455	5.87449	5.87442	5.87433	5.87423	5.87409	5.87391	5.87366	5.8733	5.87274	5.87188	5.87055	5.86855	5.86578	5.86236	5.85874	5.85549	5.853	5.8513	5.85024	5.84962	5.84926	5.84906	5.84895	5.84889	5.84885	5.84884	5.84883	5.84882	5.84882	5.84882	5.84881	5.84881	5.84881	5.84881	5.84881	5.84881	5.84881	5.84881	5.84881	5.84881
5.88316	5.88316	5.88316	5.88316	5.88316	5.88315	5.88313	5.88309	5.88305	5.883	5.88294	5.88287	5.88279	5.88268	5.88255	5.88237	5.88212	5.88176	5.8812	5.88035	5.87902	5.87703	5.87427	5.87086	5.86725	5.86401	5.86153	5.85983	5.85878	5.85816	5.8578	5.8576	5.85749	5.85743	5.8574	5.85738	5.85737	5.85736	5.85736	5.85736	5.85736	5.85736	5.85736	5.85736	5.85736	5.85736	5.85736	5.85736	5.85736	5.85736
5.89159	5.89159	5.89159	5.89159	5.89159	5.89158	5.89155	5.89152	5.89148	5.89143	5.89137	5.8913	5.89122	5.89111	5.89098	5.8908	5.89055	5.89019	5.88964	5.88878	5.88745	5.88547	5.88272	5.87933	5.87573	5.8725	5.87002	5.86834	5.86729	5.86667	5.86631	5.86611	5.866	5.86594	5.86591	5.86589	5.86588	5.86588	5.86587	5.86587	5.86587	5.86587	5.86587	5.86587	5.86587	5.86587	5.86587	5.86587	5.86587	5.86587
5.89998	5.89998	5.89998	5.89998	5.89998	5.89997	5.89995	5.89991	5.89987	5.89982	5.89977	5.8997	5.89961	5.89951	5.89937	5.8992	5.89895	5.89859	5.89804	5.89718	5.89586	5.89389	5.89115	5.88776	5.88418	5.88096	5.87849	5.87681	5.87577	5.87515	5.87479	5.8746	5.87449	5.87442	5.87439	5.87437	5.87436	5.87436	5.87435	5.87435	5.87435	5.87435	5.87435	5.87435	5.87435	5.87435	5.87435	5.87435	5.87435	5.87435
5.90835	5.90835	5.90835	5.90835	5.90835	5.90834	5.90831	5.90828	5.90824	5.90819	5.90813	5.90806	5.90798	5.90787	5.90774	5.90756	5.90732	5.90696	5.90641	5.90556	5.90424	5.90227	5.89954	5.89617	5.8926	5.88939	5.88693	5.88526	5.88421	5.8836	5.88324	5.88305	5.88294	5.88288	5.88284	5.88283	5.88282	5.88281	5.88281	5.88281	5.8828	5.8828	5.8828	5.8828	5.8828	5.8828	5.8828	5.8828	5.8828	5.8828
5.91668	5.91668	5.91668	5.91668	5.91668	5.91667	5.91665	5.91661	5.91657	5.91653	5.91647	5.9164	5.91631	5.91621	5.91608	5.9159	5.91566	5.9153	5.91475	5.9139	5.91259	5.91063	5.90791	5.90455	5.90099	5.89779	5.89534	5.89367	5.89263	5.89202	5.89166	5.89147	5.89136	5.8913	5.89127	5.89125	5.89124	5.89123	5.89123	5.89123	5.89123	5.89123	5.89123	5.89123	5.89123	5.89123	5.89123	5.89123	5.89123	5.89123
5.92499	5.92499	5.92499	5.92499	5.92499	5.92498	5.92495	5.92492	5.92488	5.92483	5.92477	5.9247	5.92462	5.92452	5.92439	5.92421	5.92397	5.92361	5.92306	5.92222	5.92091	5.91896	5.91624	5.91289	5.90934	5.90616	5.90372	5.90205	5.90102	5.90041	5.90006	5.89986	5.89975	5.89969	5.89966	5.89964	5.89963	5.89962	5.89962	5.89962	5.89962	5.89962	5.89962	5.89962	5.89962	5.89962	5.89962	5.89962	5.89962	5.89962
5.93326	5.93326	5.93326	5.93327	5.93327	5.93325	5.93323	5.9332	5.93316	5.93311	5.93305	5.93298	5.9329	5.93279	5.93266	5.93249	5.93225	5.93189	5.93135	5.9305	5.9292	5.92725	5.92455	5.92121	5.91767	5.9145	5.91206	5.91041	5.90938	5.90876	5.90842	5.90822	5.90811	5.90805	5.90802	5.908	5.90799	5.90799	5.90798	5.90798	5.90798	5.90798	5.90798	5.90798	5.90798	5.90798	5.90798	5.90798	5.90798	5.90798
5.94151	5.94151	5.94151	5.94151	5.94151	5.9415	5.94147	5.94144	5.9414	5.94136	5.9413	5.94123	5.94115	5.94104	5.94091	5.94074	5.9405	5.94014	5.9396	5.93876	5.93746	5.93552	5.93283	5.9295	5.92597	5.92281	5.92038	5.91873	5.9177	5.91709	5.91675	5.91655	5.91644	5.91638	5.91635	5.91633	5.91632	5.91632	5.91632	5.91631	5.91631	5.91631	5.91631	5.91631	5.91631	5.91631	5.91631	5.91631	5.91631	5.91631
5.94973	5.94973	5.94973	5.94973	5.94973	5.94972	5.94969	5.94966	5.94962	5.94957	5.94952	5.94945	5.94936	5.94926	5.94913	5.94896	5.94872	5.94836	5.94782	5.94699	5.94569	5.94376	5.94107	5.93776	5.93424	5.93109	5.92867	5.92703	5.926	5.92539	5.92505	5.92485	5.92475	5.92469	5.92465	5.92464	5.92463	5.92462	5.92462	5.92462	5.92462	5.92462	5.92462	5.92462	5.92462	5.92461	5.92461	5.92461	5.92461	5.92461
5.95792	5.95792	5.95792	5.95792	5.95792	5.9579	5.95788	5.95785	5.95781	5.95776	5.9577	5.95764	5.95755	5.95745	5.95732	5.95715	5.95691	5.95655	5.95602	5.95518	5.95389	5.95197	5.94929	5.94599	5.94248	5.93934	5.93693	5.93529	5.93427	5.93367	5.93332	5.93313	5.93302	5.93296	5.93293	5.93291	5.9329	5.93289	5.93289	5.93289	5.93289	5.93289	5.93289	5.93289	5.93289	5.93289	5.93289	5.93289	5.93289	5.93289
5.96607	5.96607	5.96607	5.96608	5.96608	5.96606	5.96604	5.96601	5.96597	5.96592	5.96586	5.9658	5.96571	5.96561	5.96548	5.96531	5.96507	5.96472	5.96418	5.96335	5.96207	5.96015	5.95748	5.95419	5.9507	5.94757	5.94516	5.94353	5.94251	5.94191	5.94156	5.94137	5.94126	5.9412	5.94117	5.94115	5.94114	5.94114	5.94114	5.94113	5.94113	5.94113	5.94113	5.94113	5.94113	5.94113	5.94113	5.94113	5.94113	5.94113
5.9742	5.9742	5.9742	5.9742	5.97421	5.97419	5.97417	5.97414	5.9741	5.97405	5.97399	5.97393	5.97384	5.97374	5.97361	5.97344	5.9732	5.97285	5.97232	5.97149	5.97021	5.9683	5.96564	5.96236	5.95888	5.95576	5.95336	5.95173	5.95072	5.95012	5.94978	5.94958	5.94948	5.94942	5.94939	5.94937	5.94936	5.94935	5.94935	5.94935	5.94935	5.94935	5.94935	5.94935	5.94935	5.94935	5.94935	5.94935	5.94935	5.94935
5.98231	5.98231	5.98231	5.98231	5.98231	5.98229	5.98227	5.98224	5.9822	5.98215	5.9821	5.98203	5.98195	5.98185	5.98172	5.98155	5.98131	5.98096	5.98043	5.9796	5.97833	5.97642	5.97377	5.9705	5.96703	5.96392	5.96153	5.95991	5.9589	5.9583	5.95796	5.95777	5.95766	5.9576	5.95757	5.95755	5.95754	5.95754	5.95754	5.95753	5.95753	5.95753	5.95753	5.95753	5.95753	5.95753	5.95753	5.95753	5.95753	5.95753
5.99038	5.99038	5.99038	5.99038	5.99038	5.99036	5.99034	5.99031	5.99027	5.99022	5.99017	5.9901	5.99002	5.98992	5.98979	5.98962	5.98938	5.98903	5.98851	5.98768	5.98641	5.98451	5.98187	5.97861	5.97516	5.97206	5.96968	5.96806	5.96705	5.96646	5.96611	5.96592	5.96582	5.96576	5.96573	5.96571	5.9657	5.96569	5.96569	5.96569	5.96569	5.96569	5.96569	5.96569	5.96569	5.96569	5.96569	5.96569	5.96569	5.96569
5.99842	5.99842	5.99842	5.99842	5.99842	5.99841	5.99839	5.99835	5.99832	5.99827	5.99821	5.99814	5.99806	5.99796	5.99784	5.99767	5.99743	5.99708	5.99655	5.99574	5.99447	5.99257	5.98994	5.98669	5.98325	5.98016	5.97779	5.97618	5.97517	5.97458	5.97424	5.97405	5.97394	5.97389	5.97385	5.97384	5.97383	5.97382	5.97382	5.97382	5.97382	5.97382	5.97382	5.97382	5.97382	5.97382	5.97382	5.97382	5.97382	5.97382
6.00643	6.00643	6.00644	6.00644	6.00644	6.00642	6.0064	6.00637	6.00633	6.00628	6.00623	6.00616	6.00608	6.00598	6.00585	6.00568	6.00545	6.0051	6.00458	6.00376	6.0025	6.00061	5.99799	5.99475	5.99132	5.98824	5.98588	5.98427	5.98327	5.98268	5.98234	5.98215	5.98204	5.98198	5.98195	5.98194	5.98193	5.98192	5.98192	5.98192	5.98192	5.98191	5.98191	5.98191	5.98191	5.98191	5.98191	5.98191	5.98191	5.98191
6.01442	6.01442	6.01442	6.01442	6.01442	6.01441	6.01439	6.01436	6.01432	6.01427	6.01421	6.01415	6.01407	6.01397	6.01384	6.01367	6.01344	6.01309	6.01257	6.01175	6.0105	6.00861	6.006	6.00277	5.99935	5.99629	5.99393	5.99233	5.99133	5.99074	5.99041	5.99022	5.99011	5.99005	5.99002	5.99	5.99	5.98999	5.98999	5.98999	5.98998	5.98998	5.98998	5.98998	5.98998	5.98998	5.98998	5.98998	5.98998	5.98998
6.02238	6.02238	6.02238	6.02238	6.02238	6.02237	6.02234	6.02231	6.02227	6.02223	6.02217	6.02211	6.02203	6.02193	6.0218	6.02163	6.0214	6.02105	6.02053	6.01972	6.01847	6.01659	6.01399	6.01077	6.00736	6.00431	6.00196	6.00036	5.99937	5.99878	5.99845	5.99826	5.99815	5.99809	5.99806	5.99805	5.99804	5.99803	5.99803	5.99803	5.99803	5.99803	5.99802	5.99802	5.99802	5.99802	5.99802	5.99802	5.99802	5.99802
6.03031	6.03031	6.03031	6.03031	6.03031	6.0303	6.03027	6.03024	6.0302	6.03016	6.0301	6.03004	6.02996	6.02986	6.02973	6.02956	6.02933	6.02899	6.02847	6.02766	6.02641	6.02454	6.02194	6.01874	6.01534	6.0123	6.00996	6.00837	6.00738	6.00679	6.00646	6.00627	6.00616	6.00611	6.00607	6.00606	6.00605	6.00604	6.00604	6.00604	6.00604	6.00604	6.00604	6.00604	6.00604	6.00604	6.00604	6.00604	6.00604	6.00604
6.03821	6.03821	6.03821	6.03821	6.03821	6.0382	6.03817	6.03814	6.03811	6.03806	6.038	6.03794	6.03786	6.03776	6.03764	6.03747	6.03724	6.03689	6.03638	6.03557	6.03432	6.03246	6.02987	6.02668	6.0233	6.02026	6.01793	6.01634	6.01536	6.01477	6.01444	6.01425	6.01415	6.01409	6.01406	6.01404	6.01403	6.01403	6.01402	6.01402	6.01402	6.01402	6.01402	6.01402	6.01402	6.01402	6.01402	6.01402	6.01402	6.01402
6.04608	6.04608	6.04608	6.04608	6.04608	6.04607	6.04605	6.04602	6.04598	6.04593	6.04588	6.04581	6.04573	6.04563	6.04551	6.04534	6.04511	6.04477	6.04426	6.04345	6.04221	6.04035	6.03778	6.03459	6.03122	6.0282	6.02587	6.02429	6.02331	6.02272	6.02239	6.02221	6.0221	6.02205	6.02201	6.022	6.02199	6.02198	6.02198	6.02198	6.02198	6.02198	6.02198	6.02198	6.02198	6.02198	6.02198	6.02198	6.02198	6.02198
6.05393	6.05393	6.05393	6.05393	6.05393	6.05391	6.05389	6.05386	6.05382	6.05378	6.05372	6.05366	6.05358	6.05348	6.05336	6.05319	6.05296	6.05262	6.05211	6.05131	6.05007	6.04822	6.04565	6.04248	6.03912	6.0361	6.03379	6.03221	6.03123	6.03065	6.03032	6.03013	6.03003	6.02997	6.02994	6.02992	6.02991	6.02991	6.02991	6.0299	6.0299	6.0299	6.0299	6.0299	6.0299	6.0299	6.0299	6.0299	6.0299	6.0299
6.06174	6.06174	6.06174	6.06174	6.06174	6.06173	6.06171	6.06168	6.06164	6.0616	6.06154	6.06148	6.0614	6.0613	6.06118	6.06101	6.06078	6.06044	6.05993	6.05913	6.0579	6.05606	6.0535	6.05033	6.04698	6.04398	6.04167	6.0401	6.03912	6.03855	6.03822	6.03803	6.03793	6.03787	6.03784	6.03782	6.03781	6.03781	6.03781	6.0378	6.0378	6.0378	6.0378	6.0378	6.0378	6.0378	6.0378	6.0378	6.0378	6.0378
6.06953	6.06953	6.06953	6.06953	6.06953	6.06952	6.0695	6.06947	6.06943	6.06939	6.06933	6.06927	6.06919	6.06909	6.06897	6.0688	6.06857	6.06824	6.06773	6.06693	6.0657	6.06386	6.06131	6.05816	6.05482	6.05183	6.04953	6.04797	6.04699	6.04641	6.04608	6.0459	6.0458	6.04574	6.04571	6.04569	6.04568	6.04568	6.04568	6.04567	6.04567	6.04567	6.04567	6.04567	6.04567	6.04567	6.04567	6.04567	6.04567	6.04567
6.0773	6.0773	6.0773	6.0773	6.0773	6.07728	6.07726	6.07723	6.07719	6.07715	6.07709	6.07703	6.07695	6.07685	6.07673	6.07657	6.07634	6.076	6.07549	6.0747	6.07348	6.07164	6.0691	6.06596	6.06264	6.05965	6.05736	6.0558	6.05483	6.05425	6.05393	6.05374	6.05364	6.05358	6.05355	6.05354	6.05353	6.05352	6.05352	6.05352	6.05352	6.05352	6.05352	6.05352	6.05352	6.05352	6.05352	6.05352	6.05352	6.05352
6.08503	6.08503	6.08503	6.08503	6.08503	6.08502	6.085	6.08497	6.08493	6.08488	6.08483	6.08476	6.08469	6.08459	6.08447	6.0843	6.08408	6.08374	6.08323	6.08244	6.08122	6.0794	6.07686	6.07374	6.07042	6.06745	6.06516	6.06361	6.06264	6.06207	6.06174	6.06156	6.06145	6.0614	6.06137	6.06135	6.06134	6.06134	6.06133	6.06133	6.06133	6.06133	6.06133	6.06133	6.06133	6.06133	6.06133	6.06133	6.06133	6.06133
6.09274	6.09274	6.09274	6.09274	6.09274	6.09272	6.0927	6.09267	6.09263	6.09259	6.09254	6.09247	6.09239	6.0923	6.09218	6.09201	6.09179	6.09145	6.09095	6.09016	6.08894	6.08712	6.0846	6.08148	6.07818	6.07521	6.07293	6.07139	6.07042	6.06985	6.06953	6.06934	6.06924	6.06919	6.06915	6.06914	6.06913	6.06912	6.06912	6.06912	6.06912	6.06912	6.06912	6.06912	6.06912	6.06912	6.06912	6.06912	6.06912	6.06912
6.10041	6.10041	6.10041	6.10041	6.10042	6.1004	6.10038	6.10035	6.10031	6.10027	6.10022	6.10015	6.10007	6.09998	6.09986	6.09969	6.09947	6.09914	6.09863	6.09785	6.09664	6.09482	6.09231	6.0892	6.0859	6.08295	6.08068	6.07914	6.07818	6.07761	6.07728	6.0771	6.077	6.07694	6.07691	6.0769	6.07689	6.07688	6.07688	6.07688	6.07688	6.07688	6.07688	6.07688	6.07688	6.07688	6.07688	6.07688	6.07688	6.07688
6.10807	6.10807	6.10807	6.10807	6.10807	6.10805	6.10803	6.108	6.10797	6.10792	6.10787	6.1078	6.10773	6.10763	6.10751	6.10735	6.10712	6.10679	6.10629	6.10551	6.1043	6.10249	6.09999	6.09689	6.09361	6.09066	6.0884	6.08686	6.0859	6.08534	6.08501	6.08483	6.08473	6.08468	6.08465	6.08463	6.08462	6.08461	6.08461	6.08461	6.08461	6.08461	6.08461	6.08461	6.08461	6.08461	6.08461	6.08461	6.08461	6.08461
6.11569	6.11569	6.11569	6.11569	6.11569	6.11568	6.11566	6.11563	6.11559	6.11555	6.11549	6.11543	6.11535	6.11526	6.11514	6.11498	6.11475	6.11442	6.11392	6.11314	6.11194	6.11014	6.10764	6.10455	6.10128	6.09835	6.09609	6.09456	6.0936	6.09304	6.09272	6.09254	6.09244	6.09238	6.09235	6.09233	6.09232	6.09232	6.09232	6.09231	6.09231	6.09231	6.09231	6.09231	6.09231	6.09231	6.09231	6.09231	6.09231	6.09231
6.12329	6.12329	6.12329	6.12329	6.12329	6.12328	6.12325	6.12323	6.12319	6.12314	6.12309	6.12303	6.12295	6.12286	6.12274	6.12258	6.12235	6.12202	6.12152	6.12075	6.11955	6.11775	6.11526	6.11219	6.10893	6.106	6.10376	6.10223	6.10128	6.10071	6.10039	6.10021	6.10011	6.10006	6.10003	6.10001	6.1	6.1	6.09999	6.09999	6.09999	6.09999	6.09999	6.09999	6.09999	6.09999	6.09999	6.09999	6.09999	6.09999
6.13086	6.13086	6.13086	6.13086	6.13086	6.13085	6.13083	6.1308	6.13076	6.13072	6.13066	6.1306	6.13052	6.13043	6.13031	6.13015	6.12992	6.1296	6.1291	6.12833	6.12713	6.12534	6.12286	6.11979	6.11654	6.11363	6.11139	6.10987	6.10892	6.10836	6.10804	6.10786	6.10776	6.10771	6.10768	6.10766	6.10765	6.10765	6.10764	6.10764	6.10764	6.10764	6.10764	6.10764	6.10764	6.10764	6.10764	6.10764	6.10764	6.10764
6.1384	6.1384	6.1384	6.1384	6.1384	6.13839	6.13837	6.13834	6.1383	6.13826	6.13821	6.13814	6.13807	6.13797	6.13785	6.13769	6.13747	6.13715	6.13665	6.13588	6.13469	6.1329	6.13043	6.12738	6.12414	6.12123	6.119	6.11749	6.11654	6.11598	6.11566	6.11548	6.11538	6.11533	6.1153	6.11528	6.11527	6.11527	6.11526	6.11526	6.11526	6.11526	6.11526	6.11526	6.11526	6.11526	6.11526	6.11526	6.11526	6.11526
6.14592	6.14592	6.14592	6.14592	6.14592	6.14591	6.14589	6.14586	6.14582	6.14578	6.14572	6.14566	6.14558	6.14549	6.14537	6.14521	6.14499	6.14467	6.14417	6.1434	6.14222	6.14044	6.13797	6.13493	6.1317	6.12881	6.12658	6.12507	6.12413	6.12357	6.12326	6.12308	6.12298	6.12292	6.12289	6.12288	6.12287	6.12286	6.12286	6.12286	6.12286	6.12286	6.12286	6.12286	6.12286	6.12286	6.12286	6.12286	6.12286	6.12286
6.15341	6.15341	6.15341	6.15341	6.15341	6.1534	6.15338	6.15335	6.15331	6.15327	6.15321	6.15315	6.15308	6.15298	6.15286	6.15271	6.15248	6.15216	6.15167	6.1509	6.14972	6.14795	6.14549	6.14246	6.13924	6.13636	6.13414	6.13263	6.13169	6.13114	6.13082	6.13064	6.13055	6.13049	6.13046	6.13044	6.13044	6.13043	6.13043	6.13043	6.13043	6.13043	6.13043	6.13043	6.13043	6.13043	6.13043	6.13043	6.13043	6.13043
6.16087	6.16087	6.16087	6.16087	6.16087	6.16086	6.16084	6.16081	6.16077	6.16073	6.16068	6.16062	6.16054	6.16045	6.16033	6.16017	6.15995	6.15963	6.15914	6.15837	6.15719	6.15543	6.15298	6.14996	6.14675	6.14388	6.14167	6.14017	6.13923	6.13868	6.13836	6.13818	6.13809	6.13803	6.138	6.13799	6.13798	6.13797	6.13797	6.13797	6.13797	6.13797	6.13797	6.13797	6.13797	6.13797	6.13797	6.13797	6.13797	6.13797
6.16831	6.16831	6.16831	6.16831	6.16831	6.1683	6.16827	6.16825	6.16821	6.16817	6.16811	6.16805	6.16798	6.16788	6.16777	6.16761	6.16739	6.16707	6.16658	6.16582	6.16464	6.16289	6.16045	6.15743	6.15424	6.15137	6.14917	6.14767	6.14674	6.14619	6.14588	6.1457	6.1456	6.14555	6.14552	6.1455	6.14549	6.14549	6.14548	6.14548	6.14548	6.14548	6.14548	6.14548	6.14548	6.14548	6.14548	6.14548	6.14548	6.14548
6.17572	6.17572	6.17572	6.17572	6.17572	6.17571	6.17569	6.17566	6.17562	6.17558	6.17553	6.17546	6.17539	6.1753	6.17518	6.17502	6.1748	6.17448	6.174	6.17324	6.17207	6.17031	6.16788	6.16488	6.16169	6.15884	6.15665	6.15515	6.15422	6.15368	6.15336	6.15319	6.15309	6.15303	6.153	6.15299	6.15298	6.15297	6.15297	6.15297	6.15297	6.15297	6.15297	6.15297	6.15297	6.15297	6.15297	6.15297	6.15297	6.15297
6.1831	6.1831	6.1831	6.1831	6.1831	6.18309	6.18307	6.18304	6.18301	6.18296	6.18291	6.18285	6.18277	6.18268	6.18256	6.18241	6.18219	6.18187	6.18139	6.18063	6.17946	6.17772	6.17529	6.1723	6.16913	6.16628	6.16409	6.16261	6.16168	6.16113	6.16082	6.16065	6.16055	6.1605	6.16047	6.16045	6.16044	6.16044	6.16043	6.16043	6.16043	6.16043	6.16043	6.16043	6.16043	6.16043	6.16043	6.16043	6.16043	6.16043
6.19046	6.19046	6.19046	6.19046	6.19046	6.19045	6.19043	6.1904	6.19036	6.19032	6.19027	6.19021	6.19013	6.19004	6.18992	6.18977	6.18955	6.18923	6.18875	6.188	6.18683	6.18509	6.18268	6.17969	6.17653	6.1737	6.17152	6.17004	6.16911	6.16857	6.16825	6.16808	6.16798	6.16793	6.1679	6.16788	6.16788	6.16787	6.16787	6.16787	6.16787	6.16786	6.16786	6.16786	6.16786	6.16786	6.16786	6.16786	6.16786	6.16786
6.19779	6.19779	6.19779	6.19779	6.19779	6.19778	6.19776	6.19773	6.19769	6.19765	6.1976	6.19754	6.19746	6.19737	6.19726	6.1971	6.19689	6.19657	6.19609	6.19534	6.19418	6.19244	6.19004	6.18706	6.18391	6.18108	6.17891	6.17744	6.17652	6.17597	6.17566	6.17549	6.17539	6.17534	6.17531	6.17529	6.17528	6.17528	6.17528	6.17527	6.17527	6.17527	6.17527	6.17527	6.17527	6.17527	6.17527	6.17527	6.17527	6.17527
6.2051	6.2051	6.2051	6.2051	6.2051	6.20508	6.20506	6.20504	6.205	6.20496	6.20491	6.20484	6.20477	6.20468	6.20456	6.20441	6.20419	6.20388	6.2034	6.20265	6.20149	6.19977	6.19737	6.1944	6.19126	6.18845	6.18628	6.18481	6.18389	6.18335	6.18304	6.18287	6.18277	6.18272	6.18269	6.18267	6.18267	6.18266	6.18266	6.18266	6.18266	6.18265	6.18265	6.18265	6.18265	6.18265	6.18265	6.18265	6.18265	6.18265
6.21237	6.21237	6.21237	6.21237	6.21238	6.21236	6.21234	6.21231	6.21228	6.21224	6.21219	6.21212	6.21205	6.21196	6.21185	6.21169	6.21148	6.21116	6.21068	6.20994	6.20879	6.20706	6.20467	6.20172	6.19859	6.19578	6.19363	6.19216	6.19125	6.19071	6.1904	6.19022	6.19013	6.19007	6.19005	6.19003	6.19002	6.19002	6.19001	6.19001	6.19001	6.19001	6.19001	6.19001	6.19001	6.19001	6.19001	6.19001	6.19001	6.19001
6.21963	6.21963	6.21963	6.21963	6.21963	6.21962	6.2196	6.21957	6.21953	6.21949	6.21944	6.21938	6.21931	6.21922	6.2191	6.21895	6.21873	6.21842	6.21794	6.2172	6.21605	6.21434	6.21195	6.20901	6.20589	6.20309	6.20094	6.19948	6.19857	6.19803	6.19772	6.19755	6.19746	6.1974	6.19737	6.19736	6.19735	6.19735	6.19734	6.19734	6.19734	6.19734	6.19734	6.19734	6.19734	6.19734	6.19734	6.19734	6.19734	6.19734
6.22686	6.22686	6.22686	6.22686	6.22686	6.22684	6.22682	6.2268	6.22676	6.22672	6.22667	6.22661	6.22653	6.22644	6.22633	6.22618	6.22596	6.22565	6.22518	6.22444	6.22329	6.22158	6.21921	6.21627	6.21316	6.21038	6.20823	6.20678	6.20587	6.20533	6.20503	6.20485	6.20476	6.20471	6.20468	6.20466	6.20465	6.20465	6.20465	6.20464	6.20464	6.20464	6.20464	6.20464	6.20464	6.20464	6.20464	6.20464	6.20464	6.20464
6.23406	6.23406	6.23406	6.23406	6.23406	6.23405	6.23403	6.234	6.23396	6.23392	6.23387	6.23381	6.23374	6.23365	6.23353	6.23338	6.23317	6.23286	6.23238	6.23165	6.23051	6.2288	6.22643	6.22351	6.22041	6.21763	6.2155	6.21405	6.21314	6.21261	6.2123	6.21213	6.21204	6.21198	6.21196	6.21194	6.21193	6.21193	6.21192	6.21192	6.21192	6.21192	6.21192	6.21192	6.21192	6.21192	6.21192	6.21192	6.21192	6.21192
6.24123	6.24123	6.24123	6.24123	6.24123	6.24122	6.2412	6.24117	6.24114	6.2411	6.24105	6.24099	6.24091	6.24083	6.24071	6.24056	6.24035	6.24004	6.23956	6.23883	6.23769	6.236	6.23364	6.23072	6.22764	6.22487	6.22274	6.22129	6.22039	6.21986	6.21955	6.21938	6.21929	6.21924	6.21921	6.21919	6.21918	6.21918	6.21917	6.21917	6.21917	6.21917	6.21917	6.21917	6.21917	6.21917	6.21917	6.21917	6.21917	6.21917
6.24838	6.24838	6.24838	6.24838	6.24838	6.24837	6.24835	6.24833	6.24829	6.24825	6.2482	6.24814	6.24807	6.24798	6.24786	6.24771	6.2475	6.24719	6.24672	6.24599	6.24486	6.24316	6.24081	6.23791	6.23483	6.23207	6.22995	6.22851	6.22761	6.22708	6.22678	6.22661	6.22651	6.22646	6.22643	6.22642	6.22641	6.2264	6.2264	6.2264	6.2264	6.2264	6.2264	6.2264	6.2264	6.2264	6.2264	6.2264	6.2264	6.2264
6.25551	6.25551	6.25551	6.25551	6.25551	6.2555	6.25548	6.25545	6.25542	6.25537	6.25532	6.25526	6.25519	6.2551	6.25499	6.25484	6.25463	6.25432	6.25385	6.25312	6.25199	6.25031	6.24796	6.24507	6.242	6.23925	6.23714	6.2357	6.23481	6.23428	6.23398	6.23381	6.23371	6.23366	6.23363	6.23362	6.23361	6.2336	6.2336	6.2336	6.2336	6.2336	6.2336	6.2336	6.2336	6.2336	6.2336	6.2336	6.2336	6.2336
6.26261	6.26261	6.26261	6.26261	6.26261	6.2626	6.26258	6.26255	6.26252	6.26247	6.26242	6.26237	6.26229	6.26221	6.26209	6.26194	6.26173	6.26143	6.26096	6.26023	6.25911	6.25742	6.25509	6.25221	6.24915	6.24641	6.2443	6.24287	6.24198	6.24145	6.24115	6.24098	6.24089	6.24083	6.24081	6.24079	6.24078	6.24078	6.24077	6.24077	6.24077	6.24077	6.24077	6.24077	6.24077	6.24077	6.24077	6.24077	6.24077	6.24077
6.26968	6.26968	6.26968	6.26968	6.26968	6.26967	6.26965	6.26963	6.26959	6.26955	6.2695	6.26944	6.26937	6.26928	6.26917	6.26902	6.26881	6.2685	6.26804	6.26731	6.26619	6.26452	6.26219	6.25932	6.25627	6.25354	6.25144	6.25001	6.24912	6.2486	6.2483	6.24813	6.24803	6.24798	6.24795	6.24794	6.24793	6.24793	6.24792	6.24792	6.24792	6.24792	6.24792	6.24792	6.24792	6.24792	6.24792	6.24792	6.24792	6.24792
6.27673	6.27673	6.27673	6.27673	6.27673	6.27672	6.2767	6.27667	6.27664	6.2766	6.27655	6.27649	6.27642	6.27633	6.27622	6.27607	6.27586	6.27556	6.27509	6.27437	6.27325	6.27158	6.26927	6.2664	6.26337	6.26064	6.25855	6.25713	6.25624	6.25572	6.25542	6.25525	6.25516	6.25511	6.25508	6.25506	6.25505	6.25505	6.25505	6.25505	6.25504	6.25504	6.25504	6.25504	6.25504	6.25504	6.25504	6.25504	6.25504	6.25504
6.28376	6.28376	6.28376	6.28376	6.28376	6.28375	6.28373	6.2837	6.28367	6.28362	6.28358	6.28352	6.28345	6.28336	6.28325	6.2831	6.28289	6.28259	6.28212	6.2814	6.28029	6.27863	6.27631	6.27346	6.27044	6.26772	6.26564	6.26422	6.26334	6.26281	6.26252	6.26235	6.26226	6.2622	6.26218	6.26216	6.26215	6.26215	6.26215	6.26214	6.26214	6.26214	6.26214	6.26214	6.26214	6.26214	6.26214	6.26214	6.26214	6.26214
6.29076	6.29076	6.29076	6.29076	6.29076	6.29075	6.29073	6.2907	6.29067	6.29062	6.29058	6.29052	6.29045	6.29036	6.29025	6.2901	6.28989	6.28959	6.28913	6.28841	6.2873	6.28564	6.28334	6.2805	6.27748	6.27478	6.2727	6.27129	6.2704	6.26988	6.26959	6.26942	6.26933	6.26928	6.26925	6.26923	6.26923	6.26922	6.26922	6.26922	6.26922	6.26922	6.26922	6.26921	6.26921	6.26921	6.26921	6.26921	6.26921	6.26921
6.29773	6.29773	6.29773	6.29773	6.29773	6.29772	6.2977	6.29767	6.29764	6.2976	6.29755	6.29749	6.29742	6.29733	6.29722	6.29708	6.29687	6.29657	6.29611	6.29539	6.29429	6.29263	6.29034	6.2875	6.2845	6.2818	6.27973	6.27833	6.27745	6.27693	6.27663	6.27647	6.27638	6.27632	6.2763	6.27628	6.27627	6.27627	6.27627	6.27626	6.27626	6.27626	6.27626	6.27626	6.27626	6.27626	6.27626	6.27626	6.27626	6.27626
6.30468	6.30468	6.30468	6.30468	6.30468	6.30467	6.30465	6.30462	6.30459	6.30455	6.3045	6.30444	6.30437	6.30429	6.30417	6.30403	6.30382	6.30352	6.30306	6.30235	6.30125	6.2996	6.29731	6.29449	6.29149	6.28881	6.28674	6.28534	6.28447	6.28395	6.28365	6.28349	6.2834	6.28335	6.28332	6.2833	6.2833	6.28329	6.28329	6.28329	6.28329	6.28329	6.28329	6.28329	6.28329	6.28329	6.28329	6.28329	6.28329	6.28329
6.31161	6.31161	6.31161	6.31161	6.31161	6.31159	6.31157	6.31155	6.31151	6.31147	6.31143	6.31137	6.3113	6.31121	6.3111	6.31096	6.31075	6.31045	6.30999	6.30928	6.30819	6.30654	6.30426	6.30145	6.29846	6.29579	6.29373	6.29233	6.29146	6.29095	6.29065	6.29049	6.29039	6.29034	6.29032	6.2903	6.29029	6.29029	6.29029	6.29028	6.29028	6.29028	6.29028	6.29028	6.29028	6.29028	6.29028	6.29028	6.29028	6.29028
6.31851	6.31851	6.31851	6.31851	6.31851	6.31849	6.31848	6.31845	6.31842	6.31838	6.31833	6.31827	6.3182	6.31811	6.318	6.31786	6.31765	6.31735	6.3169	6.31619	6.3151	6.31346	6.31119	6.30838	6.30541	6.30274	6.30069	6.2993	6.29843	6.29792	6.29762	6.29746	6.29737	6.29732	6.29729	6.29727	6.29727	6.29726	6.29726	6.29726	6.29726	6.29726	6.29726	6.29726	6.29726	6.29726	6.29726	6.29726	6.29726	6.29726
6.32538	6.32538	6.32538	6.32538	6.32538	6.32537	6.32535	6.32532	6.32529	6.32525	6.3252	6.32515	6.32508	6.32499	6.32488	6.32474	6.32453	6.32423	6.32378	6.32308	6.32199	6.32035	6.31809	6.31529	6.31233	6.30967	6.30763	6.30624	6.30537	6.30486	6.30457	6.30441	6.30431	6.30426	6.30424	6.30422	6.30421	6.30421	6.30421	6.30421	6.3042	6.3042	6.3042	6.3042	6.3042	6.3042	6.3042	6.3042	6.3042	6.3042
6.33223	6.33223	6.33223	6.33223	6.33223	6.33222	6.3322	6.33218	6.33214	6.3321	6.33205	6.332	6.33193	6.33184	6.33173	6.33159	6.33139	6.33109	6.33064	6.32994	6.32885	6.32722	6.32497	6.32218	6.31923	6.31658	6.31454	6.31316	6.31229	6.31178	6.31149	6.31133	6.31124	6.31119	6.31116	6.31115	6.31114	6.31113	6.31113	6.31113	6.31113	6.31113	6.31113	6.31113	6.31113	6.31113	6.31113	6.31113	6.31113	6.31113
6.33906	6.33906	6.33906	6.33906	6.33906	6.33905	6.33903	6.339	6.33897	6.33893	6.33888	6.33883	6.33876	6.33867	6.33856	6.33842	6.33822	6.33792	6.33747	6.33677	6.33569	6.33407	6.33182	6.32904	6.3261	6.32346	6.32143	6.32005	6.31919	6.31868	6.31839	6.31823	6.31814	6.31809	6.31806	6.31804	6.31804	6.31803	6.31803	6.31803	6.31803	6.31803	6.31803	6.31803	6.31803	6.31803	6.31803	6.31803	6.31803	6.31803
6.34586	6.34586	6.34586	6.34586	6.34586	6.34585	6.34583	6.34581	6.34577	6.34573	6.34569	6.34563	6.34556	6.34548	6.34537	6.34522	6.34502	6.34473	6.34428	6.34358	6.3425	6.34089	6.33865	6.33588	6.33294	6.33031	6.32829	6.32691	6.32606	6.32555	6.32526	6.3251	6.32501	6.32496	6.32493	6.32492	6.32491	6.3249	6.3249	6.3249	6.3249	6.3249	6.3249	6.3249	6.3249	6.3249	6.3249	6.3249	6.3249	6.3249
6.35264	6.35264	6.35264	6.35264	6.35264	6.35263	6.35261	6.35258	6.35255	6.35251	6.35246	6.35241	6.35234	6.35225	6.35215	6.352	6.3518	6.35151	6.35106	6.35037	6.34929	6.34768	6.34545	6.34269	6.33977	6.33714	6.33513	6.33376	6.3329	6.3324	6.33211	6.33195	6.33186	6.33181	6.33178	6.33177	6.33176	6.33175	6.33175	6.33175	6.33175	6.33175	6.33175	6.33175	6.33175	6.33175	6.33175	6.33175	6.33175	6.33175
6.35939	6.35939	6.35939	6.35939	6.35939	6.35938	6.35936	6.35934	6.35931	6.35927	6.35922	6.35916	6.35909	6.35901	6.3589	6.35876	6.35856	6.35827	6.35782	6.35713	6.35606	6.35445	6.35223	6.34948	6.34656	6.34395	6.34194	6.34058	6.33972	6.33922	6.33893	6.33877	6.33868	6.33863	6.33861	6.33859	6.33858	6.33858	6.33858	6.33858	6.33858	6.33857	6.33857	6.33857	6.33857	6.33857	6.33857	6.33857	6.33857	6.33857
6.36612	6.36612	6.36612	6.36612	6.36612	6.36611	6.3661	6.36607	6.36604	6.366	6.36595	6.36589	6.36583	6.36574	6.36563	6.36549	6.36529	6.365	6.36456	6.36387	6.3628	6.3612	6.35898	6.35624	6.35334	6.35073	6.34873	6.34737	6.34652	6.34602	6.34573	6.34557	6.34548	6.34544	6.34541	6.34539	6.34539	6.34538	6.34538	6.34538	6.34538	6.34538	6.34538	6.34538	6.34538	6.34538	6.34538	6.34538	6.34538	6.34538
6.37283	6.37283	6.37283	6.37283	6.37283	6.37282	6.3728	6.37278	6.37274	6.3727	6.37266	6.3726	6.37253	6.37245	6.37234	6.3722	6.372	6.37171	6.37127	6.37058	6.36952	6.36792	6.36571	6.36298	6.36009	6.35749	6.3555	6.35414	6.35329	6.3528	6.35251	6.35235	6.35226	6.35221	6.35218	6.35217	6.35216	6.35216	6.35216	6.35215	6.35215	6.35215	6.35215	6.35215	6.35215	6.35215	6.35215	6.35215	6.35215	6.35215
6.37951	6.37951	6.37951	6.37951	6.37951	6.3795	6.37948	6.37946	6.37943	6.37939	6.37934	6.37928	6.37922	6.37913	6.37903	6.37889	6.37869	6.3784	6.37796	6.37727	6.37621	6.37462	6.37242	6.3697	6.36681	6.36423	6.36224	6.36089	6.36004	6.35955	6.35926	6.3591	6.35901	6.35896	6.35894	6.35892	6.35891	6.35891	6.35891	6.35891	6.35891	6.35891	6.35891	6.35891	6.3589	6.3589	6.3589	6.3589	6.3589	6.3589
6.38617	6.38617	6.38617	6.38617	6.38617	6.38616	6.38614	6.38612	6.38608	6.38605	6.386	6.38594	6.38588	6.38579	6.38569	6.38555	6.38535	6.38506	6.38462	6.38394	6.38288	6.3813	6.3791	6.37639	6.37352	6.37094	6.36896	6.36761	6.36677	6.36627	6.36599	6.36583	6.36574	6.36569	6.36567	6.36565	6.36564	6.36564	6.36564	6.36564	6.36563	6.36563	6.36563	6.36563	6.36563	6.36563	6.36563	6.36563	6.36563	6.36563
6.39281	6.39281	6.39281	6.39281	6.39281	6.3928	6.39278	6.39275	6.39272	6.39268	6.39263	6.39258	6.39251	6.39243	6.39232	6.39218	6.39199	6.3917	6.39126	6.39058	6.38953	6.38795	6.38576	6.38306	6.38019	6.37762	6.37565	6.37431	6.37347	6.37297	6.37269	6.37253	6.37245	6.3724	6.37237	6.37236	6.37235	6.37234	6.37234	6.37234	6.37234	6.37234	6.37234	6.37234	6.37234	6.37234	6.37234	6.37234	6.37234	6.37234
6.39942	6.39942	6.39942	6.39942	6.39942	6.39941	6.39939	6.39936	6.39933	6.39929	6.39925	6.39919	6.39912	6.39904	6.39894	6.3988	6.3986	6.39831	6.39788	6.3972	6.39615	6.39458	6.3924	6.3897	6.38685	6.38429	6.38232	6.38098	6.38015	6.37965	6.37937	6.37921	6.37913	6.37908	6.37905	6.37904	6.37903	6.37902	6.37902	6.37902	6.37902	6.37902	6.37902	6.37902	6.37902	6.37902	6.37902	6.37902	6.37902	6.37902
6.40601	6.40601	6.40601	6.40601	6.40601	6.406	6.40598	6.40595	6.40592	6.40588	6.40584	6.40578	6.40571	6.40563	6.40553	6.40539	6.40519	6.40491	6.40447	6.4038	6.40275	6.40118	6.39901	6.39632	6.39348	6.39093	6.38896	6.38763	6.3868	6.38631	6.38603	6.38587	6.38578	6.38574	6.38571	6.38569	6.38569	6.38568	6.38568	6.38568	6.38568	6.38568	6.38568	6.38568	6.38568	6.38568	6.38568	6.38568	6.38568	6.38568
6.41257	6.41257	6.41257	6.41257	6.41257	6.41256	6.41254	6.41252	6.41248	6.41245	6.4124	6.41235	6.41228	6.4122	6.41209	6.41195	6.41176	6.41147	6.41104	6.41037	6.40932	6.40776	6.4056	6.40292	6.40009	6.39754	6.39559	6.39426	6.39343	6.39294	6.39266	6.3925	6.39242	6.39237	6.39234	6.39233	6.39232	6.39232	6.39231	6.39231	6.39231	6.39231	6.39231	6.39231	6.39231	6.39231	6.39231	6.39231	6.39231	6.39231
6.41911	6.41911	6.41911	6.41911	6.41911	6.4191	6.41908	6.41906	6.41903	6.41899	6.41894	6.41889	6.41882	6.41874	6.41864	6.4185	6.4183	6.41802	6.41759	6.41692	6.41588	6.41432	6.41216	6.4095	6.40667	6.40413	6.40219	6.40086	6.40004	6.39955	6.39927	6.39911	6.39903	6.39898	6.39895	6.39894	6.39893	6.39893	6.39892	6.39892	6.39892	6.39892	6.39892	6.39892	6.39892	6.39892	6.39892	6.39892	6.39892	6.39892
6.42563	6.42563	6.42563	6.42563	6.42563	6.42562	6.4256	6.42558	6.42554	6.42551	6.42546	6.42541	6.42534	6.42526	6.42515	6.42502	6.42482	6.42454	6.42411	6.42344	6.42241	6.42086	6.4187	6.41605	6.41323	6.4107	6.40876	6.40744	6.40662	6.40613	6.40585	6.4057	6.40561	6.40556	6.40554	6.40552	6.40552	6.40551	6.40551	6.40551	6.40551	6.40551	6.40551	6.40551	6.40551	6.40551	6.40551	6.40551	6.40551	6.40551
6.43212	6.43212	6.43212	6.43212	6.43212	6.43211	6.43209	6.43207	6.43204	6.432	6.43195	6.4319	6.43183	6.43175	6.43165	6.43151	6.43132	6.43104	6.43061	6.42994	6.42891	6.42737	6.42522	6.42257	6.41977	6.41725	6.41531	6.414	6.41318	6.41269	6.41242	6.41226	6.41217	6.41213	6.4121	6.41209	6.41208	6.41207	6.41207	6.41207	6.41207	6.41207	6.41207	6.41207	6.41207	6.41207	6.41207	6.41207	6.41207	6.41207
6.43859	6.43859	6.43859	6.4386	6.4386	6.43858	6.43857	6.43854	6.43851	6.43847	6.43843	6.43837	6.43831	6.43823	6.43812	6.43799	6.4378	6.43751	6.43709	6.43642	6.43539	6.43385	6.43172	6.42908	6.42628	6.42377	6.42184	6.42053	6.41971	6.41923	6.41895	6.4188	6.41871	6.41867	6.41864	6.41863	6.41862	6.41861	6.41861	6.41861	6.41861	6.41861	6.41861	6.41861	6.41861	6.41861	6.41861	6.41861	6.41861	6.41861
6.44504	6.44504	6.44504	6.44504	6.44504	6.44503	6.44501	6.44499	6.44496	6.44492	6.44488	6.44482	6.44476	6.44468	6.44457	6.44444	6.44425	6.44397	6.44354	6.44288	6.44185	6.44032	6.43819	6.43556	6.43277	6.43027	6.42835	6.42704	6.42623	6.42574	6.42547	6.42532	6.42523	6.42518	6.42516	6.42514	6.42513	6.42513	6.42513	6.42513	6.42513	6.42513	6.42513	6.42513	6.42513	6.42513	6.42513	6.42513	6.42513	6.42513
6.45147	6.45147	6.45147	6.45147	6.45147	6.45146	6.45144	6.45142	6.45138	6.45135	6.4513	6.45125	6.45118	6.4511	6.451	6.45086	6.45067	6.4504	6.44997	6.44931	6.44829	6.44676	6.44464	6.44202	6.43924	6.43674	6.43483	6.43353	6.43272	6.43224	6.43196	6.43181	6.43172	6.43168	6.43165	6.43164	6.43163	6.43162	6.43162	6.43162	6.43162	6.43162	6.43162	6.43162	6.43162	6.43162	6.43162	6.43162	6.43162	6.43162
6.45787	6.45787	6.45787	6.45787	6.45787	6.45786	6.45784	6.45782	6.45779	6.45775	6.45771	6.45765	6.45759	6.45751	6.45741	6.45727	6.45708	6.4568	6.45638	6.45572	6.4547	6.45318	6.45106	6.44845	6.44568	6.4432	6.44129	6.43999	6.43918	6.4387	6.43843	6.43828	6.43819	6.43815	6.43812	6.43811	6.4381	6.43809	6.43809	6.43809	6.43809	6.43809	6.43809	6.43809	6.43809	6.43809	6.43809	6.43809	6.43809	6.43809
6.46425	6.46425	6.46425	6.46425	6.46425	6.46424	6.46422	6.4642	6.46417	6.46413	6.46409	6.46403	6.46397	6.46389	6.46379	6.46365	6.46346	6.46319	6.46276	6.46211	6.46109	6.45958	6.45747	6.45486	6.4521	6.44963	6.44772	6.44643	6.44562	6.44515	6.44488	6.44472	6.44464	6.44459	6.44457	6.44455	6.44454	6.44454	6.44454	6.44454	6.44454	6.44454	6.44454	6.44454	6.44454	6.44454	6.44454	6.44454	6.44454	6.44454
6.47061	6.47061	6.47061	6.47061	6.47061	6.4706	6.47058	6.47056	6.47053	6.47049	6.47044	6.47039	6.47033	6.47025	6.47015	6.47001	6.46982	6.46955	6.46913	6.46847	6.46746	6.46595	6.46385	6.46125	6.4585	6.45603	6.45414	6.45285	6.45205	6.45157	6.4513	6.45115	6.45106	6.45102	6.45099	6.45098	6.45097	6.45096	6.45096	6.45096	6.45096	6.45096	6.45096	6.45096	6.45096	6.45096	6.45096	6.45096	6.45096	6.45096
6.47694	6.47694	6.47694	6.47694	6.47694	6.47693	6.47691	6.47689	6.47686	6.47682	6.47678	6.47673	6.47666	6.47658	6.47648	6.47635	6.47616	6.47588	6.47547	6.47481	6.47381	6.4723	6.4702	6.46762	6.46488	6.46242	6.46053	6.45924	6.45844	6.45797	6.4577	6.45755	6.45746	6.45742	6.45739	6.45738	6.45737	6.45737	6.45736	6.45736	6.45736	6.45736	6.45736	6.45736	6.45736	6.45736	6.45736	6.45736	6.45736	6.45736
6.48325	6.48325	6.48325	6.48325	6.48325	6.48324	6.48323	6.4832	6.48317	6.48314	6.48309	6.48304	6.48297	6.4829	6.4828	6.48266	6.48247	6.4822	6.48178	6.48113	6.48013	6.47863	6.47654	6.47396	6.47123	6.46878	6.4669	6.46562	6.46482	6.46435	6.46408	6.46393	6.46384	6.4638	6.46377	6.46376	6.46375	6.46374	6.46374	6.46374	6.46374	6.46374	6.46374	6.46374	6.46374	6.46374	6.46374	6.46374	6.46374	6.46374
6.48954	6.48954	6.48954	6.48954	6.48954	6.48953	6.48952	6.48949	6.48946	6.48943	6.48938	6.48933	6.48926	6.48919	6.48909	6.48895	6.48877	6.48849	6.48808	6.48743	6.48643	6.48493	6.48285	6.48028	6.47756	6.47512	6.47324	6.47197	6.47117	6.4707	6.47043	6.47028	6.4702	6.47015	6.47013	6.47011	6.4701	6.4701	6.4701	6.4701	6.4701	6.4701	6.4701	6.4701	6.4701	6.4701	6.4701	6.4701	6.4701	6.4701
6.49581	6.49581	6.49581	6.49581	6.49581	6.4958	6.49578	6.49576	6.49573	6.49569	6.49565	6.4956	6.49553	6.49545	6.49535	6.49522	6.49504	6.49476	6.49435	6.49371	6.49271	6.49121	6.48914	6.48658	6.48387	6.48143	6.47956	6.47829	6.4775	6.47703	6.47676	6.47661	6.47653	6.47648	6.47646	6.47645	6.47644	6.47643	6.47643	6.47643	6.47643	6.47643	6.47643	6.47643	6.47643	6.47643	6.47643	6.47643	6.47643	6.47643
6.50206	6.50206	6.50206	6.50206	6.50206	6.50205	6.50203	6.502	6.50197	6.50194	6.50189	6.50184	6.50178	6.5017	6.5016	6.50147	6.50128	6.50101	6.5006	6.49996	6.49896	6.49748	6.49541	6.49286	6.49015	6.48773	6.48586	6.4846	6.48381	6.48334	6.48307	6.48292	6.48284	6.48279	6.48277	6.48276	6.48275	6.48274	6.48274	6.48274	6.48274	6.48274	6.48274	6.48274	6.48274	6.48274	6.48274	6.48274	6.48274	6.48274
6.50828	6.50828	6.50828	6.50828	6.50828	6.50827	6.50825	6.50823	6.5082	6.50816	6.50812	6.50807	6.508	6.50792	6.50783	6.50769	6.50751	6.50724	6.50683	6.50619	6.5052	6.50371	6.50166	6.49911	6.49642	6.494	6.49214	6.49088	6.49009	6.48963	6.48936	6.48921	6.48913	6.48908	6.48906	6.48904	6.48904	6.48903	6.48903	6.48903	6.48903	6.48903	6.48903	6.48903	6.48903	6.48903	6.48903	6.48903	6.48903	6.48903
6.51448	6.51448	6.51448	6.51448	6.51448	6.51447	6.51445	6.51443	6.5144	6.51436	6.51432	6.51427	6.5142	6.51413	6.51403	6.5139	6.51371	6.51344	6.51303	6.5124	6.51141	6.50993	6.50788	6.50534	6.50266	6.50025	6.4984	6.49714	6.49635	6.49589	6.49562	6.49548	6.49539	6.49535	6.49532	6.49531	6.4953	6.4953	6.4953	6.49529	6.49529	6.49529	6.49529	6.49529	6.49529	6.49529	6.49529	6.49529	6.49529	6.49529
6.52066	6.52066	6.52066	6.52066	6.52066	6.52065	6.52063	6.52061	6.52058	6.52054	6.5205	6.52045	6.52038	6.52031	6.52021	6.52008	6.51989	6.51962	6.51922	6.51858	6.5176	6.51612	6.51408	6.51155	6.50888	6.50648	6.50463	6.50338	6.50259	6.50213	6.50187	6.50172	6.50164	6.50159	6.50157	6.50155	6.50155	6.50154	6.50154	6.50154	6.50154	6.50154	6.50154	6.50154	6.50154	6.50154	6.50154	6.50154	6.50154	6.50154
6.52681	6.52681	6.52681	6.52681	6.52681	6.5268	6.52679	6.52676	6.52673	6.5267	6.52665	6.5266	6.52654	6.52646	6.52637	6.52624	6.52605	6.52578	6.52538	6.52474	6.52376	6.5223	6.52026	6.51774	6.51507	6.51268	6.51084	6.50959	6.50881	6.50835	6.50809	6.50794	6.50786	6.50781	6.50779	6.50777	6.50777	6.50776	6.50776	6.50776	6.50776	6.50776	6.50776	6.50776	6.50776	6.50776	6.50776	6.50776	6.50776	6.50776
6.53295	6.53295	6.53295	6.53295	6.53295	6.53294	6.53292	6.5329	6.53287	6.53283	6.53279	6.53274	6.53268	6.5326	6.5325	6.53237	6.53219	6.53192	6.53152	6.53089	6.52991	6.52845	6.52642	6.52391	6.52125	6.51886	6.51703	6.51578	6.51501	6.51455	6.51429	6.51414	6.51406	6.51401	6.51399	6.51397	6.51397	6.51396	6.51396	6.51396	6.51396	6.51396	6.51396	6.51396	6.51396	6.51396	6.51396	6.51396	6.51396	6.51396
6.53906	6.53906	6.53906	6.53906	6.53906	6.53905	6.53903	6.53901	6.53898	6.53895	6.5389	6.53885	6.53879	6.53871	6.53862	6.53849	6.53831	6.53804	6.53763	6.53701	6.53603	6.53457	6.53255	6.53005	6.5274	6.52502	6.5232	6.52196	6.52118	6.52072	6.52046	6.52032	6.52023	6.52019	6.52016	6.52015	6.52014	6.52014	6.52014	6.52014	6.52014	6.52013	6.52013	6.52013	6.52013	6.52013	6.52013	6.52013	6.52013	6.52013
6.54515	6.54515	6.54515	6.54515	6.54515	6.54514	6.54513	6.5451	6.54507	6.54504	6.54499	6.54494	6.54488	6.54481	6.54471	6.54458	6.5444	6.54413	6.54373	6.5431	6.54213	6.54068	6.53866	6.53617	6.53353	6.53116	6.52934	6.5281	6.52733	6.52688	6.52662	6.52647	6.52639	6.52634	6.52632	6.52631	6.5263	6.52629	6.52629	6.52629	6.52629	6.52629	6.52629	6.52629	6.52629	6.52629	6.52629	6.52629	6.52629	6.52629
6.55122	6.55122	6.55122	6.55122	6.55122	6.55121	6.55119	6.55117	6.55114	6.55111	6.55106	6.55101	6.55095	6.55088	6.55078	6.55065	6.55047	6.55021	6.5498	6.54918	6.54821	6.54676	6.54475	6.54227	6.53964	6.53728	6.53546	6.53423	6.53346	6.53301	6.53275	6.5326	6.53252	6.53248	6.53245	6.53244	6.53243	6.53243	6.53243	6.53242	6.53242	6.53242	6.53242	6.53242	6.53242	6.53242	6.53242	6.53242	6.53242	6.53242
6.55727	6.55727	6.55727	6.55727	6.55727	6.55726	6.55724	6.55722	6.55719	6.55715	6.55711	6.55706	6.557	6.55692	6.55683	6.5567	6.55652	6.55626	6.55586	6.55523	6.55427	6.55283	6.55082	6.54835	6.54573	6.54337	6.54157	6.54034	6.53957	6.53912	6.53886	6.53871	6.53863	6.53859	6.53856	6.53855	6.53854	6.53854	6.53854	6.53854	6.53854	6.53854	6.53853	6.53853	6.53853	6.53853	6.53853	6.53853	6.53853	6.53853
6.56329	6.56329	6.56329	6.5633	6.5633	6.56329	6.56327	6.56325	6.56322	6.56318	6.56314	6.56309	6.56303	6.56295	6.56286	6.56273	6.56255	6.56229	6.56189	6.56127	6.56031	6.55887	6.55687	6.55441	6.55179	6.54945	6.54765	6.54642	6.54566	6.54521	6.54495	6.5448	6.54472	6.54468	6.54465	6.54464	6.54463	6.54463	6.54463	6.54463	6.54463	6.54462	6.54462	6.54462	6.54462	6.54462	6.54462	6.54462	6.54462	6.54462
6.5693	6.5693	6.5693	6.5693	6.5693	6.56929	6.56927	6.56925	6.56922	6.56919	6.56914	6.56909	6.56903	6.56896	6.56886	6.56874	6.56856	6.5683	6.5679	6.56728	6.56632	6.56489	6.5629	6.56044	6.55784	6.5555	6.5537	6.55248	6.55172	6.55127	6.55101	6.55087	6.55079	6.55075	6.55072	6.55071	6.5507	6.5507	6.5507	6.55069	6.55069	6.55069	6.55069	6.55069	6.55069	6.55069	6.55069	6.55069	6.55069	6.55069
6.57528	6.57528	6.57528	6.57528	6.57528	6.57527	6.57526	6.57523	6.5752	6.57517	6.57513	6.57508	6.57502	6.57494	6.57485	6.57472	6.57454	6.57428	6.57389	6.57327	6.57232	6.57089	6.5689	6.56646	6.56386	6.56153	6.55974	6.55852	6.55776	6.55732	6.55706	6.55692	6.55684	6.55679	6.55677	6.55676	6.55675	6.55674	6.55674	6.55674	6.55674	6.55674	6.55674	6.55674	6.55674	6.55674	6.55674	6.55674	6.55674	6.55674
6.58124	6.58124	6.58125	6.58125	6.58125	6.58124	6.58122	6.5812	6.58117	6.58113	6.58109	6.58104	6.58098	6.58091	6.58081	6.58068	6.58051	6.58025	6.57985	6.57924	6.57829	6.57686	6.57489	6.57245	6.56986	6.56754	6.56575	6.56454	6.56379	6.56334	6.56308	6.56294	6.56286	6.56282	6.56279	6.56278	6.56277	6.56277	6.56277	6.56277	6.56276	6.56276	6.56276	6.56276	6.56276	6.56276	6.56276	6.56276	6.56276	6.56276
6.58719	6.58719	6.58719	6.58719	6.58719	6.58718	6.58716	6.58714	6.58711	6.58707	6.58703	6.58698	6.58692	6.58685	6.58675	6.58663	6.58645	6.58619	6.5858	6.58519	6.58424	6.58282	6.58085	6.57842	6.57584	6.57353	6.57175	6.57054	6.56979	6.56934	6.56909	6.56894	6.56886	6.56882	6.5688	6.56878	6.56878	6.56877	6.56877	6.56877	6.56877	6.56877	6.56877	6.56877	6.56877	6.56877	6.56877	6.56877	6.56877	6.56877
6.59311	6.59311	6.59311	6.59311	6.59311	6.5931	6.59308	6.59306	6.59303	6.59299	6.59295	6.5929	6.59284	6.59277	6.59267	6.59255	6.59237	6.59212	6.59172	6.59111	6.59017	6.58876	6.58679	6.58437	6.5818	6.57949	6.57772	6.57652	6.57576	6.57532	6.57507	6.57493	6.57485	6.5748	6.57478	6.57477	6.57476	6.57475	6.57475	6.57475	6.57475	6.57475	6.57475	6.57475	6.57475	6.57475	6.57475	6.57475	6.57475	6.57475
6.599	6.599	6.599	6.599	6.599	6.59899	6.59898	6.59896	6.59893	6.59889	6.59885	6.5988	6.59874	6.59867	6.59857	6.59845	6.59827	6.59802	6.59763	6.59702	6.59608	6.59467	6.59271	6.5903	6.58773	6.58544	6.58367	6.58247	6.58172	6.58128	6.58103	6.58089	6.58081	6.58076	6.58074	6.58073	6.58072	6.58072	6.58071	6.58071	6.58071	6.58071	6.58071	6.58071	6.58071	6.58071	6.58071	6.58071	6.58071	6.58071
6.60488	6.60488	6.60488	6.60488	6.60488	6.60487	6.60486	6.60483	6.60481	6.60477	6.60473	6.60468	6.60462	6.60455	6.60445	6.60433	6.60415	6.6039	6.60351	6.6029	6.60197	6.60056	6.59861	6.5962	6.59365	6.59136	6.5896	6.5884	6.58766	6.58722	6.58697	6.58682	6.58675	6.5867	6.58668	6.58667	6.58666	6.58666	6.58665	6.58665	6.58665	6.58665	6.58665	6.58665	6.58665	6.58665	6.58665	6.58665	6.58665	6.58665
6.61074	6.61074	6.61074	6.61074	6.61074	6.61073	6.61071	6.61069	6.61066	6.61063	6.61059	6.61054	6.61048	6.61041	6.61031	6.61019	6.61001	6.60976	6.60937	6.60877	6.60783	6.60643	6.60449	6.60209	6.59955	6.59726	6.59551	6.59432	6.59357	6.59313	6.59288	6.59274	6.59266	6.59262	6.5926	6.59259	6.59258	6.59257	6.59257	6.59257	6.59257	6.59257	6.59257	6.59257	6.59257	6.59257	6.59257	6.59257	6.59257	6.59257
6.61657	6.61657	6.61657	6.61657	6.61657	6.61657	6.61655	6.61653	6.6165	6.61646	6.61642	6.61637	6.61632	6.61624	6.61615	6.61603	6.61585	6.6156	6.61521	6.61461	6.61368	6.61228	6.61035	6.60796	6.60542	6.60315	6.6014	6.60021	6.59947	6.59903	6.59878	6.59864	6.59856	6.59852	6.5985	6.59848	6.59848	6.59847	6.59847	6.59847	6.59847	6.59847	6.59847	6.59847	6.59847	6.59847	6.59847	6.59847	6.59847	6.59847
6.62239	6.62239	6.62239	6.62239	6.62239	6.62238	6.62236	6.62234	6.62231	6.62228	6.62224	6.62219	6.62213	6.62206	6.62197	6.62184	6.62167	6.62142	6.62103	6.62043	6.6195	6.61811	6.61618	6.6138	6.61127	6.60901	6.60726	6.60608	6.60534	6.60491	6.60466	6.60452	6.60444	6.6044	6.60437	6.60436	6.60435	6.60435	6.60435	6.60435	6.60434	6.60434	6.60434	6.60434	6.60434	6.60434	6.60434	6.60434	6.60434	6.60434
6.62818	6.62818	6.62818	6.62818	6.62818	6.62817	6.62816	6.62814	6.62811	6.62807	6.62803	6.62799	6.62793	6.62785	6.62776	6.62764	6.62747	6.62721	6.62683	6.62623	6.62531	6.62392	6.622	6.61962	6.61711	6.61485	6.61311	6.61193	6.61119	6.61076	6.61051	6.61037	6.61029	6.61025	6.61023	6.61021	6.61021	6.6102	6.6102	6.6102	6.6102	6.6102	6.6102	6.6102	6.6102	6.6102	6.6102	6.6102	6.6102	6.6102
6.63396	6.63396	6.63396	6.63396	6.63396	6.63395	6.63393	6.63391	6.63388	6.63385	6.63381	6.63376	6.6337	6.63363	6.63354	6.63341	6.63324	6.63299	6.63261	6.63201	6.63109	6.62971	6.62779	6.62543	6.62292	6.62067	6.61894	6.61776	6.61703	6.61659	6.61634	6.61621	6.61613	6.61609	6.61606	6.61605	6.61604	6.61604	6.61604	6.61604	6.61604	6.61603	6.61603	6.61603	6.61603	6.61603	6.61603	6.61603	6.61603	6.61603
6.63971	6.63971	6.63971	6.63971	6.63971	6.6397	6.63969	6.63966	6.63964	6.6396	6.63956	6.63951	6.63946	6.63938	6.63929	6.63917	6.639	6.63875	6.63837	6.63777	6.63685	6.63548	6.63357	6.63121	6.62871	6.62646	6.62474	6.62357	6.62284	6.6224	6.62216	6.62202	6.62194	6.6219	6.62188	6.62186	6.62186	6.62185	6.62185	6.62185	6.62185	6.62185	6.62185	6.62185	6.62185	6.62185	6.62185	6.62185	6.62185	6.62185
6.64544	6.64544	6.64544	6.64544	6.64544	6.64543	6.64542	6.6454	6.64537	6.64534	6.6453	6.64525	6.64519	6.64512	6.64503	6.6449	6.64473	6.64448	6.6441	6.64351	6.6426	6.64123	6.63932	6.63697	6.63448	6.63224	6.63052	6.62936	6.62863	6.6282	6.62795	6.62781	6.62774	6.62769	6.62767	6.62766	6.62765	6.62765	6.62764	6.62764	6.62764	6.62764	6.62764	6.62764	6.62764	6.62764	6.62764	6.62764	6.62764	6.62764
6.65116	6.65116	6.65116	6.65116	6.65116	6.65115	6.65113	6.65111	6.65108	6.65105	6.65101	6.65096	6.6509	6.65083	6.65074	6.65062	6.65045	6.6502	6.64982	6.64923	6.64832	6.64695	6.64506	6.64271	6.64023	6.638	6.63629	6.63512	6.6344	6.63397	6.63372	6.63358	6.63351	6.63347	6.63344	6.63343	6.63342	6.63342	6.63342	6.63342	6.63342	6.63342	6.63342	6.63341	6.63341	6.63341	6.63341	6.63341	6.63341	6.63341
6.65685	6.65685	6.65685	6.65685	6.65685	6.65684	6.65682	6.6568	6.65677	6.65674	6.6567	6.65665	6.6566	6.65652	6.65643	6.65631	6.65614	6.6559	6.65552	6.65493	6.65402	6.65266	6.65077	6.64843	6.64596	6.64374	6.64203	6.64087	6.64014	6.63972	6.63947	6.63934	6.63926	6.63922	6.6392	6.63918	6.63918	6.63917	6.63917	6.63917	6.63917	6.63917	6.63917	6.63917	6.63917	6.63917	6.63917	6.63917	6.63917	6.63917
6.66252	6.66252	6.66252	6.66252	6.66252	6.66251	6.6625	6.66247	6.66245	6.66241	6.66237	6.66233	6.66227	6.6622	6.66211	6.66199	6.66182	6.66157	6.66119	6.66061	6.6597	6.65835	6.65646	6.65413	6.65167	6.64945	6.64775	6.64659	6.64587	6.64545	6.6452	6.64507	6.64499	6.64495	6.64493	6.64491	6.64491	6.6449	6.6449	6.6449	6.6449	6.6449	6.6449	6.6449	6.6449	6.6449	6.6449	6.6449	6.6449	6.6449
6.66817	6.66817	6.66817	6.66817	6.66817	6.66816	6.66815	6.66813	6.6681	6.66807	6.66803	6.66798	6.66792	6.66785	6.66776	6.66764	6.66747	6.66723	6.66685	6.66627	6.66536	6.66401	6.66213	6.65981	6.65735	6.65515	6.65345	6.6523	6.65158	6.65116	6.65091	6.65078	6.6507	6.65066	6.65064	6.65063	6.65062	6.65062	6.65061	6.65061	6.65061	6.65061	6.65061	6.65061	6.65061	6.65061	6.65061	6.65061	6.65061	6.65061
6.6738	6.6738	6.6738	6.6738	6.6738	6.67379	6.67378	6.67376	6.67373	6.6737	6.67366	6.67361	6.67355	6.67348	6.67339	6.67327	6.67311	6.67286	6.67249	6.67191	6.67101	6.66966	6.66779	6.66547	6.66302	6.66082	6.65913	6.65799	6.65727	6.65685	6.6566	6.65647	6.65639	6.65635	6.65633	6.65632	6.65631	6.65631	6.6563	6.6563	6.6563	6.6563	6.6563	6.6563	6.6563	6.6563	6.6563	6.6563	6.6563	6.6563
6.67941	6.67941	6.67942	6.67942	6.67942	6.67941	6.67939	6.67937	6.67934	6.67931	6.67927	6.67922	6.67917	6.6791	6.67901	6.67889	6.67872	6.67848	6.6781	6.67752	6.67663	6.67528	6.67342	6.67111	6.66867	6.66648	6.6648	6.66365	6.66294	6.66252	6.66227	6.66214	6.66206	6.66202	6.662	6.66199	6.66198	6.66198	6.66198	6.66197	6.66197	6.66197	6.66197	6.66197	6.66197	6.66197	6.66197	6.66197	6.66197	6.66197
6.68501	6.68501	6.68501	6.68501	6.68501	6.685	6.68498	6.68496	6.68493	6.6849	6.68486	6.68481	6.68476	6.68469	6.6846	6.68448	6.68431	6.68407	6.6837	6.68312	6.68223	6.68089	6.67903	6.67673	6.6743	6.67212	6.67044	6.6693	6.66858	6.66816	6.66792	6.66779	6.66771	6.66767	6.66765	6.66764	6.66763	6.66763	6.66763	6.66762	6.66762	6.66762	6.66762	6.66762	6.66762	6.66762	6.66762	6.66762	6.66762	6.66762
6.69058	6.69058	6.69058	6.69058	6.69058	6.69057	6.69055	6.69053	6.69051	6.69047	6.69043	6.69039	6.69033	6.69026	6.69017	6.69005	6.68989	6.68965	6.68928	6.6887	6.68781	6.68647	6.68462	6.68233	6.67991	6.67773	6.67606	6.67492	6.67421	6.67379	6.67355	6.67342	6.67335	6.6733	6.67328	6.67327	6.67326	6.67326	6.67326	6.67326	6.67325	6.67325	6.67325	6.67325	6.67325	6.67325	6.67325	6.67325	6.67325	6.67325
6.69613	6.69613	6.69613	6.69613	6.69613	6.69612	6.69611	6.69608	6.69606	6.69603	6.69599	6.69594	6.69588	6.69581	6.69573	6.69561	6.69544	6.6952	6.69483	6.69426	6.69337	6.69204	6.69019	6.68791	6.6855	6.68333	6.68166	6.68053	6.67982	6.6794	6.67916	6.67903	6.67896	6.67891	6.67889	6.67888	6.67887	6.67887	6.67887	6.67887	6.67887	6.67887	6.67886	6.67886	6.67886	6.67886	6.67886	6.67886	6.67886	6.67886
6.70166	6.70166	6.70166	6.70166	6.70166	6.70165	6.70164	6.70162	6.70159	6.70156	6.70152	6.70147	6.70142	6.70135	6.70126	6.70114	6.70098	6.70074	6.70037	6.6998	6.69891	6.69759	6.69575	6.69347	6.69106	6.6889	6.68724	6.68611	6.68541	6.68499	6.68475	6.68462	6.68455	6.6845	6.68448	6.68447	6.68446	6.68446	6.68446	6.68446	6.68446	6.68446	6.68446	6.68446	6.68446	6.68446	6.68446	6.68446	6.68446	6.68446
6.70717	6.70717	6.70717	6.70717	6.70717	6.70717	6.70715	6.70713	6.7071	6.70707	6.70703	6.70699	6.70693	6.70686	6.70677	6.70666	6.70649	6.70625	6.70589	6.70532	6.70443	6.70311	6.70128	6.69901	6.69661	6.69446	6.6928	6.69168	6.69097	6.69056	6.69032	6.69019	6.69012	6.69008	6.69005	6.69004	6.69003	6.69003	6.69003	6.69003	6.69003	6.69003	6.69003	6.69003	6.69003	6.69003	6.69003	6.69003	6.69003	6.69003
6.71267	6.71267	6.71267	6.71267	6.71267	6.71266	6.71264	6.71262	6.7126	6.71256	6.71252	6.71248	6.71242	6.71235	6.71227	6.71215	6.71199	6.71175	6.71138	6.71082	6.70994	6.70862	6.70679	6.70453	6.70214	6.69999	6.69834	6.69722	6.69652	6.69611	6.69587	6.69574	6.69567	6.69563	6.6956	6.69559	6.69559	6.69558	6.69558	6.69558	6.69558	6.69558	6.69558	6.69558	6.69558	6.69558	6.69558	6.69558	6.69558	6.69558
6.71814	6.71814	6.71814	6.71814	6.71814	6.71813	6.71812	6.7181	6.71807	6.71804	6.718	6.71795	6.7179	6.71783	6.71774	6.71763	6.71746	6.71722	6.71686	6.71629	6.71542	6.71411	6.71229	6.71004	6.70765	6.70551	6.70387	6.70275	6.70205	6.70164	6.7014	6.70127	6.7012	6.70116	6.70114	6.70112	6.70112	6.70111	6.70111	6.70111	6.70111	6.70111	6.70111	6.70111	6.70111	6.70111	6.70111	6.70111	6.70111	6.70111
6.72359	6.72359	6.72359	6.72359	6.72359	6.72359	6.72357	6.72355	6.72352	6.72349	6.72345	6.72341	6.72335	6.72328	6.7232	6.72308	6.72292	6.72268	6.72232	6.72176	6.72088	6.71957	6.71776	6.71552	6.71314	6.71101	6.70937	6.70825	6.70756	6.70715	6.70691	6.70678	6.70671	6.70667	6.70665	6.70663	6.70663	6.70662	6.70662	6.70662	6.70662	6.70662	6.70662	6.70662	6.70662	6.70662	6.70662	6.70662	6.70662	6.70662
6.72903	6.72903	6.72903	6.72903	6.72903	6.72902	6.729	6.72898	6.72896	6.72893	6.72889	6.72884	6.72879	6.72872	6.72863	6.72852	6.72836	6.72812	6.72776	6.7272	6.72633	6.72502	6.72321	6.72098	6.71861	6.71648	6.71485	6.71374	6.71305	6.71264	6.7124	6.71227	6.7122	6.71216	6.71214	6.71213	6.71212	6.71212	6.71211	6.71211	6.71211	6.71211	6.71211	6.71211	6.71211	6.71211	6.71211	6.71211	6.71211	6.71211
6.73444	6.73444	6.73444	6.73444	6.73444	6.73444	6.73442	6.7344	6.73437	6.73434	6.7343	6.73426	6.7342	6.73414	6.73405	6.73393	6.73377	6.73354	6.73318	6.73262	6.73175	6.73045	6.72865	6.72642	6.72406	6.72194	6.72031	6.71921	6.71852	6.71811	6.71788	6.71775	6.71767	6.71763	6.71761	6.7176	6.71759	6.71759	6.71759	6.71759	6.71758	6.71758	6.71758	6.71758	6.71758	6.71758	6.71758	6.71758	6.71758	6.71758
6.73984	6.73984	6.73984	6.73984	6.73984	6.73983	6.73982	6.7398	6.73977	6.73974	6.7397	6.73965	6.7396	6.73953	6.73945	6.73933	6.73917	6.73894	6.73858	6.73802	6.73715	6.73586	6.73406	6.73184	6.72949	6.72738	6.72576	6.72465	6.72397	6.72356	6.72333	6.7232	6.72313	6.72309	6.72306	6.72305	6.72305	6.72304	6.72304	6.72304	6.72304	6.72304	6.72304	6.72304	6.72304	6.72304	6.72304	6.72304	6.72304	6.72304
6.74522	6.74522	6.74522	6.74522	6.74522	6.74521	6.74519	6.74517	6.74515	6.74511	6.74508	6.74503	6.74498	6.74491	6.74482	6.74471	6.74455	6.74432	6.74396	6.7434	6.74254	6.74125	6.73946	6.73725	6.7349	6.7328	6.73118	6.73008	6.7294	6.72899	6.72876	6.72863	6.72856	6.72852	6.7285	6.72849	6.72848	6.72848	6.72847	6.72847	6.72847	6.72847	6.72847	6.72847	6.72847	6.72847	6.72847	6.72847	6.72847	6.72847
6.75057	6.75057	6.75057	6.75057	6.75057	6.75057	6.75055	6.75053	6.7505	6.75047	6.75043	6.75039	6.75034	6.75027	6.75018	6.75007	6.74991	6.74968	6.74932	6.74877	6.74791	6.74662	6.74484	6.74263	6.7403	6.7382	6.73659	6.73549	6.73481	6.7344	6.73417	6.73404	6.73397	6.73393	6.73391	6.7339	6.73389	6.73389	6.73389	6.73389	6.73389	6.73389	6.73389	6.73389	6.73389	6.73389	6.73389	6.73389	6.73389	6.73389
6.75591	6.75591	6.75591	6.75591	6.75591	6.7559	6.75589	6.75587	6.75584	6.75581	6.75577	6.75573	6.75567	6.75561	6.75552	6.75541	6.75525	6.75502	6.75466	6.75411	6.75325	6.75197	6.7502	6.748	6.74567	6.74358	6.74197	6.74088	6.7402	6.7398	6.73957	6.73944	6.73937	6.73933	6.73931	6.73929	6.73929	6.73928	6.73928	6.73928	6.73928	6.73928	6.73928	6.73928	6.73928	6.73928	6.73928	6.73928	6.73928	6.73928
6.76123	6.76123	6.76123	6.76123	6.76123	6.76122	6.76121	6.76119	6.76116	6.76113	6.76109	6.76105	6.76099	6.76093	6.76084	6.76073	6.76057	6.76034	6.75999	6.75944	6.75858	6.75731	6.75553	6.75334	6.75102	6.74894	6.74734	6.74625	6.74557	6.74517	6.74494	6.74481	6.74474	6.7447	6.74468	6.74467	6.74466	6.74466	6.74466	6.74466	6.74466	6.74466	6.74466	6.74466	6.74466	6.74466	6.74466	6.74466	6.74466	6.74466
6.76653	6.76653	6.76653	6.76653	6.76653	6.76652	6.76651	6.76649	6.76646	6.76643	6.76639	6.76635	6.7663	6.76623	6.76615	6.76603	6.76588	6.76564	6.76529	6.76474	6.76389	6.76262	6.76085	6.75867	6.75636	6.75428	6.75269	6.7516	6.75093	6.75053	6.7503	6.75017	6.7501	6.75006	6.75004	6.75003	6.75002	6.75002	6.75001	6.75001	6.75001	6.75001	6.75001	6.75001	6.75001	6.75001	6.75001	6.75001	6.75001	6.75001
6.77181	6.77181	6.77181	6.77181	6.77181	6.77181	6.77179	6.77177	6.77174	6.77171	6.77168	6.77163	6.77158	6.77151	6.77143	6.77132	6.77116	6.77093	6.77058	6.77003	6.76918	6.76792	6.76616	6.76398	6.76167	6.75961	6.75802	6.75694	6.75626	6.75586	6.75564	6.75551	6.75544	6.7554	6.75538	6.75536	6.75536	6.75535	6.75535	6.75535	6.75535	6.75535	6.75535	6.75535	6.75535	6.75535	6.75535	6.75535	6.75535	6.75535
6.77708	6.77708	6.77708	6.77708	6.77708	6.77707	6.77705	6.77703	6.77701	6.77698	6.77694	6.7769	6.77684	6.77678	6.77669	6.77658	6.77642	6.77619	6.77584	6.7753	6.77446	6.77319	6.77144	6.76927	6.76697	6.76491	6.76333	6.76225	6.76158	6.76118	6.76095	6.76083	6.76076	6.76072	6.76069	6.76068	6.76068	6.76067	6.76067	6.76067	6.76067	6.76067	6.76067	6.76067	6.76067	6.76067	6.76067	6.76067	6.76067	6.76067
6.78232	6.78232	6.78232	6.78232	6.78232	6.78231	6.7823	6.78228	6.78225	6.78222	6.78218	6.78214	6.78209	6.78202	6.78194	6.78183	6.78167	6.78144	6.78109	6.78055	6.77971	6.77845	6.7767	6.77454	6.77225	6.7702	6.76862	6.76754	6.76687	6.76648	6.76625	6.76612	6.76605	6.76602	6.76599	6.76598	6.76598	6.76597	6.76597	6.76597	6.76597	6.76597	6.76597	6.76597	6.76597	6.76597	6.76597	6.76597	6.76597	6.76597
6.78755	6.78755	6.78755	6.78755	6.78755	6.78754	6.78752	6.7875	6.78748	6.78745	6.78741	6.78737	6.78731	6.78725	6.78716	6.78705	6.7869	6.78667	6.78632	6.78578	6.78494	6.78369	6.78195	6.77979	6.77751	6.77546	6.77389	6.77282	6.77215	6.77176	6.77153	6.77141	6.77134	6.7713	6.77128	6.77126	6.77126	6.77125	6.77125	6.77125	6.77125	6.77125	6.77125	6.77125	6.77125	6.77125	6.77125	6.77125	6.77125	6.77125
6.79275	6.79275	6.79275	6.79275	6.79275	6.79274	6.79273	6.79271	6.79268	6.79265	6.79262	6.79257	6.79252	6.79246	6.79237	6.79226	6.79211	6.79188	6.79153	6.79099	6.79016	6.78891	6.78717	6.78503	6.78275	6.78071	6.77914	6.77808	6.77741	6.77702	6.77679	6.77667	6.7766	6.77656	6.77654	6.77653	6.77652	6.77652	6.77651	6.77651	6.77651	6.77651	6.77651	6.77651	6.77651	6.77651	6.77651	6.77651	6.77651	6.77651
6.79794	6.79794	6.79794	6.79794	6.79794	6.79793	6.79792	6.7979	6.79787	6.79784	6.79781	6.79776	6.79771	6.79765	6.79756	6.79745	6.7973	6.79707	6.79673	6.79619	6.79536	6.79411	6.79238	6.79024	6.78797	6.78594	6.78438	6.78331	6.78265	6.78226	6.78204	6.78191	6.78184	6.7818	6.78178	6.78177	6.78176	6.78176	6.78176	6.78176	6.78176	6.78176	6.78175	6.78175	6.78175	6.78175	6.78175	6.78175	6.78175	6.78175
6.80311	6.80311	6.80311	6.80311	6.80311	6.8031	6.80309	6.80307	6.80304	6.80301	6.80298	6.80293	6.80288	6.80282	6.80273	6.80262	6.80247	6.80224	6.8019	6.80136	6.80053	6.79929	6.79757	6.79544	6.79318	6.79115	6.78959	6.78853	6.78787	6.78748	6.78726	6.78713	6.78706	6.78703	6.78701	6.78699	6.78699	6.78698	6.78698	6.78698	6.78698	6.78698	6.78698	6.78698	6.78698	6.78698	6.78698	6.78698	6.78698	6.78698
6.80826	6.80826	6.80826	6.80826	6.80826	6.80825	6.80824	6.80822	6.80819	6.80816	6.80813	6.80809	6.80803	6.80797	6.80789	6.80778	6.80762	6.8074	6.80706	6.80652	6.80569	6.80446	6.80274	6.80061	6.79836	6.79634	6.79479	6.79373	6.79308	6.79269	6.79246	6.79234	6.79227	6.79223	6.79221	6.7922	6.79219	6.79219	6.79219	6.79219	6.79219	6.79219	6.79219	6.79219	6.79219	6.79219	6.79219	6.79219	6.79219	6.79219
6.8134	6.8134	6.8134	6.8134	6.8134	6.81339	6.81337	6.81335	6.81333	6.8133	6.81326	6.81322	6.81317	6.8131	6.81302	6.81291	6.81276	6.81253	6.81219	6.81166	6.81084	6.8096	6.80789	6.80577	6.80353	6.80152	6.79997	6.79892	6.79826	6.79787	6.79765	6.79753	6.79746	6.79742	6.7974	6.79739	6.79738	6.79738	6.79738	6.79737	6.79737	6.79737	6.79737	6.79737	6.79737	6.79737	6.79737	6.79737	6.79737	6.79737
6.81851	6.81851	6.81851	6.81851	6.81851	6.8185	6.81849	6.81847	6.81844	6.81841	6.81838	6.81833	6.81828	6.81822	6.81814	6.81803	6.81788	6.81765	6.81731	6.81678	6.81596	6.81473	6.81302	6.81091	6.80868	6.80667	6.80513	6.80408	6.80343	6.80304	6.80282	6.8027	6.80263	6.80259	6.80257	6.80256	6.80255	6.80255	6.80254	6.80254	6.80254	6.80254	6.80254	6.80254	6.80254	6.80254	6.80254	6.80254	6.80254	6.80254
6.82361	6.82361	6.82361	6.82361	6.82361	6.8236	6.82358	6.82356	6.82354	6.82351	6.82347	6.82343	6.82338	6.82332	6.82324	6.82313	6.82297	6.82275	6.82241	6.82188	6.82107	6.81984	6.81814	6.81604	6.81381	6.81181	6.81027	6.80923	6.80857	6.80819	6.80797	6.80785	6.80778	6.80774	6.80772	6.80771	6.8077	6.8077	6.8077	6.80769	6.80769	6.80769	6.80769	6.80769	6.80769	6.80769	6.80769	6.80769	6.80769	6.80769
6.82869	6.82869	6.82869	6.82869	6.82869	6.82868	6.82866	6.82864	6.82862	6.82859	6.82855	6.82851	6.82846	6.8284	6.82832	6.82821	6.82806	6.82783	6.8275	6.82697	6.82615	6.82493	6.82324	6.82114	6.81892	6.81693	6.81539	6.81435	6.8137	6.81332	6.8131	6.81298	6.81291	6.81287	6.81285	6.81284	6.81283	6.81283	6.81283	6.81283	6.81283	6.81283	6.81283	6.81283	6.81283	6.81283	6.81283	6.81283	6.81283	6.81283
6.83375	6.83375	6.83375	6.83375	6.83375	6.83374	6.83372	6.8337	6.83368	6.83365	6.83361	6.83357	6.83352	6.83346	6.83338	6.83327	6.83312	6.8329	6.83256	6.83204	6.83122	6.83001	6.82832	6.82623	6.82401	6.82203	6.8205	6.81946	6.81881	6.81843	6.81821	6.81809	6.81802	6.81799	6.81796	6.81795	6.81795	6.81794	6.81794	6.81794	6.81794	6.81794	6.81794	6.81794	6.81794	6.81794	6.81794	6.81794	6.81794	6.81794
6.83879	6.83879	6.83879	6.83879	6.83879	6.83878	6.83877	6.83875	6.83872	6.83869	6.83866	6.83862	6.83856	6.8385	6.83842	6.83831	6.83816	6.83794	6.83761	6.83708	6.83627	6.83506	6.83338	6.8313	6.82909	6.82711	6.82559	6.82455	6.82391	6.82353	6.82331	6.82319	6.82312	6.82308	6.82306	6.82305	6.82304	6.82304	6.82304	6.82304	6.82304	6.82304	6.82304	6.82304	6.82304	6.82304	6.82304	6.82304	6.82304	6.82304
6.84381	6.84381	6.84381	6.84381	6.84381	6.8438	6.84379	6.84377	6.84375	6.84372	6.84368	6.84364	6.84359	6.84353	6.84345	6.84334	6.84319	6.84297	6.84264	6.84211	6.84131	6.8401	6.83842	6.83635	6.83415	6.83217	6.83066	6.82963	6.82898	6.8286	6.82839	6.82826	6.8282	6.82816	6.82814	6.82813	6.82812	6.82812	6.82812	6.82812	6.82811	6.82811	6.82811	6.82811	6.82811	6.82811	6.82811	6.82811	6.82811	6.82811
6.84882	6.84882	6.84882	6.84882	6.84882	6.84881	6.8488	6.84878	6.84875	6.84872	6.84869	6.84865	6.8486	6.84853	6.84845	6.84835	6.8482	6.84798	6.84765	6.84713	6.84632	6.84512	6.84344	6.84138	6.83919	6.83722	6.83571	6.83468	6.83404	6.83366	6.83344	6.83332	6.83326	6.83322	6.8332	6.83319	6.83318	6.83318	6.83318	6.83317	6.83317	6.83317	6.83317	6.83317	6.83317	6.83317	6.83317	6.83317	6.83317	6.83317
6.85381	6.85381	6.85381	6.85381	6.85381	6.8538	6.85379	6.85377	6.85374	6.85371	6.85368	6.85364	6.85359	6.85352	6.85344	6.85334	6.85319	6.85297	6.85264	6.85212	6.85132	6.85012	6.84845	6.84639	6.84421	6.84225	6.84074	6.83972	6.83908	6.8387	6.83849	6.83836	6.8383	6.83826	6.83824	6.83823	6.83822	6.83822	6.83822	6.83822	6.83822	6.83822	6.83822	6.83822	6.83822	6.83822	6.83822	6.83822	6.83822	6.83822
6.85878	6.85878	6.85878	6.85878	6.85878	6.85877	6.85876	6.85874	6.85871	6.85869	6.85865	6.85861	6.85856	6.8585	6.85842	6.85831	6.85816	6.85795	6.85761	6.8571	6.8563	6.8551	6.85344	6.85139	6.84921	6.84726	6.84576	6.84474	6.8441	6.84372	6.84351	6.84339	6.84332	6.84328	6.84326	6.84325	6.84325	6.84324	6.84324	6.84324	6.84324	6.84324	6.84324	6.84324	6.84324	6.84324	6.84324	6.84324	6.84324	6.84324
6.86373	6.86373	6.86373	6.86373	6.86373	6.86372	6.86371	6.86369	6.86367	6.86364	6.8636	6.86356	6.86351	6.86345	6.86337	6.86327	6.86312	6.8629	6.86257	6.86206	6.86126	6.86007	6.85841	6.85637	6.8542	6.85225	6.85075	6.84974	6.8491	6.84873	6.84851	6.84839	6.84833	6.84829	6.84827	6.84826	6.84825	6.84825	6.84825	6.84825	6.84825	6.84825	6.84825	6.84825	6.84825	6.84825	6.84825	6.84825	6.84825	6.84825
6.86867	6.86867	6.86867	6.86867	6.86867	6.86866	6.86865	6.86863	6.8686	6.86857	6.86854	6.8685	6.86845	6.86839	6.86831	6.8682	6.86806	6.86784	6.86751	6.867	6.86621	6.86502	6.86337	6.86133	6.85916	6.85722	6.85573	6.85472	6.85409	6.85371	6.8535	6.85338	6.85331	6.85328	6.85326	6.85325	6.85324	6.85324	6.85324	6.85323	6.85323	6.85323	6.85323	6.85323	6.85323	6.85323	6.85323	6.85323	6.85323	6.85323
6.87359	6.87359	6.87359	6.87359	6.87359	6.87358	6.87356	6.87355	6.87352	6.87349	6.87346	6.87342	6.87337	6.87331	6.87323	6.87312	6.87298	6.87276	6.87243	6.87192	6.87113	6.86995	6.8683	6.86627	6.86412	6.86218	6.8607	6.85969	6.85906	6.85868	6.85847	6.85835	6.85829	6.85825	6.85823	6.85822	6.85821	6.85821	6.85821	6.85821	6.8582	6.8582	6.8582	6.8582	6.8582	6.8582	6.8582	6.8582	6.8582	6.8582
6.87849	6.87849	6.87849	6.87849	6.87849	6.87848	6.87847	6.87845	6.87842	6.87839	6.87836	6.87832	6.87827	6.87821	6.87813	6.87803	6.87788	6.87767	6.87734	6.87683	6.87604	6.87486	6.87322	6.8712	6.86905	6.86712	6.86564	6.86463	6.86401	6.86363	6.86342	6.8633	6.86324	6.8632	6.86318	6.86317	6.86316	6.86316	6.86316	6.86316	6.86316	6.86316	6.86316	6.86316	6.86316	6.86316	6.86316	6.86316	6.86316	6.86316
6.88337	6.88337	6.88337	6.88337	6.88337	6.88336	6.88335	6.88333	6.88331	6.88328	6.88324	6.8832	6.88315	6.88309	6.88301	6.88291	6.88276	6.88255	6.88223	6.88172	6.88093	6.87976	6.87812	6.8761	6.87396	6.87204	6.87057	6.86956	6.86894	6.86857	6.86836	6.86824	6.86817	6.86814	6.86812	6.86811	6.8681	6.8681	6.86809	6.86809	6.86809	6.86809	6.86809	6.86809	6.86809	6.86809	6.86809	6.86809	6.86809	6.86809
6.88824	6.88824	6.88824	6.88824	6.88824	6.88823	6.88822	6.8882	6.88817	6.88814	6.88811	6.88807	6.88802	6.88796	6.88788	6.88778	6.88763	6.88742	6.8871	6.88659	6.88581	6.88463	6.88301	6.88099	6.87886	6.87695	6.87548	6.87448	6.87385	6.87348	6.87327	6.87316	6.87309	6.87305	6.87303	6.87302	6.87302	6.87301	6.87301	6.87301	6.87301	6.87301	6.87301	6.87301	6.87301	6.87301	6.87301	6.87301	6.87301	6.87301
6.89308	6.89308	6.89309	6.89309	6.89309	6.89308	6.89306	6.89305	6.89302	6.89299	6.89296	6.89292	6.89287	6.89281	6.89273	6.89263	6.89248	6.89227	6.89195	6.89144	6.89066	6.8895	6.88787	6.88587	6.88374	6.88183	6.88037	6.87937	6.87875	6.87838	6.87817	6.87806	6.87799	6.87795	6.87793	6.87792	6.87792	6.87791	6.87791	6.87791	6.87791	6.87791	6.87791	6.87791	6.87791	6.87791	6.87791	6.87791	6.87791	6.87791
6.89792	6.89792	6.89792	6.89792	6.89792	6.89791	6.8979	6.89788	6.89785	6.89782	6.89779	6.89775	6.8977	6.89764	6.89756	6.89746	6.89732	6.89711	6.89678	6.89628	6.8955	6.89434	6.89272	6.89072	6.8886	6.8867	6.88524	6.88425	6.88363	6.88326	6.88305	6.88294	6.88287	6.88284	6.88282	6.88281	6.8828	6.8828	6.88279	6.88279	6.88279	6.88279	6.88279	6.88279	6.88279	6.88279	6.88279	6.88279	6.88279	6.88279
6.90273	6.90273	6.90273	6.90273	6.90273	6.90272	6.90271	6.90269	6.90267	6.90264	6.90261	6.90257	6.90252	6.90246	6.90238	6.90228	6.90213	6.90192	6.9016	6.9011	6.90033	6.89917	6.89755	6.89556	6.89345	6.89156	6.8901	6.88911	6.88849	6.88813	6.88792	6.8878	6.88774	6.8877	6.88768	6.88767	6.88767	6.88766	6.88766	6.88766	6.88766	6.88766	6.88766	6.88766	6.88766	6.88766	6.88766	6.88766	6.88766	6.88766
6.90753	6.90753	6.90753	6.90753	6.90753	6.90752	6.90751	6.90749	6.90746	6.90744	6.9074	6.90736	6.90731	6.90725	6.90718	6.90708	6.90693	6.90672	6.9064	6.9059	6.90513	6.90398	6.90237	6.90038	6.89828	6.89639	6.89494	6.89395	6.89334	6.89297	6.89277	6.89265	6.89259	6.89255	6.89253	6.89252	6.89251	6.89251	6.89251	6.89251	6.89251	6.89251	6.89251	6.89251	6.89251	6.89251	6.89251	6.89251	6.89251	6.89251
6.91231	6.91231	6.91231	6.91231	6.91231	6.9123	6.91229	6.91227	6.91225	6.91222	6.91218	6.91214	6.9121	6.91204	6.91196	6.91186	6.91171	6.91151	6.91119	6.91069	6.90992	6.90877	6.90717	6.90519	6.90309	6.90121	6.89976	6.89878	6.89817	6.8978	6.8976	6.89748	6.89742	6.89738	6.89736	6.89735	6.89734	6.89734	6.89734	6.89734	6.89734	6.89734	6.89734	6.89734	6.89734	6.89734	6.89734	6.89734	6.89734	6.89734
6.91707	6.91707	6.91707	6.91707	6.91707	6.91706	6.91705	6.91703	6.91701	6.91698	6.91695	6.91691	6.91686	6.9168	6.91672	6.91662	6.91648	6.91627	6.91595	6.91546	6.91469	6.91354	6.91195	6.90998	6.90788	6.90601	6.90457	6.90359	6.90298	6.90262	6.90241	6.90229	6.90223	6.90219	6.90217	6.90216	6.90216	6.90215	6.90215	6.90215	6.90215	6.90215	6.90215	6.90215	6.90215	6.90215	6.90215	6.90215	6.90215	6.90215
6.92182	6.92182	6.92182	6.92182	6.92182	6.92181	6.9218	6.92178	6.92175	6.92173	6.92169	6.92165	6.92161	6.92155	6.92147	6.92137	6.92123	6.92102	6.9207	6.92021	6.91944	6.9183	6.91671	6.91475	6.91266	6.91079	6.90936	6.90838	6.90777	6.90741	6.9072	6.90709	6.90703	6.90699	6.90697	6.90696	6.90695	6.90695	6.90695	6.90695	6.90695	6.90695	6.90695	6.90695	6.90695	6.90695	6.90695	6.90695	6.90695	6.90695
6.92655	6.92655	6.92655	6.92655	6.92655	6.92654	6.92652	6.92651	6.92648	6.92646	6.92642	6.92638	6.92634	6.92628	6.9262	6.9261	6.92596	6.92575	6.92544	6.92494	6.92418	6.92304	6.92146	6.9195	6.91742	6.91556	6.91413	6.91315	6.91255	6.91219	6.91198	6.91187	6.9118	6.91177	6.91175	6.91174	6.91173	6.91173	6.91173	6.91173	6.91173	6.91173	6.91173	6.91173	6.91173	6.91173	6.91173	6.91173	6.91173	6.91173
6.93126	6.93126	6.93126	6.93126	6.93126	6.93125	6.93124	6.93122	6.9312	6.93117	6.93114	6.9311	6.93105	6.93099	6.93091	6.93081	6.93067	6.93047	6.93015	6.92966	6.9289	6.92777	6.92619	6.92423	6.92217	6.92031	6.91888	6.91791	6.91731	6.91695	6.91674	6.91663	6.91657	6.91653	6.91651	6.9165	6.9165	6.91649	6.91649	6.91649	6.91649	6.91649	6.91649	6.91649	6.91649	6.91649	6.91649	6.91649	6.91649	6.91649
6.93595	6.93595	6.93595	6.93595	6.93595	6.93595	6.93593	6.93591	6.93589	6.93586	6.93583	6.93579	6.93574	6.93569	6.93561	6.93551	6.93537	6.93516	6.93485	6.93436	6.93361	6.93247	6.9309	6.92895	6.92689	6.92504	6.92362	6.92265	6.92205	6.92169	6.92149	6.92138	6.92131	6.92128	6.92126	6.92125	6.92124	6.92124	6.92124	6.92124	6.92124	6.92123	6.92123	6.92123	6.92123	6.92123	6.92123	6.92123	6.92123	6.92123
6.94063	6.94063	6.94063	6.94063	6.94063	6.94062	6.94061	6.94059	6.94057	6.94054	6.94051	6.94047	6.94042	6.94037	6.94029	6.94019	6.94005	6.93985	6.93953	6.93905	6.93829	6.93716	6.9356	6.93366	6.9316	6.92976	6.92834	6.92738	6.92678	6.92642	6.92622	6.9261	6.92604	6.92601	6.92599	6.92598	6.92597	6.92597	6.92597	6.92596	6.92596	6.92596	6.92596	6.92596	6.92596	6.92596	6.92596	6.92596	6.92596	6.92596
6.94529	6.94529	6.94529	6.94529	6.94529	6.94529	6.94527	6.94526	6.94523	6.94521	6.94517	6.94513	6.94509	6.94503	6.94495	6.94485	6.94472	6.94451	6.9442	6.94371	6.94296	6.94184	6.94027	6.93834	6.93629	6.93446	6.93304	6.93208	6.93148	6.93113	6.93093	6.93081	6.93075	6.93072	6.9307	6.93069	6.93068	6.93068	6.93068	6.93068	6.93068	6.93068	6.93068	6.93068	6.93067	6.93067	6.93067	6.93067	6.93067	6.93067
6.94994	6.94994	6.94994	6.94994	6.94994	6.94993	6.94992	6.9499	6.94988	6.94985	6.94982	6.94978	6.94973	6.94968	6.9496	6.9495	6.94936	6.94916	6.94885	6.94837	6.94762	6.9465	6.94494	6.94301	6.94097	6.93914	6.93773	6.93677	6.93618	6.93582	6.93562	6.93551	6.93545	6.93541	6.93539	6.93538	6.93538	6.93537	6.93537	6.93537	6.93537	6.93537	6.93537	6.93537	6.93537	6.93537	6.93537	6.93537	6.93537	6.93537
6.95457	6.95457	6.95457	6.95457	6.95457	6.95456	6.95455	6.95453	6.95451	6.95448	6.95445	6.95441	6.95436	6.95431	6.95423	6.95413	6.95399	6.95379	6.95348	6.953	6.95225	6.95114	6.94958	6.94766	6.94563	6.9438	6.9424	6.94145	6.94085	6.9405	6.9403	6.94019	6.94012	6.94009	6.94007	6.94006	6.94006	6.94005	6.94005	6.94005	6.94005	6.94005	6.94005	6.94005	6.94005	6.94005	6.94005	6.94005	6.94005	6.94005
6.95918	6.95918	6.95918	6.95918	6.95918	6.95917	6.95916	6.95914	6.95912	6.95909	6.95906	6.95902	6.95898	6.95892	6.95885	6.95875	6.95861	6.95841	6.9581	6.95762	6.95687	6.95576	6.95421	6.9523	6.95027	6.94845	6.94705	6.9461	6.94551	6.94516	6.94496	6.94485	6.94479	6.94475	6.94473	6.94472	6.94472	6.94471	6.94471	6.94471	6.94471	6.94471	6.94471	6.94471	6.94471	6.94471	6.94471	6.94471	6.94471	6.94471
6.96378	6.96378	6.96378	6.96378	6.96378	6.96377	6.96376	6.96374	6.96372	6.96369	6.96366	6.96362	6.96357	6.96352	6.96344	6.96334	6.96321	6.96301	6.9627	6.96222	6.96148	6.96037	6.95883	6.95692	6.9549	6.95309	6.95169	6.95074	6.95015	6.9498	6.94961	6.94949	6.94943	6.9494	6.94938	6.94937	6.94936	6.94936	6.94936	6.94936	6.94936	6.94936	6.94936	6.94936	6.94936	6.94936	6.94936	6.94936	6.94936	6.94936
6.96836	6.96836	6.96836	6.96836	6.96836	6.96835	6.96834	6.96832	6.9683	6.96827	6.96824	6.9682	6.96815	6.9681	6.96802	6.96793	6.96779	6.96759	6.96728	6.96681	6.96607	6.96496	6.96342	6.96152	6.95951	6.9577	6.95631	6.95537	6.95478	6.95443	6.95423	6.95412	6.95406	6.95403	6.95401	6.954	6.95399	6.95399	6.95399	6.95398	6.95398	6.95398	6.95398	6.95398	6.95398	6.95398	6.95398	6.95398	6.95398	6.95398
6.97292	6.97292	6.97292	6.97292	6.97292	6.97291	6.9729	6.97288	6.97286	6.97283	6.9728	6.97276	6.97272	6.97266	6.97259	6.97249	6.97235	6.97215	6.97185	6.97137	6.97064	6.96953	6.968	6.96611	6.9641	6.9623	6.96092	6.95998	6.95939	6.95904	6.95884	6.95873	6.95867	6.95864	6.95862	6.95861	6.9586	6.9586	6.9586	6.9586	6.9586	6.9586	6.9586	6.9586	6.9586	6.9586	6.9586	6.9586	6.9586	6.9586
6.97747	6.97747	6.97747	6.97747	6.97747	6.97746	6.97745	6.97743	6.97741	6.97738	6.97735	6.97731	6.97727	6.97721	6.97714	6.97704	6.9769	6.9767	6.9764	6.97593	6.97519	6.97409	6.97257	6.97068	6.96868	6.96688	6.96551	6.96457	6.96398	6.96364	6.96344	6.96333	6.96327	6.96323	6.96321	6.9632	6.9632	6.9632	6.96319	6.96319	6.96319	6.96319	6.96319	6.96319	6.96319	6.96319	6.96319	6.96319	6.96319	6.96319
6.982	6.982	6.982	6.982	6.982	6.98199	6.98198	6.98196	6.98194	6.98191	6.98188	6.98184	6.9818	6.98174	6.98167	6.98157	6.98144	6.98124	6.98093	6.98046	6.97973	6.97864	6.97711	6.97523	6.97324	6.97145	6.97008	6.96914	6.96856	6.96821	6.96802	6.96791	6.96785	6.96781	6.96779	6.96778	6.96778	6.96777	6.96777	6.96777	6.96777	6.96777	6.96777	6.96777	6.96777	6.96777	6.96777	6.96777	6.96777	6.96777
6.98651	6.98651	6.98651	6.98651	6.98651	6.98651	6.98649	6.98648	6.98646	6.98643	6.9864	6.98636	6.98631	6.98626	6.98619	6.98609	6.98595	6.98576	6.98545	6.98498	6.98425	6.98316	6.98165	6.97977	6.97779	6.976	6.97463	6.9737	6.97312	6.97278	6.97258	6.97247	6.97241	6.97238	6.97236	6.97235	6.97234	6.97234	6.97234	6.97234	6.97233	6.97233	6.97233	6.97233	6.97233	6.97233	6.97233	6.97233	6.97233	6.97233
6.99101	6.99101	6.99101	6.99101	6.99101	6.99101	6.99099	6.99098	6.99095	6.99093	6.9909	6.99086	6.99081	6.99076	6.99069	6.99059	6.99045	6.99026	6.98996	6.98949	6.98876	6.98767	6.98616	6.98429	6.98231	6.98054	6.97917	6.97824	6.97766	6.97732	6.97713	6.97702	6.97696	6.97692	6.9769	6.97689	6.97689	6.97688	6.97688	6.97688	6.97688	6.97688	6.97688	6.97688	6.97688	6.97688	6.97688	6.97688	6.97688	6.97688
6.9955	6.9955	6.9955	6.9955	6.9955	6.99549	6.99548	6.99546	6.99544	6.99541	6.99538	6.99534	6.9953	6.99524	6.99517	6.99507	6.99494	6.99474	6.99444	6.99398	6.99325	6.99217	6.99066	6.9888	6.98683	6.98506	6.98369	6.98277	6.98219	6.98185	6.98166	6.98155	6.98149	6.98145	6.98143	6.98142	6.98142	6.98142	6.98141	6.98141	6.98141	6.98141	6.98141	6.98141	6.98141	6.98141	6.98141	6.98141	6.98141	6.98141
6.99996	6.99996	6.99996	6.99996	6.99996	6.99996	6.99994	6.99993	6.9999	6.99988	6.99985	6.99981	6.99976	6.99971	6.99964	6.99954	6.99941	6.99921	6.99891	6.99845	6.99773	6.99665	6.99514	6.99329	6.99132	6.98956	6.9882	6.98728	6.9867	6.98636	6.98617	6.98606	6.986	6.98597	6.98595	6.98594	6.98593	6.98593	6.98593	6.98593	6.98593	6.98593	6.98593	6.98593	6.98593	6.98593	6.98593	6.98593	6.98593	6.98593
7.00441	7.00441	7.00441	7.00441	7.00441	7.00441	7.00439	7.00438	7.00436	7.00433	7.0043	7.00426	7.00422	7.00416	7.00409	7.00399	7.00386	7.00367	7.00337	7.0029	7.00219	7.00111	6.99961	6.99776	6.9958	6.99404	6.99269	6.99177	6.9912	6.99086	6.99067	6.99056	6.9905	6.99047	6.99045	6.99044	6.99043	6.99043	6.99043	6.99043	6.99043	6.99043	6.99043	6.99043	6.99042	6.99042	6.99042	6.99042	6.99042	6.99042
7.00885	7.00885	7.00885	7.00885	7.00885	7.00884	7.00883	7.00881	7.00879	7.00877	7.00873	7.0087	7.00865	7.0086	7.00853	7.00843	7.0083	7.0081	7.00781	7.00734	7.00663	7.00555	7.00406	7.00222	7.00027	6.99851	6.99717	6.99625	6.99568	6.99534	6.99515	6.99504	6.99498	6.99495	6.99493	6.99492	6.99491	6.99491	6.99491	6.99491	6.99491	6.99491	6.99491	6.99491	6.99491	6.99491	6.99491	6.99491	6.99491	6.99491
7.01327	7.01327	7.01327	7.01327	7.01327	7.01326	7.01325	7.01323	7.01321	7.01319	7.01315	7.01312	7.01307	7.01302	7.01295	7.01285	7.01272	7.01253	7.01223	7.01177	7.01106	7.00999	7.0085	7.00666	7.00472	7.00297	7.00163	7.00071	7.00014	6.99981	6.99961	6.99951	6.99945	6.99941	6.9994	6.99939	6.99938	6.99938	6.99938	6.99938	6.99937	6.99937	6.99937	6.99937	6.99937	6.99937	6.99937	6.99937	6.99937	6.99937
7.01767	7.01767	7.01767	7.01767	7.01767	7.01767	7.01765	7.01764	7.01762	7.01759	7.01756	7.01752	7.01748	7.01742	7.01735	7.01726	7.01713	7.01693	7.01664	7.01618	7.01547	7.0144	7.01292	7.01109	7.00915	7.00741	7.00607	7.00516	7.00459	7.00426	7.00406	7.00396	7.0039	7.00386	7.00385	7.00384	7.00383	7.00383	7.00383	7.00383	7.00383	7.00383	7.00382	7.00382	7.00382	7.00382	7.00382	7.00382	7.00382	7.00382
7.02206	7.02206	7.02206	7.02206	7.02206	7.02205	7.02204	7.02202	7.022	7.02198	7.02195	7.02191	7.02187	7.02181	7.02174	7.02165	7.02152	7.02132	7.02103	7.02057	7.01986	7.0188	7.01732	7.0155	7.01357	7.01183	7.0105	7.00959	7.00902	7.00869	7.0085	7.00839	7.00833	7.0083	7.00828	7.00827	7.00827	7.00826	7.00826	7.00826	7.00826	7.00826	7.00826	7.00826	7.00826	7.00826	7.00826	7.00826	7.00826	7.00826
7.02643	7.02643	7.02643	7.02643	7.02643	7.02643	7.02641	7.0264	7.02638	7.02635	7.02632	7.02628	7.02624	7.02618	7.02611	7.02602	7.02589	7.0257	7.02541	7.02495	7.02424	7.02318	7.02171	7.01989	7.01797	7.01624	7.01491	7.014	7.01344	7.01311	7.01292	7.01281	7.01275	7.01272	7.0127	7.01269	7.01269	7.01268	7.01268	7.01268	7.01268	7.01268	7.01268	7.01268	7.01268	7.01268	7.01268	7.01268	7.01268	7.01268
7.03079	7.03079	7.03079	7.03079	7.03079	7.03078	7.03077	7.03075	7.03073	7.03071	7.03068	7.03064	7.0306	7.03054	7.03047	7.03038	7.03025	7.03006	7.02977	7.02931	7.02861	7.02755	7.02609	7.02427	7.02235	7.02063	7.0193	7.0184	7.01784	7.01751	7.01732	7.01721	7.01715	7.01712	7.0171	7.01709	7.01709	7.01709	7.01708	7.01708	7.01708	7.01708	7.01708	7.01708	7.01708	7.01708	7.01708	7.01708	7.01708	7.01708
7.03513	7.03513	7.03513	7.03513	7.03513	7.03512	7.03511	7.0351	7.03507	7.03505	7.03502	7.03498	7.03494	7.03488	7.03481	7.03472	7.03459	7.0344	7.03411	7.03366	7.03296	7.0319	7.03044	7.02864	7.02672	7.025	7.02368	7.02279	7.02223	7.0219	7.02171	7.0216	7.02154	7.02151	7.02149	7.02148	7.02148	7.02147	7.02147	7.02147	7.02147	7.02147	7.02147	7.02147	7.02147	7.02147	7.02147	7.02147	7.02147	7.02147
7.03946	7.03946	7.03946	7.03946	7.03946	7.03945	7.03944	7.03942	7.0394	7.03938	7.03935	7.03931	7.03927	7.03921	7.03914	7.03905	7.03892	7.03873	7.03844	7.03799	7.03729	7.03624	7.03478	7.03299	7.03108	7.02936	7.02805	7.02715	7.0266	7.02627	7.02608	7.02597	7.02591	7.02588	7.02586	7.02585	7.02585	7.02585	7.02584	7.02584	7.02584	7.02584	7.02584	7.02584	7.02584	7.02584	7.02584	7.02584	7.02584	7.02584
7.04377	7.04377	7.04377	7.04377	7.04377	7.04376	7.04375	7.04373	7.04371	7.04369	7.04366	7.04362	7.04358	7.04352	7.04345	7.04336	7.04323	7.04304	7.04275	7.0423	7.04161	7.04056	7.03911	7.03732	7.03542	7.03371	7.0324	7.03151	7.03095	7.03062	7.03043	7.03033	7.03027	7.03024	7.03022	7.03021	7.03021	7.0302	7.0302	7.0302	7.0302	7.0302	7.0302	7.0302	7.0302	7.0302	7.0302	7.0302	7.0302	7.0302
7.04806	7.04806	7.04806	7.04806	7.04806	7.04806	7.04804	7.04803	7.04801	7.04798	7.04795	7.04792	7.04787	7.04782	7.04775	7.04766	7.04753	7.04734	7.04705	7.0466	7.04591	7.04487	7.04342	7.04164	7.03974	7.03804	7.03673	7.03584	7.03529	7.03496	7.03477	7.03467	7.03461	7.03458	7.03456	7.03455	7.03455	7.03454	7.03454	7.03454	7.03454	7.03454	7.03454	7.03454	7.03454	7.03454	7.03454	7.03454	7.03454	7.03454
7.05234	7.05234	7.05234	7.05234	7.05234	7.05234	7.05232	7.05231	7.05229	7.05226	7.05223	7.0522	7.05215	7.0521	7.05203	7.05194	7.05181	7.05162	7.05134	7.05089	7.0502	7.04916	7.04772	7.04594	7.04405	7.04235	7.04105	7.04016	7.03961	7.03929	7.0391	7.03899	7.03894	7.0389	7.03889	7.03888	7.03887	7.03887	7.03887	7.03887	7.03887	7.03887	7.03887	7.03887	7.03887	7.03887	7.03887	7.03887	7.03887	7.03887
7.05661	7.05661	7.05661	7.05661	7.05661	7.0566	7.05659	7.05657	7.05655	7.05653	7.0565	7.05646	7.05642	7.05636	7.0563	7.05621	7.05608	7.05589	7.0556	7.05516	7.05447	7.05344	7.052	7.05022	7.04834	7.04665	7.04535	7.04447	7.04392	7.04359	7.04341	7.0433	7.04325	7.04321	7.0432	7.04319	7.04318	7.04318	7.04318	7.04318	7.04318	7.04318	7.04318	7.04318	7.04318	7.04318	7.04318	7.04318	7.04318	7.04318
7.06086	7.06086	7.06086	7.06086	7.06086	7.06085	7.06084	7.06082	7.0608	7.06078	7.06075	7.06071	7.06067	7.06062	7.06055	7.06046	7.06033	7.06014	7.05986	7.05941	7.05873	7.0577	7.05626	7.05449	7.05262	7.05093	7.04964	7.04876	7.04821	7.04789	7.0477	7.0476	7.04754	7.04751	7.04749	7.04748	7.04748	7.04747	7.04747	7.04747	7.04747	7.04747	7.04747	7.04747	7.04747	7.04747	7.04747	7.04747	7.04747	7.04747
7.06509	7.06509	7.06509	7.06509	7.06509	7.06509	7.06507	7.06506	7.06504	7.06501	7.06498	7.06495	7.0649	7.06485	7.06478	7.06469	7.06457	7.06438	7.0641	7.06365	7.06297	7.06194	7.06051	7.05875	7.05688	7.0552	7.05391	7.05304	7.05249	7.05217	7.05198	7.05188	7.05182	7.05179	7.05177	7.05176	7.05176	7.05175	7.05175	7.05175	7.05175	7.05175	7.05175	7.05175	7.05175	7.05175	7.05175	7.05175	7.05175	7.05175
7.06931	7.06931	7.06931	7.06931	7.06931	7.0693	7.06929	7.06928	7.06926	7.06923	7.0692	7.06917	7.06912	7.06907	7.069	7.06891	7.06879	7.0686	7.06832	7.06788	7.06719	7.06617	7.06475	7.06299	7.06113	7.05946	7.05817	7.0573	7.05675	7.05643	7.05625	7.05614	7.05608	7.05605	7.05604	7.05603	7.05602	7.05602	7.05602	7.05602	7.05602	7.05601	7.05601	7.05601	7.05601	7.05601	7.05601	7.05601	7.05601	7.05601
7.07352	7.07352	7.07352	7.07352	7.07352	7.07351	7.0735	7.07348	7.07346	7.07344	7.07341	7.07337	7.07333	7.07328	7.07321	7.07312	7.07299	7.07281	7.07253	7.07209	7.07141	7.07039	7.06897	7.06722	7.06536	7.06369	7.06241	7.06154	7.061	7.06068	7.06049	7.06039	7.06033	7.0603	7.06028	7.06028	7.06027	7.06027	7.06027	7.06026	7.06026	7.06026	7.06026	7.06026	7.06026	7.06026	7.06026	7.06026	7.06026	7.06026
7.0777	7.0777	7.07771	7.07771	7.07771	7.0777	7.07769	7.07767	7.07765	7.07763	7.0776	7.07756	7.07752	7.07747	7.0774	7.07731	7.07718	7.077	7.07672	7.07628	7.0756	7.07459	7.07317	7.07143	7.06958	7.06792	7.06664	7.06577	7.06523	7.06491	7.06473	7.06462	7.06457	7.06454	7.06452	7.06451	7.0645	7.0645	7.0645	7.0645	7.0645	7.0645	7.0645	7.0645	7.0645	7.0645	7.0645	7.0645	7.0645	7.0645
7.08188	7.08188	7.08188	7.08188	7.08188	7.08187	7.08186	7.08185	7.08182	7.0818	7.08177	7.08174	7.08169	7.08164	7.08157	7.08149	7.08136	7.08118	7.0809	7.08046	7.07978	7.07877	7.07736	7.07562	7.07378	7.07212	7.07085	7.06999	7.06945	7.06913	7.06895	7.06884	7.06879	7.06876	7.06874	7.06873	7.06872	7.06872	7.06872	7.06872	7.06872	7.06872	7.06872	7.06872	7.06872	7.06872	7.06872	7.06872	7.06872	7.06872
7.08604	7.08604	7.08604	7.08604	7.08604	7.08603	7.08602	7.086	7.08598	7.08596	7.08593	7.0859	7.08585	7.0858	7.08574	7.08565	7.08552	7.08534	7.08506	7.08463	7.08395	7.08294	7.08154	7.0798	7.07797	7.07632	7.07505	7.07419	7.07365	7.07333	7.07315	7.07305	7.07299	7.07296	7.07294	7.07293	7.07293	7.07292	7.07292	7.07292	7.07292	7.07292	7.07292	7.07292	7.07292	7.07292	7.07292	7.07292	7.07292	7.07292
7.09018	7.09018	7.09018	7.09018	7.09018	7.09018	7.09017	7.09015	7.09013	7.09011	7.09008	7.09004	7.09	7.08995	7.08988	7.08979	7.08967	7.08949	7.08921	7.08877	7.0881	7.0871	7.0857	7.08397	7.08214	7.08049	7.07923	7.07837	7.07783	7.07752	7.07734	7.07724	7.07718	7.07715	7.07713	7.07712	7.07712	7.07711	7.07711	7.07711	7.07711	7.07711	7.07711	7.07711	7.07711	7.07711	7.07711	7.07711	7.07711	7.07711
7.09431	7.09431	7.09431	7.09431	7.09431	7.09431	7.0943	7.09428	7.09426	7.09424	7.09421	7.09417	7.09413	7.09408	7.09401	7.09392	7.0938	7.09362	7.09334	7.09291	7.09224	7.09124	7.08984	7.08812	7.0863	7.08466	7.0834	7.08254	7.08201	7.08169	7.08151	7.08141	7.08135	7.08132	7.08131	7.0813	7.08129	7.08129	7.08129	7.08129	7.08128	7.08128	7.08128	7.08128	7.08128	7.08128	7.08128	7.08128	7.08128	7.08128
7.09843	7.09843	7.09843	7.09843	7.09843	7.09842	7.09841	7.0984	7.09838	7.09835	7.09832	7.09829	7.09825	7.09819	7.09813	7.09804	7.09792	7.09774	7.09746	7.09703	7.09636	7.09536	7.09397	7.09226	7.09044	7.0888	7.08755	7.0867	7.08616	7.08585	7.08567	7.08557	7.08551	7.08548	7.08546	7.08546	7.08545	7.08545	7.08545	7.08544	7.08544	7.08544	7.08544	7.08544	7.08544	7.08544	7.08544	7.08544	7.08544	7.08544
7.10253	7.10253	7.10253	7.10253	7.10253	7.10252	7.10251	7.1025	7.10248	7.10245	7.10242	7.10239	7.10235	7.1023	7.10223	7.10214	7.10202	7.10184	7.10156	7.10114	7.10047	7.09947	7.09809	7.09638	7.09457	7.09294	7.09169	7.09084	7.09031	7.08999	7.08981	7.08971	7.08966	7.08963	7.08961	7.0896	7.08959	7.08959	7.08959	7.08959	7.08959	7.08959	7.08959	7.08959	7.08959	7.08959	7.08959	7.08959	7.08959	7.08959
7.10662	7.10662	7.10662	7.10662	7.10662	7.10661	7.1066	7.10658	7.10656	7.10654	7.10651	7.10648	7.10643	7.10638	7.10632	7.10623	7.10611	7.10593	7.10565	7.10523	7.10456	7.10357	7.10219	7.10049	7.09868	7.09706	7.09581	7.09496	7.09443	7.09412	7.09394	7.09384	7.09379	7.09376	7.09374	7.09373	7.09372	7.09372	7.09372	7.09372	7.09372	7.09372	7.09372	7.09372	7.09372	7.09372	7.09372	7.09372	7.09372	7.09372
7.11069	7.11069	7.11069	7.11069	7.11069	7.11068	7.11067	7.11065	7.11063	7.11061	7.11058	7.11055	7.11051	7.11046	7.11039	7.1103	7.11018	7.11	7.10973	7.1093	7.10864	7.10765	7.10628	7.10458	7.10278	7.10116	7.09992	7.09907	7.09855	7.09823	7.09806	7.09796	7.0979	7.09787	7.09785	7.09784	7.09784	7.09784	7.09784	7.09783	7.09783	7.09783	7.09783	7.09783	7.09783	7.09783	7.09783	7.09783	7.09783	7.09783
7.11474	7.11475	7.11475	7.11475	7.11475	7.11474	7.11473	7.11471	7.11469	7.11467	7.11464	7.11461	7.11456	7.11451	7.11445	7.11436	7.11424	7.11406	7.11379	7.11336	7.11271	7.11172	7.11035	7.10866	7.10686	7.10525	7.10401	7.10317	7.10264	7.10233	7.10216	7.10206	7.102	7.10197	7.10195	7.10195	7.10194	7.10194	7.10194	7.10193	7.10193	7.10193	7.10193	7.10193	7.10193	7.10193	7.10193	7.10193	7.10193	7.10193
7.11879	7.11879	7.11879	7.11879	7.11879	7.11878	7.11877	7.11875	7.11873	7.11871	7.11868	7.11865	7.11861	7.11856	7.11849	7.11841	7.11829	7.11811	7.11784	7.11741	7.11676	7.11577	7.11441	7.11272	7.11093	7.10932	7.10809	7.10725	7.10673	7.10642	7.10624	7.10614	7.10609	7.10606	7.10604	7.10603	7.10603	7.10602	7.10602	7.10602	7.10602	7.10602	7.10602	7.10602	7.10602	7.10602	7.10602	7.10602	7.10602	7.10602
7.12282	7.12282	7.12282	7.12282	7.12282	7.12281	7.1228	7.12278	7.12276	7.12274	7.12271	7.12268	7.12264	7.12259	7.12252	7.12244	7.12232	7.12214	7.12187	7.12145	7.12079	7.11981	7.11845	7.11677	7.11499	7.11338	7.11215	7.11132	7.1108	7.11049	7.11031	7.11021	7.11016	7.11013	7.11011	7.1101	7.1101	7.11009	7.11009	7.11009	7.11009	7.11009	7.11009	7.11009	7.11009	7.11009	7.11009	7.11009	7.11009	7.11009
7.12683	7.12683	7.12683	7.12683	7.12683	7.12682	7.12681	7.1268	7.12678	7.12675	7.12673	7.12669	7.12665	7.1266	7.12654	7.12645	7.12633	7.12615	7.12588	7.12546	7.12481	7.12384	7.12248	7.1208	7.11903	7.11743	7.1162	7.11537	7.11485	7.11454	7.11437	7.11427	7.11421	7.11418	7.11417	7.11416	7.11415	7.11415	7.11415	7.11415	7.11415	7.11415	7.11415	7.11415	7.11415	7.11415	7.11415	7.11415	7.11415	7.11415
7.13083	7.13083	7.13083	7.13083	7.13083	7.13082	7.13081	7.1308	7.13078	7.13075	7.13073	7.13069	7.13065	7.1306	7.13054	7.13045	7.13033	7.13016	7.12989	7.12947	7.12882	7.12785	7.12649	7.12482	7.12305	7.12146	7.12024	7.11941	7.11889	7.11858	7.11841	7.11831	7.11826	7.11823	7.11821	7.1182	7.1182	7.11819	7.11819	7.11819	7.11819	7.11819	7.11819	7.11819	7.11819	7.11819	7.11819	7.11819	7.11819	7.11819
7.13482	7.13482	7.13482	7.13482	7.13482	7.13481	7.1348	7.13478	7.13476	7.13474	7.13471	7.13468	7.13464	7.13459	7.13452	7.13444	7.13432	7.13414	7.13388	7.13346	7.13281	7.13184	7.13049	7.12883	7.12706	7.12548	7.12426	7.12343	7.12292	7.12261	7.12244	7.12234	7.12229	7.12226	7.12224	7.12223	7.12222	7.12222	7.12222	7.12222	7.12222	7.12222	7.12222	7.12222	7.12222	7.12222	7.12222	7.12222	7.12222	7.12222
7.13879	7.13879	7.13879	7.13879	7.13879	7.13878	7.13877	7.13875	7.13873	7.13871	7.13868	7.13865	7.13861	7.13856	7.1385	7.13841	7.13829	7.13812	7.13785	7.13743	7.13679	7.13582	7.13448	7.13282	7.13106	7.12948	7.12827	7.12744	7.12693	7.12662	7.12645	7.12635	7.1263	7.12627	7.12625	7.12624	7.12624	7.12624	7.12623	7.12623	7.12623	7.12623	7.12623	7.12623	7.12623	7.12623	7.12623	7.12623	7.12623	7.12623
7.14274	7.14274	7.14274	7.14274	7.14274	7.14274	7.14273	7.14271	7.14269	7.14267	7.14264	7.14261	7.14257	7.14252	7.14245	7.14237	7.14225	7.14208	7.14181	7.1414	7.14075	7.13979	7.13845	7.1368	7.13504	7.13347	7.13226	7.13144	7.13093	7.13062	7.13045	7.13035	7.1303	7.13027	7.13025	7.13024	7.13024	7.13024	7.13023	7.13023	7.13023	7.13023	7.13023	7.13023	7.13023	7.13023	7.13023	7.13023	7.13023	7.13023
7.14669	7.14669	7.14669	7.14669	7.14669	7.14668	7.14667	7.14665	7.14664	7.14661	7.14658	7.14655	7.14651	7.14646	7.1464	7.14631	7.1462	7.14602	7.14576	7.14534	7.1447	7.14374	7.14241	7.14076	7.13901	7.13745	7.13624	7.13542	7.13491	7.13461	7.13443	7.13434	7.13428	7.13425	7.13424	7.13423	7.13422	7.13422	7.13422	7.13422	7.13422	7.13422	7.13422	7.13422	7.13422	7.13422	7.13422	7.13422	7.13422	7.13422
7.15062	7.15062	7.15062	7.15062	7.15062	7.15061	7.1506	7.15058	7.15056	7.15054	7.15051	7.15048	7.15044	7.15039	7.15033	7.15024	7.15013	7.14995	7.14969	7.14928	7.14864	7.14768	7.14635	7.14471	7.14297	7.14141	7.1402	7.13939	7.13888	7.13858	7.1384	7.13831	7.13825	7.13822	7.13821	7.1382	7.13819	7.13819	7.13819	7.13819	7.13819	7.13819	7.13819	7.13819	7.13819	7.13819	7.13819	7.13819	7.13819	7.13819
7.15453	7.15453	7.15453	7.15453	7.15453	7.15452	7.15451	7.1545	7.15448	7.15446	7.15443	7.1544	7.15436	7.15431	7.15425	7.15416	7.15404	7.15387	7.15361	7.1532	7.15256	7.15161	7.15028	7.14865	7.14691	7.14535	7.14415	7.14334	7.14283	7.14253	7.14236	7.14226	7.14221	7.14218	7.14217	7.14216	7.14215	7.14215	7.14215	7.14215	7.14215	7.14215	7.14215	7.14215	7.14215	7.14215	7.14215	7.14215	7.14215	7.14215
7.15843	7.15843	7.15843	7.15843	7.15843	7.15843	7.15841	7.1584	7.15838	7.15836	7.15833	7.1583	7.15826	7.15821	7.15815	7.15806	7.15795	7.15777	7.15751	7.1571	7.15647	7.15552	7.1542	7.15257	7.15084	7.14928	7.14809	7.14728	7.14677	7.14647	7.1463	7.14621	7.14615	7.14612	7.14611	7.1461	7.14609	7.14609	7.14609	7.14609	7.14609	7.14609	7.14609	7.14609	7.14609	7.14609	7.14609	7.14609	7.14609	7.14609
7.16232	7.16232	7.16232	7.16232	7.16232	7.16231	7.1623	7.16229	7.16227	7.16225	7.16222	7.16219	7.16215	7.1621	7.16204	7.16195	7.16184	7.16166	7.1614	7.161	7.16036	7.15942	7.1581	7.15647	7.15475	7.1532	7.15201	7.1512	7.1507	7.1504	7.15023	7.15014	7.15008	7.15005	7.15004	7.15003	7.15002	7.15002	7.15002	7.15002	7.15002	7.15002	7.15002	7.15002	7.15002	7.15002	7.15002	7.15002	7.15002	7.15002
7.16619	7.16619	7.16619	7.16619	7.16619	7.16619	7.16618	7.16616	7.16614	7.16612	7.16609	7.16606	7.16602	7.16597	7.16591	7.16583	7.16571	7.16554	7.16528	7.16487	7.16424	7.1633	7.16199	7.16037	7.15865	7.15711	7.15592	7.15511	7.15461	7.15431	7.15414	7.15405	7.154	7.15397	7.15395	7.15394	7.15394	7.15394	7.15393	7.15393	7.15393	7.15393	7.15393	7.15393	7.15393	7.15393	7.15393	7.15393	7.15393	7.15393
7.17005	7.17005	7.17005	7.17005	7.17005	7.17005	7.17004	7.17002	7.17	7.16998	7.16995	7.16992	7.16988	7.16983	7.16977	7.16969	7.16957	7.1694	7.16914	7.16874	7.16811	7.16717	7.16586	7.16425	7.16253	7.161	7.15981	7.15901	7.15851	7.15821	7.15805	7.15795	7.1579	7.15787	7.15785	7.15784	7.15784	7.15784	7.15783	7.15783	7.15783	7.15783	7.15783	7.15783	7.15783	7.15783	7.15783	7.15783	7.15783	7.15783
7.1739	7.1739	7.1739	7.1739	7.1739	7.17389	7.17388	7.17387	7.17385	7.17383	7.1738	7.17377	7.17373	7.17368	7.17362	7.17354	7.17342	7.17325	7.17299	7.17259	7.17196	7.17103	7.16972	7.16811	7.16641	7.16487	7.1637	7.16289	7.1624	7.1621	7.16193	7.16184	7.16178	7.16176	7.16174	7.16173	7.16173	7.16172	7.16172	7.16172	7.16172	7.16172	7.16172	7.16172	7.16172	7.16172	7.16172	7.16172	7.16172	7.16172
7.17773	7.17773	7.17773	7.17773	7.17773	7.17772	7.17771	7.1777	7.17768	7.17766	7.17763	7.1776	7.17756	7.17751	7.17745	7.17737	7.17725	7.17708	7.17683	7.17642	7.1758	7.17487	7.17357	7.17196	7.17026	7.16874	7.16756	7.16676	7.16627	7.16597	7.1658	7.16571	7.16566	7.16563	7.16561	7.1656	7.1656	7.1656	7.1656	7.16559	7.16559	7.16559	7.16559	7.16559	7.16559	7.16559	7.16559	7.16559	7.16559	7.16559
7.18155	7.18155	7.18155	7.18155	7.18155	7.18154	7.18153	7.18152	7.1815	7.18148	7.18145	7.18142	7.18138	7.18133	7.18127	7.18119	7.18107	7.18091	7.18065	7.18025	7.17963	7.1787	7.1774	7.1758	7.17411	7.17258	7.17141	7.17062	7.17012	7.16983	7.16966	7.16957	7.16952	7.16949	7.16947	7.16946	7.16946	7.16946	7.16945	7.16945	7.16945	7.16945	7.16945	7.16945	7.16945	7.16945	7.16945	7.16945	7.16945	7.16945
7.18535	7.18535	7.18535	7.18535	7.18535	7.18535	7.18534	7.18532	7.1853	7.18528	7.18526	7.18522	7.18518	7.18514	7.18508	7.18499	7.18488	7.18471	7.18446	7.18406	7.18344	7.18251	7.18122	7.17963	7.17794	7.17642	7.17525	7.17446	7.17397	7.17367	7.17351	7.17341	7.17336	7.17333	7.17332	7.17331	7.1733	7.1733	7.1733	7.1733	7.1733	7.1733	7.1733	7.1733	7.1733	7.1733	7.1733	7.1733	7.1733	7.1733
7.18915	7.18915	7.18915	7.18915	7.18915	7.18914	7.18913	7.18911	7.1891	7.18907	7.18905	7.18902	7.18898	7.18893	7.18887	7.18879	7.18867	7.18851	7.18825	7.18785	7.18724	7.18631	7.18503	7.18344	7.18175	7.18024	7.17908	7.17829	7.1778	7.17751	7.17734	7.17725	7.17719	7.17717	7.17715	7.17714	7.17714	7.17713	7.17713	7.17713	7.17713	7.17713	7.17713	7.17713	7.17713	7.17713	7.17713	7.17713	7.17713	7.17713
7.19292	7.19292	7.19292	7.19292	7.19292	7.19292	7.19291	7.19289	7.19287	7.19285	7.19283	7.19279	7.19276	7.19271	7.19265	7.19257	7.19245	7.19229	7.19203	7.19164	7.19102	7.1901	7.18882	7.18724	7.18556	7.18405	7.18289	7.1821	7.18161	7.18132	7.18116	7.18106	7.18101	7.18098	7.18097	7.18096	7.18096	7.18095	7.18095	7.18095	7.18095	7.18095	7.18095	7.18095	7.18095	7.18095	7.18095	7.18095	7.18095	7.18095
7.19669	7.19669	7.19669	7.19669	7.19669	7.19668	7.19667	7.19666	7.19664	7.19662	7.19659	7.19656	7.19652	7.19647	7.19641	7.19633	7.19622	7.19605	7.1958	7.1954	7.19479	7.19387	7.1926	7.19102	7.18935	7.18784	7.18669	7.18591	7.18542	7.18513	7.18496	7.18487	7.18482	7.18479	7.18477	7.18476	7.18476	7.18476	7.18476	7.18476	7.18475	7.18475	7.18475	7.18475	7.18475	7.18475	7.18475	7.18475	7.18475	7.18475
7.20044	7.20044	7.20044	7.20044	7.20044	7.20043	7.20042	7.20041	7.20039	7.20037	7.20034	7.20031	7.20027	7.20023	7.20017	7.20009	7.19997	7.19981	7.19955	7.19916	7.19855	7.19763	7.19636	7.19479	7.19312	7.19163	7.19047	7.18969	7.1892	7.18892	7.18875	7.18866	7.18861	7.18858	7.18856	7.18856	7.18855	7.18855	7.18855	7.18855	7.18855	7.18855	7.18855	7.18855	7.18855	7.18855	7.18855	7.18855	7.18855	7.18855
7.20418	7.20418	7.20418	7.20418	7.20418	7.20417	7.20416	7.20415	7.20413	7.20411	7.20408	7.20405	7.20401	7.20396	7.2039	7.20382	7.20371	7.20355	7.20329	7.2029	7.20229	7.20138	7.20011	7.19855	7.19688	7.19539	7.19425	7.19347	7.19298	7.19269	7.19253	7.19244	7.19239	7.19236	7.19234	7.19233	7.19233	7.19233	7.19233	7.19232	7.19232	7.19232	7.19232	7.19232	7.19232	7.19232	7.19232	7.19232	7.19232	7.19232
7.2079	7.2079	7.2079	7.2079	7.2079	7.2079	7.20789	7.20787	7.20785	7.20783	7.20781	7.20777	7.20774	7.20769	7.20763	7.20755	7.20744	7.20727	7.20702	7.20663	7.20602	7.20512	7.20385	7.20229	7.20063	7.19915	7.198	7.19723	7.19674	7.19646	7.19629	7.1962	7.19615	7.19612	7.19611	7.1961	7.19609	7.19609	7.19609	7.19609	7.19609	7.19609	7.19609	7.19609	7.19609	7.19609	7.19609	7.19609	7.19609	7.19609
7.21161	7.21161	7.21161	7.21161	7.21161	7.21161	7.2116	7.21158	7.21156	7.21154	7.21152	7.21149	7.21145	7.2114	7.21134	7.21126	7.21115	7.21099	7.21074	7.21035	7.20974	7.20884	7.20758	7.20602	7.20437	7.20289	7.20175	7.20097	7.20049	7.20021	7.20004	7.19995	7.1999	7.19987	7.19986	7.19985	7.19984	7.19984	7.19984	7.19984	7.19984	7.19984	7.19984	7.19984	7.19984	7.19984	7.19984	7.19984	7.19984	7.19984
7.21531	7.21531	7.21531	7.21531	7.21531	7.21531	7.21529	7.21528	7.21526	7.21524	7.21522	7.21518	7.21515	7.2151	7.21504	7.21496	7.21485	7.21469	7.21444	7.21405	7.21345	7.21254	7.21129	7.20974	7.20809	7.20662	7.20548	7.20471	7.20423	7.20394	7.20378	7.20369	7.20364	7.20361	7.2036	7.20359	7.20358	7.20358	7.20358	7.20358	7.20358	7.20358	7.20358	7.20358	7.20358	7.20358	7.20358	7.20358	7.20358	7.20358
7.219	7.219	7.219	7.219	7.219	7.21899	7.21898	7.21897	7.21895	7.21893	7.2189	7.21887	7.21883	7.21879	7.21873	7.21865	7.21854	7.21837	7.21813	7.21774	7.21714	7.21624	7.21499	7.21344	7.2118	7.21033	7.2092	7.20843	7.20795	7.20767	7.2075	7.20741	7.20736	7.20733	7.20732	7.20731	7.20731	7.2073	7.2073	7.2073	7.2073	7.2073	7.2073	7.2073	7.2073	7.2073	7.2073	7.2073	7.2073	7.2073
7.22267	7.22267	7.22267	7.22267	7.22267	7.22266	7.22265	7.22264	7.22262	7.2226	7.22257	7.22254	7.2225	7.22246	7.2224	7.22232	7.22221	7.22205	7.2218	7.22141	7.22082	7.21992	7.21867	7.21713	7.2155	7.21403	7.2129	7.21214	7.21166	7.21138	7.21121	7.21112	7.21107	7.21105	7.21103	7.21102	7.21102	7.21102	7.21101	7.21101	7.21101	7.21101	7.21101	7.21101	7.21101	7.21101	7.21101	7.21101	7.21101	7.21101
7.22633	7.22633	7.22633	7.22633	7.22633	7.22632	7.22631	7.2263	7.22628	7.22626	7.22623	7.2262	7.22616	7.22612	7.22606	7.22598	7.22587	7.22571	7.22546	7.22508	7.22448	7.22359	7.22235	7.22081	7.21918	7.21772	7.21659	7.21583	7.21535	7.21507	7.21491	7.21482	7.21477	7.21474	7.21473	7.21472	7.21472	7.21471	7.21471	7.21471	7.21471	7.21471	7.21471	7.21471	7.21471	7.21471	7.21471	7.21471	7.21471	7.21471
7.22997	7.22997	7.22997	7.22997	7.22997	7.22997	7.22996	7.22994	7.22992	7.2299	7.22988	7.22985	7.22981	7.22976	7.22971	7.22963	7.22952	7.22936	7.22911	7.22873	7.22813	7.22724	7.226	7.22447	7.22285	7.22139	7.22027	7.21951	7.21904	7.21876	7.2186	7.21851	7.21846	7.21843	7.21841	7.21841	7.2184	7.2184	7.2184	7.2184	7.2184	7.2184	7.2184	7.2184	7.2184	7.2184	7.2184	7.2184	7.2184	7.2184
7.2336	7.2336	7.23361	7.23361	7.23361	7.2336	7.23359	7.23358	7.23356	7.23354	7.23351	7.23348	7.23344	7.2334	7.23334	7.23326	7.23315	7.23299	7.23275	7.23236	7.23177	7.23088	7.22965	7.22813	7.22651	7.22505	7.22394	7.22318	7.22271	7.22243	7.22227	7.22218	7.22213	7.2221	7.22209	7.22208	7.22207	7.22207	7.22207	7.22207	7.22207	7.22207	7.22207	7.22207	7.22207	7.22207	7.22207	7.22207	7.22207	7.22207
7.23722	7.23722	7.23722	7.23723	7.23723	7.23722	7.23721	7.2372	7.23718	7.23716	7.23713	7.2371	7.23706	7.23702	7.23696	7.23688	7.23677	7.23661	7.23637	7.23599	7.2354	7.23451	7.23328	7.23176	7.23015	7.2287	7.22759	7.22683	7.22636	7.22608	7.22592	7.22584	7.22579	7.22576	7.22574	7.22574	7.22573	7.22573	7.22573	7.22573	7.22573	7.22573	7.22573	7.22573	7.22573	7.22573	7.22573	7.22573	7.22573	7.22573
7.24083	7.24083	7.24083	7.24083	7.24083	7.24083	7.24082	7.2408	7.24078	7.24076	7.24074	7.24071	7.24067	7.24063	7.24057	7.24049	7.24038	7.24022	7.23998	7.2396	7.23901	7.23813	7.2369	7.23539	7.23378	7.23234	7.23123	7.23048	7.23001	7.22973	7.22957	7.22948	7.22943	7.2294	7.22939	7.22938	7.22938	7.22937	7.22937	7.22937	7.22937	7.22937	7.22937	7.22937	7.22937	7.22937	7.22937	7.22937	7.22937	7.22937
7.24443	7.24443	7.24443	7.24443	7.24443	7.24442	7.24441	7.2444	7.24438	7.24436	7.24433	7.2443	7.24427	7.24422	7.24416	7.24409	7.24398	7.24382	7.24358	7.2432	7.24261	7.24173	7.24051	7.239	7.2374	7.23596	7.23486	7.23411	7.23364	7.23336	7.2332	7.23311	7.23306	7.23304	7.23302	7.23301	7.23301	7.23301	7.23301	7.233	7.233	7.233	7.233	7.233	7.233	7.233	7.233	7.233	7.233	7.233
7.24801	7.24801	7.24801	7.24801	7.24801	7.248	7.24799	7.24798	7.24796	7.24794	7.24791	7.24788	7.24785	7.2478	7.24775	7.24767	7.24756	7.2474	7.24716	7.24678	7.2462	7.24532	7.24411	7.2426	7.241	7.23957	7.23847	7.23772	7.23725	7.23698	7.23682	7.23673	7.23668	7.23666	7.23664	7.23663	7.23663	7.23663	7.23663	7.23662	7.23662	7.23662	7.23662	7.23662	7.23662	7.23662	7.23662	7.23662	7.23662	7.23662
7.25158	7.25158	7.25158	7.25158	7.25158	7.25157	7.25156	7.25155	7.25153	7.25151	7.25148	7.25145	7.25142	7.25137	7.25131	7.25124	7.25113	7.25097	7.25073	7.25036	7.24977	7.2489	7.24769	7.24619	7.2446	7.24317	7.24207	7.24132	7.24086	7.24058	7.24043	7.24034	7.24029	7.24026	7.24025	7.24024	7.24024	7.24023	7.24023	7.24023	7.24023	7.24023	7.24023	7.24023	7.24023	7.24023	7.24023	7.24023	7.24023	7.24023
7.25513	7.25513	7.25513	7.25513	7.25513	7.25513	7.25512	7.2551	7.25509	7.25506	7.25504	7.25501	7.25497	7.25493	7.25487	7.2548	7.25469	7.25453	7.25429	7.25392	7.25334	7.25247	7.25126	7.24976	7.24818	7.24675	7.24566	7.24492	7.24445	7.24418	7.24402	7.24393	7.24388	7.24386	7.24384	7.24383	7.24383	7.24383	7.24383	7.24383	7.24382	7.24382	7.24382	7.24382	7.24382	7.24382	7.24382	7.24382	7.24382	7.24382
7.25867	7.25867	7.25867	7.25868	7.25868	7.25867	7.25866	7.25865	7.25863	7.25861	7.25858	7.25855	7.25852	7.25847	7.25842	7.25834	7.25823	7.25808	7.25784	7.25746	7.25689	7.25602	7.25481	7.25332	7.25174	7.25032	7.24923	7.24849	7.24803	7.24776	7.2476	7.24751	7.24747	7.24744	7.24742	7.24742	7.24741	7.24741	7.24741	7.24741	7.24741	7.24741	7.24741	7.24741	7.24741	7.24741	7.24741	7.24741	7.24741	7.24741
7.26221	7.26221	7.26221	7.26221	7.26221	7.2622	7.26219	7.26218	7.26216	7.26214	7.26211	7.26208	7.26205	7.262	7.26195	7.26187	7.26177	7.26161	7.26137	7.261	7.26042	7.25956	7.25836	7.25687	7.2553	7.25388	7.2528	7.25206	7.2516	7.25132	7.25117	7.25108	7.25103	7.25101	7.25099	7.25098	7.25098	7.25098	7.25098	7.25098	7.25097	7.25097	7.25097	7.25097	7.25097	7.25097	7.25097	7.25097	7.25097	7.25097
7.26572	7.26572	7.26572	7.26572	7.26572	7.26572	7.26571	7.26569	7.26568	7.26566	7.26563	7.2656	7.26557	7.26552	7.26547	7.26539	7.26529	7.26513	7.26489	7.26452	7.26395	7.26309	7.26189	7.26041	7.25884	7.25743	7.25635	7.25561	7.25515	7.25488	7.25472	7.25464	7.25459	7.25456	7.25455	7.25454	7.25454	7.25453	7.25453	7.25453	7.25453	7.25453	7.25453	7.25453	7.25453	7.25453	7.25453	7.25453	7.25453	7.25453
7.26923	7.26923	7.26923	7.26923	7.26923	7.26922	7.26921	7.2692	7.26918	7.26916	7.26914	7.26911	7.26907	7.26903	7.26897	7.2689	7.26879	7.26864	7.2684	7.26803	7.26746	7.2666	7.26541	7.26393	7.26237	7.26096	7.25988	7.25915	7.25869	7.25842	7.25827	7.25818	7.25813	7.25811	7.25809	7.25808	7.25808	7.25808	7.25807	7.25807	7.25807	7.25807	7.25807	7.25807	7.25807	7.25807	7.25807	7.25807	7.25807	7.25807
7.27272	7.27272	7.27272	7.27272	7.27272	7.27272	7.27271	7.27269	7.27268	7.27266	7.27263	7.2726	7.27257	7.27252	7.27247	7.27239	7.27229	7.27213	7.2719	7.27153	7.27096	7.2701	7.26891	7.26744	7.26588	7.26448	7.26341	7.26268	7.26222	7.26195	7.2618	7.26171	7.26166	7.26164	7.26162	7.26161	7.26161	7.26161	7.26161	7.2616	7.2616	7.2616	7.2616	7.2616	7.2616	7.2616	7.2616	7.2616	7.2616	7.2616
7.2762	7.2762	7.2762	7.2762	7.2762	7.2762	7.27619	7.27617	7.27616	7.27614	7.27611	7.27608	7.27605	7.276	7.27595	7.27587	7.27577	7.27561	7.27538	7.27501	7.27444	7.27359	7.27241	7.27094	7.26939	7.26799	7.26692	7.26619	7.26574	7.26547	7.26531	7.26523	7.26518	7.26515	7.26514	7.26513	7.26513	7.26512	7.26512	7.26512	7.26512	7.26512	7.26512	7.26512	7.26512	7.26512	7.26512	7.26512	7.26512	7.26512
7.27967	7.27967	7.27967	7.27967	7.27967	7.27967	7.27966	7.27964	7.27963	7.27961	7.27958	7.27955	7.27952	7.27947	7.27942	7.27934	7.27924	7.27909	7.27885	7.27849	7.27792	7.27707	7.27589	7.27443	7.27288	7.27149	7.27042	7.26969	7.26924	7.26897	7.26882	7.26873	7.26869	7.26866	7.26864	7.26864	7.26863	7.26863	7.26863	7.26863	7.26863	7.26863	7.26863	7.26863	7.26863	7.26863	7.26863	7.26863	7.26863	7.26863
7.28313	7.28313	7.28313	7.28313	7.28313	7.28312	7.28311	7.2831	7.28308	7.28306	7.28304	7.28301	7.28297	7.28293	7.28287	7.2828	7.2827	7.28254	7.28231	7.28195	7.28138	7.28053	7.27936	7.2779	7.27636	7.27497	7.27391	7.27318	7.27273	7.27246	7.27231	7.27223	7.27218	7.27215	7.27214	7.27213	7.27213	7.27212	7.27212	7.27212	7.27212	7.27212	7.27212	7.27212	7.27212	7.27212	7.27212	7.27212	7.27212	7.27212
7.28657	7.28657	7.28657	7.28657	7.28657	7.28657	7.28656	7.28654	7.28653	7.28651	7.28648	7.28645	7.28642	7.28637	7.28632	7.28625	7.28614	7.28599	7.28576	7.28539	7.28483	7.28399	7.28281	7.28136	7.27982	7.27844	7.27738	7.27666	7.27621	7.27594	7.27579	7.27571	7.27566	7.27563	7.27562	7.27561	7.27561	7.2756	7.2756	7.2756	7.2756	7.2756	7.2756	7.2756	7.2756	7.2756	7.2756	7.2756	7.2756	7.2756
7.29	7.29	7.29	7.29	7.29	7.29	7.28999	7.28997	7.28996	7.28994	7.28991	7.28988	7.28985	7.28981	7.28975	7.28968	7.28957	7.28942	7.28919	7.28883	7.28827	7.28743	7.28626	7.28481	7.28328	7.2819	7.28084	7.28012	7.27968	7.27941	7.27926	7.27917	7.27913	7.2791	7.27909	7.27908	7.27907	7.27907	7.27907	7.27907	7.27907	7.27907	7.27907	7.27907	7.27907	7.27907	7.27907	7.27907	7.27907	7.27907
7.29342	7.29342	7.29342	7.29342	7.29342	7.29342	7.29341	7.29339	7.29338	7.29336	7.29333	7.2933	7.29327	7.29323	7.29317	7.2931	7.29299	7.29284	7.29261	7.29225	7.29169	7.29085	7.28969	7.28825	7.28672	7.28535	7.28429	7.28358	7.28313	7.28287	7.28271	7.28263	7.28258	7.28256	7.28254	7.28253	7.28253	7.28253	7.28253	7.28253	7.28253	7.28253	7.28253	7.28253	7.28253	7.28253	7.28253	7.28253	7.28253	7.28253
7.29683	7.29683	7.29683	7.29683	7.29683	7.29682	7.29681	7.2968	7.29678	7.29676	7.29674	7.29671	7.29668	7.29663	7.29658	7.29651	7.2964	7.29625	7.29602	7.29566	7.29511	7.29427	7.29311	7.29167	7.29015	7.28878	7.28773	7.28702	7.28657	7.28631	7.28616	7.28607	7.28603	7.286	7.28599	7.28598	7.28597	7.28597	7.28597	7.28597	7.28597	7.28597	7.28597	7.28597	7.28597	7.28597	7.28597	7.28597	7.28597	7.28597
7.30022	7.30022	7.30022	7.30022	7.30022	7.30022	7.30021	7.3002	7.30018	7.30016	7.30014	7.30011	7.30007	7.30003	7.29997	7.2999	7.2998	7.29965	7.29942	7.29906	7.29851	7.29767	7.29652	7.29508	7.29357	7.2922	7.29116	7.29044	7.29	7.28974	7.28959	7.2895	7.28946	7.28943	7.28942	7.28941	7.28941	7.2894	7.2894	7.2894	7.2894	7.2894	7.2894	7.2894	7.2894	7.2894	7.2894	7.2894	7.2894	7.2894
7.30361	7.30361	7.30361	7.30361	7.30361	7.3036	7.30359	7.30358	7.30356	7.30354	7.30352	7.30349	7.30346	7.30341	7.30336	7.30329	7.30318	7.30303	7.30281	7.30245	7.30189	7.30106	7.29991	7.29848	7.29697	7.29561	7.29457	7.29386	7.29342	7.29316	7.29301	7.29292	7.29288	7.29285	7.29284	7.29283	7.29282	7.29282	7.29282	7.29282	7.29282	7.29282	7.29282	7.29282	7.29282	7.29282	7.29282	7.29282	7.29282	7.29282
7.30698	7.30698	7.30698	7.30698	7.30698	7.30697	7.30696	7.30695	7.30693	7.30691	7.30689	7.30686	7.30683	7.30678	7.30673	7.30666	7.30656	7.30641	7.30618	7.30582	7.30527	7.30444	7.30329	7.30187	7.30036	7.29901	7.29797	7.29726	7.29682	7.29656	7.29641	7.29633	7.29628	7.29626	7.29624	7.29624	7.29623	7.29623	7.29623	7.29623	7.29623	7.29623	7.29623	7.29623	7.29623	7.29623	7.29623	7.29623	7.29623	7.29623
7.31034	7.31034	7.31034	7.31034	7.31034	7.31033	7.31032	7.31031	7.31029	7.31027	7.31025	7.31022	7.31019	7.31014	7.31009	7.31002	7.30992	7.30977	7.30954	7.30919	7.30864	7.30781	7.30667	7.30525	7.30375	7.3024	7.30136	7.30066	7.30022	7.29996	7.29981	7.29972	7.29968	7.29965	7.29964	7.29963	7.29963	7.29962	7.29962	7.29962	7.29962	7.29962	7.29962	7.29962	7.29962	7.29962	7.29962	7.29962	7.29962	7.29962
7.31368	7.31368	7.31368	7.31368	7.31368	7.31368	7.31367	7.31365	7.31364	7.31362	7.3136	7.31357	7.31353	7.31349	7.31344	7.31337	7.31326	7.31312	7.31289	7.31254	7.31199	7.31117	7.31002	7.30861	7.30711	7.30577	7.30474	7.30403	7.3036	7.30334	7.30319	7.30311	7.30306	7.30303	7.30302	7.30301	7.30301	7.30301	7.30301	7.303	7.303	7.303	7.303	7.303	7.303	7.303	7.303	7.303	7.303	7.303
7.31702	7.31702	7.31702	7.31702	7.31702	7.31701	7.317	7.31699	7.31697	7.31695	7.31693	7.3169	7.31687	7.31683	7.31677	7.3167	7.3166	7.31645	7.31623	7.31588	7.31533	7.31451	7.31337	7.31196	7.31047	7.30913	7.3081	7.3074	7.30697	7.30671	7.30656	7.30648	7.30643	7.30641	7.30639	7.30638	7.30638	7.30638	7.30638	7.30638	7.30638	7.30638	7.30637	7.30637	7.30637	7.30637	7.30637	7.30637	7.30637	7.30637
7.32034	7.32034	7.32034	7.32034	7.32034	7.32034	7.32033	7.32031	7.3203	7.32028	7.32025	7.32023	7.32019	7.32015	7.3201	7.32003	7.31993	7.31978	7.31955	7.3192	7.31866	7.31784	7.31671	7.31531	7.31382	7.31248	7.31146	7.31076	7.31032	7.31006	7.30992	7.30984	7.30979	7.30976	7.30975	7.30974	7.30974	7.30974	7.30974	7.30973	7.30973	7.30973	7.30973	7.30973	7.30973	7.30973	7.30973	7.30973	7.30973	7.30973
7.32365	7.32365	7.32365	7.32365	7.32365	7.32365	7.32364	7.32362	7.32361	7.32359	7.32357	7.32354	7.3235	7.32346	7.32341	7.32334	7.32324	7.32309	7.32287	7.32252	7.32197	7.32116	7.32003	7.31863	7.31715	7.31582	7.3148	7.3141	7.31367	7.31341	7.31326	7.31318	7.31314	7.31311	7.3131	7.31309	7.31309	7.31308	7.31308	7.31308	7.31308	7.31308	7.31308	7.31308	7.31308	7.31308	7.31308	7.31308	7.31308	7.31308
7.32695	7.32695	7.32695	7.32695	7.32695	7.32695	7.32694	7.32692	7.32691	7.32689	7.32687	7.32684	7.3268	7.32676	7.32671	7.32664	7.32654	7.32639	7.32617	7.32582	7.32528	7.32447	7.32334	7.32195	7.32047	7.31915	7.31813	7.31743	7.317	7.31674	7.3166	7.31652	7.31647	7.31645	7.31643	7.31642	7.31642	7.31642	7.31642	7.31642	7.31642	7.31642	7.31642	7.31642	7.31642	7.31642	7.31642	7.31642	7.31642	7.31642
7.33024	7.33024	7.33024	7.33024	7.33024	7.33023	7.33022	7.33021	7.3302	7.33018	7.33015	7.33013	7.33009	7.33005	7.33	7.32993	7.32983	7.32968	7.32946	7.32911	7.32857	7.32777	7.32664	7.32525	7.32378	7.32246	7.32144	7.32075	7.32032	7.32007	7.31992	7.31984	7.31979	7.31977	7.31976	7.31975	7.31974	7.31974	7.31974	7.31974	7.31974	7.31974	7.31974	7.31974	7.31974	7.31974	7.31974	7.31974	7.31974	7.31974
7.33351	7.33351	7.33351	7.33351	7.33351	7.33351	7.3335	7.33349	7.33347	7.33345	7.33343	7.3334	7.33337	7.33333	7.33328	7.3332	7.33311	7.33296	7.33274	7.33239	7.33186	7.33105	7.32993	7.32855	7.32708	7.32576	7.32475	7.32406	7.32363	7.32338	7.32323	7.32315	7.3231	7.32308	7.32307	7.32306	7.32305	7.32305	7.32305	7.32305	7.32305	7.32305	7.32305	7.32305	7.32305	7.32305	7.32305	7.32305	7.32305	7.32305
7.33678	7.33678	7.33678	7.33678	7.33678	7.33677	7.33676	7.33675	7.33674	7.33672	7.33669	7.33667	7.33663	7.33659	7.33654	7.33647	7.33637	7.33623	7.33601	7.33566	7.33513	7.33432	7.33321	7.33183	7.33036	7.32905	7.32804	7.32736	7.32693	7.32667	7.32653	7.32645	7.3264	7.32638	7.32637	7.32636	7.32635	7.32635	7.32635	7.32635	7.32635	7.32635	7.32635	7.32635	7.32635	7.32635	7.32635	7.32635	7.32635	7.32635
7.34003	7.34003	7.34003	7.34003	7.34003	7.34003	7.34002	7.34001	7.33999	7.33997	7.33995	7.33992	7.33989	7.33985	7.33979	7.33972	7.33963	7.33948	7.33926	7.33892	7.33838	7.33758	7.33647	7.3351	7.33364	7.33233	7.33132	7.33064	7.33021	7.32996	7.32982	7.32974	7.32969	7.32967	7.32965	7.32965	7.32964	7.32964	7.32964	7.32964	7.32964	7.32964	7.32964	7.32964	7.32964	7.32964	7.32964	7.32964	7.32964	7.32964
7.34327	7.34327	7.34327	7.34327	7.34327	7.34327	7.34326	7.34325	7.34323	7.34321	7.34319	7.34316	7.34313	7.34309	7.34304	7.34297	7.34287	7.34272	7.3425	7.34216	7.34163	7.34083	7.33973	7.33836	7.3369	7.3356	7.33459	7.33391	7.33349	7.33324	7.33309	7.33301	7.33297	7.33294	7.33293	7.33292	7.33292	7.33292	7.33291	7.33291	7.33291	7.33291	7.33291	7.33291	7.33291	7.33291	7.33291	7.33291	7.33291	7.33291
7.3465	7.3465	7.3465	7.3465	7.3465	7.3465	7.34649	7.34648	7.34646	7.34644	7.34642	7.34639	7.34636	7.34632	7.34627	7.3462	7.3461	7.34596	7.34574	7.3454	7.34487	7.34407	7.34297	7.3416	7.34015	7.33885	7.33785	7.33717	7.33675	7.3365	7.33636	7.33628	7.33623	7.33621	7.33619	7.33619	7.33618	7.33618	7.33618	7.33618	7.33618	7.33618	7.33618	7.33618	7.33618	7.33618	7.33618	7.33618	7.33618	7.33618
7.34972	7.34972	7.34972	7.34972	7.34972	7.34972	7.34971	7.34969	7.34968	7.34966	7.34964	7.34961	7.34958	7.34954	7.34949	7.34942	7.34932	7.34918	7.34896	7.34862	7.34809	7.3473	7.3462	7.34484	7.34339	7.3421	7.3411	7.34042	7.34	7.33975	7.33961	7.33953	7.33948	7.33946	7.33945	7.33944	7.33944	7.33943	7.33943	7.33943	7.33943	7.33943	7.33943	7.33943	7.33943	7.33943	7.33943	7.33943	7.33943	7.33943
7.35293	7.35293	7.35293	7.35293	7.35293	7.35292	7.35291	7.3529	7.35289	7.35287	7.35284	7.35282	7.35278	7.35274	7.35269	7.35262	7.35253	7.35238	7.35217	7.35183	7.3513	7.35051	7.34942	7.34806	7.34662	7.34533	7.34434	7.34366	7.34324	7.34299	7.34285	7.34277	7.34273	7.3427	7.34269	7.34268	7.34268	7.34267	7.34267	7.34267	7.34267	7.34267	7.34267	7.34267	7.34267	7.34267	7.34267	7.34267	7.34267	7.34267
7.35612	7.35612	7.35612	7.35612	7.35612	7.35612	7.35611	7.3561	7.35608	7.35606	7.35604	7.35601	7.35598	7.35594	7.35589	7.35582	7.35572	7.35558	7.35537	7.35503	7.3545	7.35372	7.35262	7.35127	7.34984	7.34855	7.34756	7.34689	7.34647	7.34622	7.34608	7.346	7.34595	7.34593	7.34592	7.34591	7.34591	7.3459	7.3459	7.3459	7.3459	7.3459	7.3459	7.3459	7.3459	7.3459	7.3459	7.3459	7.3459	7.3459
7.35931	7.35931	7.35931	7.35931	7.35931	7.3593	7.35929	7.35928	7.35927	7.35925	7.35922	7.3592	7.35917	7.35913	7.35907	7.35901	7.35891	7.35877	7.35855	7.35822	7.35769	7.35691	7.35582	7.35447	7.35304	7.35176	7.35077	7.3501	7.34968	7.34944	7.3493	7.34922	7.34917	7.34915	7.34914	7.34913	7.34912	7.34912	7.34912	7.34912	7.34912	7.34912	7.34912	7.34912	7.34912	7.34912	7.34912	7.34912	7.34912	7.34912
7.36248	7.36248	7.36248	7.36248	7.36248	7.36247	7.36247	7.36245	7.36244	7.36242	7.3624	7.36237	7.36234	7.3623	7.36225	7.36218	7.36208	7.36194	7.36173	7.36139	7.36087	7.36009	7.359	7.35766	7.35624	7.35496	7.35397	7.35331	7.35289	7.35264	7.3525	7.35242	7.35238	7.35236	7.35234	7.35233	7.35233	7.35233	7.35233	7.35233	7.35233	7.35233	7.35233	7.35233	7.35233	7.35233	7.35233	7.35233	7.35233	7.35233
7.36564	7.36564	7.36564	7.36564	7.36564	7.36564	7.36563	7.36561	7.3656	7.36558	7.36556	7.36553	7.3655	7.36546	7.36541	7.36534	7.36525	7.36511	7.36489	7.36456	7.36404	7.36326	7.36218	7.36084	7.35942	7.35814	7.35716	7.3565	7.35608	7.35584	7.3557	7.35562	7.35557	7.35555	7.35554	7.35553	7.35553	7.35552	7.35552	7.35552	7.35552	7.35552	7.35552	7.35552	7.35552	7.35552	7.35552	7.35552	7.35552	7.35552
7.36879	7.36879	7.36879	7.36879	7.36879	7.36879	7.36878	7.36876	7.36875	7.36873	7.36871	7.36868	7.36865	7.36861	7.36856	7.36849	7.3684	7.36826	7.36804	7.36771	7.36719	7.36642	7.36534	7.364	7.36259	7.36132	7.36034	7.35968	7.35927	7.35902	7.35888	7.3588	7.35876	7.35873	7.35872	7.35871	7.35871	7.35871	7.35871	7.35871	7.35871	7.35871	7.35871	7.35871	7.35871	7.35871	7.35871	7.35871	7.35871	7.35871
7.37193	7.37193	7.37193	7.37193	7.37193	7.37192	7.37192	7.3719	7.37189	7.37187	7.37185	7.37182	7.37179	7.37175	7.3717	7.37163	7.37154	7.3714	7.37119	7.37085	7.37034	7.36956	7.36849	7.36716	7.36575	7.36448	7.36351	7.36285	7.36244	7.36219	7.36205	7.36197	7.36193	7.36191	7.36189	7.36189	7.36188	7.36188	7.36188	7.36188	7.36188	7.36188	7.36188	7.36188	7.36188	7.36188	7.36188	7.36188	7.36188	7.36188
7.37506	7.37506	7.37506	7.37506	7.37506	7.37505	7.37504	7.37503	7.37502	7.375	7.37498	7.37495	7.37492	7.37488	7.37483	7.37476	7.37467	7.37453	7.37432	7.37398	7.37347	7.3727	7.37163	7.3703	7.3689	7.36764	7.36667	7.36601	7.3656	7.36535	7.36521	7.36514	7.36509	7.36507	7.36506	7.36505	7.36504	7.36504	7.36504	7.36504	7.36504	7.36504	7.36504	7.36504	7.36504	7.36504	7.36504	7.36504	7.36504	7.36504
7.37817	7.37817	7.37817	7.37817	7.37817	7.37817	7.37816	7.37815	7.37813	7.37811	7.37809	7.37807	7.37804	7.378	7.37795	7.37788	7.37778	7.37765	7.37743	7.3771	7.37659	7.37582	7.37476	7.37344	7.37203	7.37078	7.36981	7.36915	7.36874	7.3685	7.36836	7.36829	7.36824	7.36822	7.36821	7.3682	7.36819	7.36819	7.36819	7.36819	7.36819	7.36819	7.36819	7.36819	7.36819	7.36819	7.36819	7.36819	7.36819	7.36819
7.38128	7.38128	7.38128	7.38128	7.38128	7.38127	7.38127	7.38125	7.38124	7.38122	7.3812	7.38117	7.38114	7.3811	7.38105	7.38099	7.38089	7.38075	7.38054	7.38021	7.3797	7.37894	7.37787	7.37656	7.37516	7.37391	7.37294	7.37229	7.37188	7.37164	7.3715	7.37142	7.37138	7.37136	7.37134	7.37134	7.37133	7.37133	7.37133	7.37133	7.37133	7.37133	7.37133	7.37133	7.37133	7.37133	7.37133	7.37133	7.37133	7.37133
7.38437	7.38437	7.38437	7.38437	7.38437	7.38437	7.38436	7.38435	7.38433	7.38432	7.38429	7.38427	7.38424	7.3842	7.38415	7.38408	7.38399	7.38385	7.38364	7.38331	7.3828	7.38204	7.38098	7.37967	7.37828	7.37703	7.37607	7.37541	7.37501	7.37477	7.37463	7.37455	7.37451	7.37448	7.37447	7.37446	7.37446	7.37446	7.37446	7.37446	7.37446	7.37446	7.37446	7.37446	7.37446	7.37446	7.37446	7.37446	7.37446	7.37446
7.38746	7.38746	7.38746	7.38746	7.38746	7.38745	7.38744	7.38743	7.38742	7.3874	7.38738	7.38735	7.38732	7.38728	7.38723	7.38717	7.38707	7.38693	7.38673	7.3864	7.38589	7.38513	7.38407	7.38277	7.38138	7.38013	7.37918	7.37853	7.37812	7.37788	7.37774	7.37767	7.37763	7.3776	7.37759	7.37758	7.37758	7.37758	7.37757	7.37757	7.37757	7.37757	7.37757	7.37757	7.37757	7.37757	7.37757	7.37757	7.37757	7.37757
7.39053	7.39053	7.39053	7.39053	7.39053	7.39052	7.39052	7.3905	7.39049	7.39047	7.39045	7.39042	7.39039	7.39035	7.3903	7.39024	7.39015	7.39001	7.3898	7.38947	7.38897	7.38821	7.38716	7.38585	7.38447	7.38323	7.38228	7.38163	7.38123	7.38099	7.38085	7.38077	7.38073	7.38071	7.38069	7.38069	7.38068	7.38068	7.38068	7.38068	7.38068	7.38068	7.38068	7.38068	7.38068	7.38068	7.38068	7.38068	7.38068	7.38068
7.39359	7.39359	7.39359	7.39359	7.39359	7.39359	7.39358	7.39357	7.39355	7.39353	7.39351	7.39349	7.39345	7.39342	7.39337	7.3933	7.39321	7.39307	7.39286	7.39254	7.39204	7.39128	7.39023	7.38893	7.38755	7.38632	7.38537	7.38472	7.38432	7.38408	7.38394	7.38387	7.38382	7.3838	7.38379	7.38378	7.38378	7.38378	7.38377	7.38377	7.38377	7.38377	7.38377	7.38377	7.38377	7.38377	7.38377	7.38377	7.38377	7.38377
7.39664	7.39664	7.39664	7.39664	7.39664	7.39664	7.39663	7.39662	7.3966	7.39658	7.39656	7.39654	7.39651	7.39647	7.39642	7.39635	7.39626	7.39612	7.39592	7.39559	7.39509	7.39434	7.39329	7.392	7.39063	7.38939	7.38845	7.3878	7.3874	7.38716	7.38703	7.38695	7.38691	7.38688	7.38687	7.38686	7.38686	7.38686	7.38686	7.38686	7.38686	7.38686	7.38686	7.38686	7.38686	7.38686	7.38686	7.38686	7.38686	7.38686
7.39968	7.39968	7.39968	7.39968	7.39968	7.39968	7.39967	7.39966	7.39964	7.39962	7.3996	7.39958	7.39955	7.39951	7.39946	7.39939	7.3993	7.39917	7.39896	7.39864	7.39814	7.39739	7.39634	7.39505	7.39369	7.39246	7.39151	7.39087	7.39047	7.39023	7.3901	7.39002	7.38998	7.38996	7.38994	7.38994	7.38993	7.38993	7.38993	7.38993	7.38993	7.38993	7.38993	7.38993	7.38993	7.38993	7.38993	7.38993	7.38993	7.38993
7.40271	7.40271	7.40271	7.40271	7.40271	7.40271	7.4027	7.40269	7.40267	7.40265	7.40263	7.40261	7.40258	7.40254	7.40249	7.40242	7.40233	7.4022	7.40199	7.40167	7.40117	7.40042	7.39938	7.3981	7.39673	7.39551	7.39457	7.39393	7.39353	7.39329	7.39316	7.39308	7.39304	7.39302	7.39301	7.393	7.393	7.39299	7.39299	7.39299	7.39299	7.39299	7.39299	7.39299	7.39299	7.39299	7.39299	7.39299	7.39299	7.39299
7.40573	7.40573	7.40573	7.40573	7.40573	7.40572	7.40572	7.4057	7.40569	7.40567	7.40565	7.40562	7.40559	7.40556	7.40551	7.40544	7.40535	7.40522	7.40501	7.40469	7.40419	7.40345	7.40241	7.40113	7.39977	7.39855	7.39761	7.39698	7.39658	7.39634	7.39621	7.39613	7.39609	7.39607	7.39606	7.39605	7.39605	7.39604	7.39604	7.39604	7.39604	7.39604	7.39604	7.39604	7.39604	7.39604	7.39604	7.39604	7.39604	7.39604
7.40874	7.40874	7.40874	7.40874	7.40874	7.40873	7.40872	7.40871	7.4087	7.40868	7.40866	7.40863	7.4086	7.40856	7.40852	7.40845	7.40836	7.40823	7.40802	7.4077	7.40721	7.40646	7.40543	7.40416	7.4028	7.40158	7.40065	7.40001	7.39962	7.39938	7.39925	7.39917	7.39913	7.39911	7.3991	7.39909	7.39909	7.39908	7.39908	7.39908	7.39908	7.39908	7.39908	7.39908	7.39908	7.39908	7.39908	7.39908	7.39908	7.39908
7.41173	7.41173	7.41173	7.41173	7.41173	7.41173	7.41172	7.41171	7.41169	7.41168	7.41166	7.41163	7.4116	7.41156	7.41151	7.41145	7.41136	7.41122	7.41102	7.4107	7.41021	7.40947	7.40844	7.40717	7.40582	7.4046	7.40367	7.40304	7.40264	7.40241	7.40228	7.4022	7.40216	7.40214	7.40213	7.40212	7.40211	7.40211	7.40211	7.40211	7.40211	7.40211	7.40211	7.40211	7.40211	7.40211	7.40211	7.40211	7.40211	7.40211
7.41472	7.41472	7.41472	7.41472	7.41472	7.41471	7.41471	7.41469	7.41468	7.41466	7.41464	7.41462	7.41459	7.41455	7.4145	7.41444	7.41435	7.41421	7.41401	7.41369	7.4132	7.41246	7.41144	7.41017	7.40882	7.40761	7.40669	7.40605	7.40566	7.40543	7.4053	7.40522	7.40518	7.40516	7.40514	7.40514	7.40513	7.40513	7.40513	7.40513	7.40513	7.40513	7.40513	7.40513	7.40513	7.40513	7.40513	7.40513	7.40513	7.40513
7.41769	7.41769	7.41769	7.41769	7.41769	7.41769	7.41768	7.41767	7.41766	7.41764	7.41762	7.41759	7.41756	7.41752	7.41748	7.41741	7.41732	7.41719	7.41699	7.41667	7.41618	7.41545	7.41442	7.41316	7.41182	7.41061	7.40969	7.40906	7.40867	7.40843	7.4083	7.40823	7.40819	7.40816	7.40815	7.40814	7.40814	7.40814	7.40814	7.40814	7.40814	7.40814	7.40814	7.40814	7.40814	7.40814	7.40814	7.40814	7.40814	7.40814
7.42066	7.42066	7.42066	7.42066	7.42066	7.42065	7.42065	7.42063	7.42062	7.4206	7.42058	7.42056	7.42053	7.42049	7.42044	7.42038	7.42029	7.42016	7.41995	7.41964	7.41915	7.41842	7.4174	7.41614	7.4148	7.4136	7.41268	7.41205	7.41166	7.41143	7.4113	7.41122	7.41118	7.41116	7.41115	7.41114	7.41114	7.41114	7.41113	7.41113	7.41113	7.41113	7.41113	7.41113	7.41113	7.41113	7.41113	7.41113	7.41113	7.41113
7.42361	7.42361	7.42361	7.42361	7.42361	7.42361	7.4236	7.42359	7.42357	7.42356	7.42354	7.42351	7.42348	7.42344	7.4234	7.42333	7.42324	7.42311	7.42291	7.4226	7.42211	7.42138	7.42036	7.41911	7.41778	7.41658	7.41566	7.41504	7.41465	7.41442	7.41428	7.41421	7.41417	7.41415	7.41413	7.41413	7.41412	7.41412	7.41412	7.41412	7.41412	7.41412	7.41412	7.41412	7.41412	7.41412	7.41412	7.41412	7.41412	7.41412
7.42656	7.42656	7.42656	7.42656	7.42656	7.42655	7.42654	7.42653	7.42652	7.4265	7.42648	7.42646	7.42643	7.42639	7.42634	7.42628	7.42619	7.42606	7.42586	7.42555	7.42506	7.42433	7.42332	7.42207	7.42074	7.41955	7.41863	7.41801	7.41762	7.41739	7.41726	7.41719	7.41714	7.41712	7.41711	7.4171	7.4171	7.4171	7.4171	7.4171	7.4171	7.41709	7.41709	7.41709	7.41709	7.41709	7.41709	7.41709	7.41709	7.41709
7.42949	7.42949	7.42949	7.42949	7.42949	7.42949	7.42948	7.42947	7.42945	7.42944	7.42941	7.42939	7.42936	7.42932	7.42928	7.42921	7.42912	7.42899	7.42879	7.42848	7.428	7.42727	7.42626	7.42502	7.42369	7.4225	7.42159	7.42097	7.42058	7.42035	7.42022	7.42015	7.42011	7.42009	7.42007	7.42007	7.42006	7.42006	7.42006	7.42006	7.42006	7.42006	7.42006	7.42006	7.42006	7.42006	7.42006	7.42006	7.42006	7.42006
7.43241	7.43241	7.43241	7.43241	7.43241	7.43241	7.4324	7.43239	7.43238	7.43236	7.43234	7.43231	7.43228	7.43225	7.4322	7.43214	7.43205	7.43192	7.43172	7.43141	7.43093	7.4302	7.4292	7.42795	7.42664	7.42545	7.42454	7.42392	7.42354	7.42331	7.42318	7.4231	7.42306	7.42304	7.42303	7.42302	7.42302	7.42302	7.42302	7.42301	7.42301	7.42301	7.42301	7.42301	7.42301	7.42301	7.42301	7.42301	7.42301	7.42301
7.43533	7.43533	7.43533	7.43533	7.43533	7.43532	7.43531	7.4353	7.43529	7.43527	7.43525	7.43523	7.4352	7.43516	7.43511	7.43505	7.43496	7.43483	7.43463	7.43432	7.43384	7.43312	7.43212	7.43088	7.42957	7.42839	7.42748	7.42686	7.42648	7.42625	7.42612	7.42605	7.42601	7.42599	7.42597	7.42597	7.42596	7.42596	7.42596	7.42596	7.42596	7.42596	7.42596	7.42596	7.42596	7.42596	7.42596	7.42596	7.42596	7.42596
7.43823	7.43823	7.43823	7.43823	7.43823	7.43822	7.43822	7.4382	7.43819	7.43817	7.43815	7.43813	7.4381	7.43806	7.43802	7.43795	7.43787	7.43774	7.43754	7.43723	7.43675	7.43603	7.43503	7.4338	7.43249	7.43131	7.43041	7.42979	7.42941	7.42918	7.42905	7.42898	7.42894	7.42892	7.42891	7.4289	7.4289	7.42889	7.42889	7.42889	7.42889	7.42889	7.42889	7.42889	7.42889	7.42889	7.42889	7.42889	7.42889	7.42889
7.44112	7.44112	7.44112	7.44112	7.44112	7.44112	7.44111	7.4411	7.44108	7.44107	7.44105	7.44102	7.44099	7.44095	7.44091	7.44085	7.44076	7.44063	7.44043	7.44013	7.43965	7.43893	7.43794	7.43671	7.4354	7.43423	7.43333	7.43271	7.43233	7.43211	7.43198	7.4319	7.43186	7.43184	7.43183	7.43182	7.43182	7.43182	7.43182	7.43182	7.43181	7.43181	7.43181	7.43181	7.43181	7.43181	7.43181	7.43181	7.43181	7.43181
7.444	7.444	7.444	7.444	7.444	7.444	7.44399	7.44398	7.44396	7.44395	7.44393	7.4439	7.44387	7.44384	7.44379	7.44373	7.44364	7.44351	7.44332	7.44301	7.44253	7.44182	7.44083	7.4396	7.4383	7.43713	7.43623	7.43562	7.43524	7.43502	7.43489	7.43482	7.43478	7.43475	7.43474	7.43474	7.43473	7.43473	7.43473	7.43473	7.43473	7.43473	7.43473	7.43473	7.43473	7.43473	7.43473	7.43473	7.43473	7.43473
7.44687	7.44687	7.44687	7.44687	7.44687	7.44687	7.44686	7.44685	7.44684	7.44682	7.4468	7.44677	7.44674	7.44671	7.44666	7.4466	7.44651	7.44639	7.44619	7.44588	7.44541	7.4447	7.44371	7.44249	7.44119	7.44003	7.43913	7.43852	7.43814	7.43792	7.43779	7.43772	7.43768	7.43766	7.43764	7.43764	7.43763	7.43763	7.43763	7.43763	7.43763	7.43763	7.43763	7.43763	7.43763	7.43763	7.43763	7.43763	7.43763	7.43763
7.44973	7.44973	7.44973	7.44973	7.44973	7.44973	7.44972	7.44971	7.4497	7.44968	7.44966	7.44964	7.44961	7.44957	7.44952	7.44946	7.44938	7.44925	7.44905	7.44875	7.44828	7.44757	7.44658	7.44536	7.44407	7.44291	7.44202	7.44141	7.44103	7.44081	7.44068	7.44061	7.44057	7.44055	7.44054	7.44053	7.44053	7.44052	7.44052	7.44052	7.44052	7.44052	7.44052	7.44052	7.44052	7.44052	7.44052	7.44052	7.44052	7.44052
7.45258	7.45258	7.45258	7.45258	7.45259	7.45258	7.45257	7.45256	7.45255	7.45253	7.45251	7.45249	7.45246	7.45242	7.45238	7.45231	7.45223	7.4521	7.45191	7.4516	7.45113	7.45043	7.44944	7.44823	7.44694	7.44578	7.44489	7.44429	7.44391	7.44369	7.44356	7.44349	7.44345	7.44343	7.44342	7.44341	7.44341	7.44341	7.4434	7.4434	7.4434	7.4434	7.4434	7.4434	7.4434	7.4434	7.4434	7.4434	7.4434	7.4434
7.45543	7.45543	7.45543	7.45543	7.45543	7.45542	7.45541	7.4554	7.45539	7.45537	7.45535	7.45533	7.4553	7.45526	7.45522	7.45516	7.45507	7.45494	7.45475	7.45445	7.45398	7.45327	7.4523	7.45109	7.4498	7.44865	7.44776	7.44716	7.44678	7.44656	7.44643	7.44636	7.44632	7.4463	7.44629	7.44628	7.44628	7.44628	7.44628	7.44628	7.44627	7.44627	7.44627	7.44627	7.44627	7.44627	7.44627	7.44627	7.44627	7.44627
7.45826	7.45826	7.45826	7.45826	7.45826	7.45825	7.45824	7.45823	7.45822	7.4582	7.45818	7.45816	7.45813	7.45809	7.45805	7.45799	7.4579	7.45778	7.45758	7.45728	7.45681	7.45611	7.45514	7.45393	7.45265	7.4515	7.45062	7.45002	7.44964	7.44942	7.44929	7.44922	7.44918	7.44916	7.44915	7.44914	7.44914	7.44914	7.44914	7.44914	7.44914	7.44914	7.44914	7.44914	7.44914	7.44914	7.44914	7.44914	7.44914	7.44914
7.46108	7.46108	7.46108	7.46108	7.46108	7.46107	7.46106	7.46105	7.46104	7.46102	7.461	7.46098	7.46095	7.46092	7.46087	7.46081	7.46072	7.4606	7.46041	7.46011	7.45964	7.45894	7.45797	7.45677	7.45549	7.45434	7.45346	7.45287	7.45249	7.45227	7.45214	7.45207	7.45203	7.45201	7.452	7.45199	7.45199	7.45199	7.45199	7.45199	7.45199	7.45199	7.45199	7.45199	7.45199	7.45199	7.45199	7.45199	7.45199	7.45199
7.46389	7.46389	7.46389	7.46389	7.46389	7.46388	7.46387	7.46386	7.46385	7.46383	7.46381	7.46379	7.46376	7.46373	7.46368	7.46362	7.46354	7.46341	7.46322	7.46292	7.46245	7.46176	7.46079	7.45959	7.45832	7.45718	7.4563	7.4557	7.45533	7.45511	7.45499	7.45491	7.45488	7.45485	7.45484	7.45484	7.45483	7.45483	7.45483	7.45483	7.45483	7.45483	7.45483	7.45483	7.45483	7.45483	7.45483	7.45483	7.45483	7.45483
7.46669	7.46669	7.46669	7.46669	7.46669	7.46668	7.46668	7.46666	7.46665	7.46663	7.46662	7.46659	7.46656	7.46653	7.46648	7.46642	7.46634	7.46621	7.46602	7.46572	7.46526	7.46457	7.4636	7.46241	7.46114	7.46	7.45913	7.45853	7.45816	7.45794	7.45782	7.45775	7.45771	7.45768	7.45767	7.45767	7.45766	7.45766	7.45766	7.45766	7.45766	7.45766	7.45766	7.45766	7.45766	7.45766	7.45766	7.45766	7.45766	7.45766
7.46948	7.46948	7.46948	7.46948	7.46948	7.46947	7.46947	7.46946	7.46944	7.46943	7.46941	7.46938	7.46935	7.46932	7.46927	7.46921	7.46913	7.469	7.46881	7.46852	7.46806	7.46736	7.4664	7.46521	7.46395	7.46281	7.46194	7.46135	7.46098	7.46076	7.46064	7.46057	7.46053	7.46051	7.46049	7.46049	7.46048	7.46048	7.46048	7.46048	7.46048	7.46048	7.46048	7.46048	7.46048	7.46048	7.46048	7.46048	7.46048	7.46048
7.47226	7.47226	7.47226	7.47226	7.47226	7.47225	7.47225	7.47224	7.47222	7.47221	7.47219	7.47216	7.47214	7.4721	7.47206	7.472	7.47191	7.47179	7.4716	7.4713	7.47084	7.47015	7.46919	7.46801	7.46675	7.46562	7.46475	7.46416	7.46379	7.46357	7.46345	7.46338	7.46334	7.46332	7.4633	7.4633	7.46329	7.46329	7.46329	7.46329	7.46329	7.46329	7.46329	7.46329	7.46329	7.46329	7.46329	7.46329	7.46329	7.46329
7.47503	7.47503	7.47503	7.47503	7.47503	7.47503	7.47502	7.47501	7.47499	7.47498	7.47496	7.47493	7.47491	7.47487	7.47483	7.47477	7.47468	7.47456	7.47437	7.47407	7.47362	7.47293	7.47197	7.47079	7.46954	7.46841	7.46754	7.46695	7.46659	7.46637	7.46625	7.46618	7.46614	7.46612	7.4661	7.4661	7.46609	7.46609	7.46609	7.46609	7.46609	7.46609	7.46609	7.46609	7.46609	7.46609	7.46609	7.46609	7.46609	7.46609
7.47779	7.47779	7.47779	7.47779	7.47779	7.47779	7.47778	7.47777	7.47775	7.47774	7.47772	7.4777	7.47767	7.47763	7.47759	7.47753	7.47745	7.47732	7.47713	7.47684	7.47638	7.4757	7.47474	7.47357	7.47231	7.47119	7.47033	7.46974	7.46938	7.46916	7.46904	7.46897	7.46893	7.46891	7.4689	7.46889	7.46889	7.46888	7.46888	7.46888	7.46888	7.46888	7.46888	7.46888	7.46888	7.46888	7.46888	7.46888	7.46888	7.46888
7.48054	7.48054	7.48054	7.48054	7.48054	7.48054	7.48053	7.48052	7.48051	7.48049	7.48047	7.48045	7.48042	7.48038	7.48034	7.48028	7.4802	7.48007	7.47989	7.47959	7.47914	7.47846	7.47751	7.47633	7.47508	7.47397	7.4731	7.47252	7.47216	7.47194	7.47182	7.47175	7.47171	7.47169	7.47168	7.47167	7.47167	7.47166	7.47166	7.47166	7.47166	7.47166	7.47166	7.47166	7.47166	7.47166	7.47166	7.47166	7.47166	7.47166
7.48328	7.48328	7.48328	7.48328	7.48328	7.48328	7.48327	7.48326	7.48325	7.48323	7.48321	7.48319	7.48316	7.48313	7.48308	7.48302	7.48294	7.48282	7.48263	7.48234	7.48188	7.4812	7.48026	7.47909	7.47784	7.47673	7.47587	7.47529	7.47492	7.47471	7.47459	7.47452	7.47448	7.47446	7.47445	7.47444	7.47444	7.47444	7.47443	7.47443	7.47443	7.47443	7.47443	7.47443	7.47443	7.47443	7.47443	7.47443	7.47443	7.47443
7.48601	7.48601	7.48601	7.48601	7.48601	7.48601	7.486	7.48599	7.48598	7.48596	7.48594	7.48592	7.48589	7.48586	7.48581	7.48576	7.48567	7.48555	7.48536	7.48507	7.48462	7.48394	7.483	7.48183	7.48059	7.47948	7.47863	7.47805	7.47768	7.47747	7.47735	7.47728	7.47724	7.47722	7.47721	7.4772	7.4772	7.4772	7.4772	7.47719	7.47719	7.47719	7.47719	7.47719	7.47719	7.47719	7.47719	7.47719	7.47719	7.47719
7.48874	7.48874	7.48874	7.48874	7.48874	7.48873	7.48872	7.48871	7.4887	7.48868	7.48867	7.48864	7.48862	7.48858	7.48854	7.48848	7.4884	7.48827	7.48809	7.4878	7.48735	7.48667	7.48573	7.48457	7.48333	7.48223	7.48137	7.48079	7.48043	7.48022	7.4801	7.48003	7.47999	7.47997	7.47996	7.47995	7.47995	7.47995	7.47995	7.47995	7.47995	7.47995	7.47995	7.47995	7.47995	7.47995	7.47995	7.47995	7.47995	7.47995
7.49145	7.49145	7.49145	7.49145	7.49145	7.49144	7.49144	7.49143	7.49141	7.4914	7.49138	7.49136	7.49133	7.49129	7.49125	7.49119	7.49111	7.49099	7.4908	7.49051	7.49006	7.48939	7.48845	7.48729	7.48606	7.48496	7.48411	7.48353	7.48317	7.48296	7.48284	7.48277	7.48273	7.48271	7.4827	7.48269	7.48269	7.48269	7.48269	7.48269	7.48269	7.48269	7.48269	7.48269	7.48269	7.48269	7.48269	7.48269	7.48269	7.48269
7.49415	7.49415	7.49415	7.49415	7.49415	7.49415	7.49414	7.49413	7.49412	7.4941	7.49408	7.49406	7.49403	7.494	7.49395	7.49389	7.49381	7.49369	7.49351	7.49322	7.49277	7.4921	7.49117	7.49001	7.48878	7.48768	7.48684	7.48626	7.4859	7.48569	7.48557	7.4855	7.48546	7.48544	7.48543	7.48543	7.48542	7.48542	7.48542	7.48542	7.48542	7.48542	7.48542	7.48542	7.48542	7.48542	7.48542	7.48542	7.48542	7.48542
7.49684	7.49684	7.49684	7.49684	7.49684	7.49684	7.49683	7.49682	7.49681	7.49679	7.49677	7.49675	7.49672	7.49669	7.49665	7.49659	7.49651	7.49639	7.4962	7.49591	7.49547	7.4948	7.49387	7.49272	7.49149	7.4904	7.48955	7.48898	7.48862	7.48841	7.48829	7.48822	7.48819	7.48817	7.48815	7.48815	7.48814	7.48814	7.48814	7.48814	7.48814	7.48814	7.48814	7.48814	7.48814	7.48814	7.48814	7.48814	7.48814	7.48814
7.49953	7.49953	7.49953	7.49953	7.49953	7.49952	7.49952	7.4995	7.49949	7.49948	7.49946	7.49943	7.49941	7.49937	7.49933	7.49927	7.49919	7.49907	7.49889	7.4986	7.49816	7.49749	7.49656	7.49541	7.4942	7.4931	7.49226	7.49169	7.49133	7.49112	7.491	7.49094	7.4909	7.49088	7.49087	7.49086	7.49086	7.49085	7.49085	7.49085	7.49085	7.49085	7.49085	7.49085	7.49085	7.49085	7.49085	7.49085	7.49085	7.49085
7.5022	7.5022	7.5022	7.5022	7.5022	7.5022	7.50219	7.50218	7.50217	7.50215	7.50213	7.50211	7.50208	7.50205	7.502	7.50195	7.50187	7.50175	7.50156	7.50128	7.50083	7.50017	7.49925	7.4981	7.49689	7.4958	7.49496	7.49439	7.49404	7.49383	7.49371	7.49364	7.4936	7.49358	7.49357	7.49356	7.49356	7.49356	7.49356	7.49356	7.49356	7.49356	7.49356	7.49356	7.49356	7.49356	7.49356	7.49356	7.49356	7.49356
7.50486	7.50486	7.50487	7.50487	7.50487	7.50486	7.50485	7.50484	7.50483	7.50481	7.5048	7.50477	7.50475	7.50471	7.50467	7.50461	7.50453	7.50441	7.50423	7.50395	7.5035	7.50284	7.50192	7.50078	7.49957	7.49848	7.49765	7.49708	7.49673	7.49652	7.4964	7.49633	7.49629	7.49627	7.49626	7.49626	7.49625	7.49625	7.49625	7.49625	7.49625	7.49625	7.49625	7.49625	7.49625	7.49625	7.49625	7.49625	7.49625	7.49625
7.50752	7.50752	7.50752	7.50752	7.50752	7.50752	7.50751	7.5075	7.50749	7.50747	7.50745	7.50743	7.5074	7.50737	7.50733	7.50727	7.50719	7.50707	7.50689	7.5066	7.50616	7.5055	7.50458	7.50345	7.50224	7.50116	7.50033	7.49976	7.49941	7.4992	7.49908	7.49901	7.49898	7.49896	7.49895	7.49894	7.49894	7.49893	7.49893	7.49893	7.49893	7.49893	7.49893	7.49893	7.49893	7.49893	7.49893	7.49893	7.49893	7.49893
7.51016	7.51016	7.51017	7.51017	7.51017	7.51016	7.51015	7.51014	7.51013	7.51011	7.5101	7.51007	7.51005	7.51001	7.50997	7.50991	7.50983	7.50972	7.50953	7.50925	7.50881	7.50815	7.50724	7.50611	7.5049	7.50383	7.503	7.50243	7.50208	7.50187	7.50175	7.50169	7.50165	7.50163	7.50162	7.50161	7.50161	7.50161	7.50161	7.50161	7.50161	7.50161	7.50161	7.50161	7.50161	7.50161	7.50161	7.50161	7.50161	7.50161
7.5128	7.5128	7.5128	7.5128	7.5128	7.5128	7.51279	7.51278	7.51277	7.51275	7.51273	7.51271	7.51268	7.51265	7.51261	7.51255	7.51247	7.51235	7.51217	7.51189	7.51145	7.5108	7.50988	7.50876	7.50756	7.50648	7.50566	7.50509	7.50474	7.50454	7.50442	7.50435	7.50432	7.50429	7.50428	7.50428	7.50427	7.50427	7.50427	7.50427	7.50427	7.50427	7.50427	7.50427	7.50427	7.50427	7.50427	7.50427	7.50427	7.50427
7.51543	7.51543	7.51543	7.51543	7.51543	7.51542	7.51542	7.51541	7.51539	7.51538	7.51536	7.51534	7.51531	7.51528	7.51523	7.51518	7.5151	7.51498	7.5148	7.51452	7.51408	7.51343	7.51252	7.5114	7.5102	7.50913	7.50831	7.50775	7.5074	7.50719	7.50707	7.50701	7.50697	7.50695	7.50694	7.50693	7.50693	7.50693	7.50693	7.50693	7.50693	7.50693	7.50693	7.50692	7.50692	7.50692	7.50692	7.50692	7.50692	7.50692
7.51804	7.51804	7.51804	7.51804	7.51804	7.51804	7.51803	7.51802	7.51801	7.51799	7.51798	7.51795	7.51793	7.51789	7.51785	7.5178	7.51772	7.5176	7.51742	7.51714	7.51671	7.51605	7.51515	7.51403	7.51284	7.51177	7.51095	7.51039	7.51004	7.50984	7.50972	7.50965	7.50962	7.50959	7.50958	7.50958	7.50957	7.50957	7.50957	7.50957	7.50957	7.50957	7.50957	7.50957	7.50957	7.50957	7.50957	7.50957	7.50957	7.50957
7.52065	7.52065	7.52065	7.52065	7.52065	7.52065	7.52064	7.52063	7.52062	7.5206	7.52058	7.52056	7.52054	7.5205	7.52046	7.5204	7.52033	7.52021	7.52003	7.51975	7.51932	7.51867	7.51777	7.51665	7.51546	7.5144	7.51358	7.51302	7.51268	7.51247	7.51235	7.51229	7.51225	7.51223	7.51222	7.51221	7.51221	7.51221	7.51221	7.51221	7.51221	7.51221	7.51221	7.51221	7.51221	7.51221	7.51221	7.51221	7.51221	7.51221
7.52325	7.52325	7.52325	7.52325	7.52325	7.52325	7.52324	7.52323	7.52322	7.5232	7.52318	7.52316	7.52314	7.5231	7.52306	7.523	7.52293	7.52281	7.52263	7.52235	7.52192	7.52127	7.52037	7.51926	7.51808	7.51702	7.5162	7.51565	7.5153	7.5151	7.51498	7.51491	7.51488	7.51486	7.51485	7.51484	7.51484	7.51484	7.51483	7.51483	7.51483	7.51483	7.51483	7.51483	7.51483	7.51483	7.51483	7.51483	7.51483	7.51483
7.52584	7.52584	7.52584	7.52584	7.52584	7.52584	7.52583	7.52582	7.52581	7.52579	7.52577	7.52575	7.52572	7.52569	7.52565	7.52559	7.52552	7.5254	7.52522	7.52495	7.52452	7.52387	7.52297	7.52186	7.52068	7.51963	7.51881	7.51826	7.51792	7.51771	7.5176	7.51753	7.51749	7.51747	7.51746	7.51746	7.51745	7.51745	7.51745	7.51745	7.51745	7.51745	7.51745	7.51745	7.51745	7.51745	7.51745	7.51745	7.51745	7.51745
7.52842	7.52842	7.52842	7.52842	7.52842	7.52842	7.52841	7.5284	7.52839	7.52837	7.52835	7.52833	7.52831	7.52827	7.52823	7.52818	7.5281	7.52798	7.5278	7.52753	7.5271	7.52646	7.52556	7.52446	7.52328	7.52223	7.52142	7.52087	7.52052	7.52032	7.5202	7.52014	7.5201	7.52008	7.52007	7.52007	7.52006	7.52006	7.52006	7.52006	7.52006	7.52006	7.52006	7.52006	7.52006	7.52006	7.52006	7.52006	7.52006	7.52006
7.53099	7.53099	7.53099	7.53099	7.53099	7.53099	7.53098	7.53097	7.53096	7.53094	7.53092	7.5309	7.53088	7.53084	7.5308	7.53075	7.53067	7.53055	7.53038	7.5301	7.52968	7.52903	7.52814	7.52704	7.52587	7.52482	7.52401	7.52346	7.52312	7.52292	7.5228	7.52274	7.5227	7.52268	7.52267	7.52266	7.52266	7.52266	7.52266	7.52266	7.52266	7.52266	7.52266	7.52266	7.52266	7.52266	7.52266	7.52266	7.52266	7.52266
7.53355	7.53355	7.53355	7.53355	7.53355	7.53355	7.53354	7.53353	7.53352	7.5335	7.53349	7.53347	7.53344	7.53341	7.53337	7.53331	7.53323	7.53312	7.53294	7.53267	7.53224	7.5316	7.53071	7.52962	7.52845	7.5274	7.5266	7.52605	7.52571	7.52551	7.52539	7.52533	7.52529	7.52527	7.52526	7.52525	7.52525	7.52525	7.52525	7.52525	7.52525	7.52525	7.52525	7.52525	7.52525	7.52525	7.52525	7.52525	7.52525	7.52525
7.53611	7.53611	7.53611	7.53611	7.53611	7.5361	7.53609	7.53608	7.53607	7.53606	7.53604	7.53602	7.53599	7.53596	7.53592	7.53586	7.53579	7.53567	7.5355	7.53522	7.5348	7.53416	7.53328	7.53218	7.53102	7.52998	7.52917	7.52863	7.52829	7.52809	7.52797	7.52791	7.52787	7.52785	7.52784	7.52783	7.52783	7.52783	7.52783	7.52783	7.52783	7.52783	7.52783	7.52783	7.52783	7.52783	7.52783	7.52783	7.52783	7.52783
7.53865	7.53865	7.53865	7.53865	7.53865	7.53865	7.53864	7.53863	7.53862	7.5386	7.53858	7.53856	7.53854	7.5385	7.53846	7.53841	7.53833	7.53822	7.53804	7.53777	7.53735	7.53671	7.53583	7.53474	7.53358	7.53254	7.53174	7.5312	7.53086	7.53066	7.53054	7.53048	7.53044	7.53042	7.53041	7.53041	7.5304	7.5304	7.5304	7.5304	7.5304	7.5304	7.5304	7.5304	7.5304	7.5304	7.5304	7.5304	7.5304	7.5304
7.54118	7.54118	7.54118	7.54118	7.54118	7.54118	7.54117	7.54116	7.54115	7.54114	7.54112	7.5411	7.54107	7.54104	7.541	7.54094	7.54087	7.54075	7.54058	7.54031	7.53989	7.53925	7.53837	7.53729	7.53613	7.53509	7.5343	7.53376	7.53342	7.53322	7.5331	7.53304	7.533	7.53298	7.53297	7.53297	7.53296	7.53296	7.53296	7.53296	7.53296	7.53296	7.53296	7.53296	7.53296	7.53296	7.53296	7.53296	7.53296	7.53296
7.54371	7.54371	7.54371	7.54371	7.54371	7.54371	7.5437	7.54369	7.54368	7.54366	7.54364	7.54362	7.5436	7.54357	7.54352	7.54347	7.54339	7.54328	7.54311	7.54284	7.54242	7.54179	7.54091	7.53982	7.53867	7.53764	7.53685	7.53631	7.53597	7.53577	7.53566	7.53559	7.53556	7.53554	7.53553	7.53552	7.53552	7.53552	7.53551	7.53551	7.53551	7.53551	7.53551	7.53551	7.53551	7.53551	7.53551	7.53551	7.53551	7.53551
7.54623	7.54623	7.54623	7.54623	7.54623	7.54622	7.54621	7.54621	7.54619	7.54618	7.54616	7.54614	7.54611	7.54608	7.54604	7.54599	7.54591	7.5458	7.54563	7.54536	7.54494	7.54431	7.54343	7.54235	7.54121	7.54018	7.53939	7.53885	7.53851	7.53831	7.5382	7.53814	7.5381	7.53808	7.53807	7.53806	7.53806	7.53806	7.53806	7.53806	7.53806	7.53806	7.53806	7.53806	7.53806	7.53806	7.53806	7.53806	7.53806	7.53806
7.54873	7.54873	7.54873	7.54873	7.54873	7.54873	7.54872	7.54871	7.5487	7.54869	7.54867	7.54865	7.54862	7.54859	7.54855	7.5485	7.54842	7.54831	7.54813	7.54787	7.54745	7.54682	7.54595	7.54487	7.54373	7.5427	7.54192	7.54138	7.54104	7.54085	7.54073	7.54067	7.54063	7.54062	7.5406	7.5406	7.5406	7.54059	7.54059	7.54059	7.54059	7.54059	7.54059	7.54059	7.54059	7.54059	7.54059	7.54059	7.54059	7.54059
7.55123	7.55123	7.55123	7.55123	7.55123	7.55123	7.55122	7.55121	7.5512	7.55118	7.55117	7.55115	7.55112	7.55109	7.55105	7.55099	7.55092	7.55081	7.55064	7.55037	7.54995	7.54933	7.54846	7.54739	7.54625	7.54522	7.54444	7.5439	7.54357	7.54337	7.54326	7.5432	7.54316	7.54314	7.54313	7.54312	7.54312	7.54312	7.54312	7.54312	7.54312	7.54312	7.54312	7.54312	7.54312	7.54312	7.54312	7.54312	7.54312	7.54312
7.55372	7.55372	7.55372	7.55372	7.55372	7.55372	7.55371	7.5537	7.55369	7.55367	7.55366	7.55364	7.55361	7.55358	7.55354	7.55349	7.55341	7.5533	7.55313	7.55286	7.55245	7.55182	7.55096	7.54989	7.54875	7.54773	7.54695	7.54642	7.54608	7.54589	7.54577	7.54571	7.54568	7.54566	7.54565	7.54564	7.54564	7.54564	7.54564	7.54563	7.54563	7.54563	7.54563	7.54563	7.54563	7.54563	7.54563	7.54563	7.54563	7.54563
7.5562	7.5562	7.5562	7.5562	7.5562	7.5562	7.55619	7.55618	7.55617	7.55616	7.55614	7.55612	7.55609	7.55606	7.55602	7.55597	7.55589	7.55578	7.55561	7.55534	7.55493	7.55431	7.55345	7.55238	7.55125	7.55023	7.54945	7.54892	7.54859	7.54839	7.54828	7.54822	7.54818	7.54817	7.54815	7.54815	7.54815	7.54814	7.54814	7.54814	7.54814	7.54814	7.54814	7.54814	7.54814	7.54814	7.54814	7.54814	7.54814	7.54814
7.55867	7.55867	7.55868	7.55868	7.55868	7.55867	7.55866	7.55865	7.55864	7.55863	7.55861	7.55859	7.55856	7.55853	7.55849	7.55844	7.55837	7.55825	7.55808	7.55782	7.55741	7.55679	7.55593	7.55487	7.55374	7.55273	7.55195	7.55142	7.55109	7.55089	7.55078	7.55072	7.55068	7.55066	7.55065	7.55065	7.55064	7.55064	7.55064	7.55064	7.55064	7.55064	7.55064	7.55064	7.55064	7.55064	7.55064	7.55064	7.55064	7.55064
7.56114	7.56114	7.56114	7.56114	7.56114	7.56113	7.56113	7.56112	7.56111	7.56109	7.56107	7.56105	7.56103	7.561	7.56096	7.5609	7.56083	7.56072	7.56055	7.56029	7.55988	7.55926	7.5584	7.55734	7.55622	7.55521	7.55443	7.55391	7.55358	7.55338	7.55327	7.55321	7.55317	7.55315	7.55314	7.55314	7.55313	7.55313	7.55313	7.55313	7.55313	7.55313	7.55313	7.55313	7.55313	7.55313	7.55313	7.55313	7.55313	7.55313
7.56359	7.56359	7.56359	7.56359	7.56359	7.56359	7.56358	7.56357	7.56356	7.56355	7.56353	7.56351	7.56348	7.56345	7.56341	7.56336	7.56328	7.56317	7.56301	7.56274	7.56233	7.56172	7.56087	7.55981	7.55869	7.55768	7.55691	7.55638	7.55606	7.55586	7.55575	7.55569	7.55565	7.55564	7.55562	7.55562	7.55562	7.55561	7.55561	7.55561	7.55561	7.55561	7.55561	7.55561	7.55561	7.55561	7.55561	7.55561	7.55561	7.55561
7.56604	7.56604	7.56604	7.56604	7.56604	7.56603	7.56603	7.56602	7.56601	7.56599	7.56598	7.56595	7.56593	7.5659	7.56586	7.56581	7.56573	7.56562	7.56545	7.56519	7.56478	7.56417	7.56332	7.56227	7.56115	7.56015	7.55938	7.55885	7.55853	7.55833	7.55822	7.55816	7.55813	7.55811	7.5581	7.55809	7.55809	7.55809	7.55809	7.55809	7.55808	7.55808	7.55808	7.55808	7.55808	7.55808	7.55808	7.55808	7.55808	7.55808
7.56848	7.56848	7.56848	7.56848	7.56848	7.56847	7.56847	7.56846	7.56844	7.56843	7.56841	7.56839	7.56837	7.56834	7.5683	7.56824	7.56817	7.56806	7.56789	7.56763	7.56723	7.56662	7.56577	7.56472	7.56361	7.56261	7.56184	7.56131	7.56099	7.5608	7.56069	7.56062	7.56059	7.56057	7.56056	7.56055	7.56055	7.56055	7.56055	7.56055	7.56055	7.56055	7.56055	7.56055	7.56055	7.56055	7.56055	7.56055	7.56055	7.56055
7.5709	7.5709	7.5709	7.5709	7.5709	7.5709	7.57089	7.57088	7.57087	7.57086	7.57084	7.57082	7.5708	7.57077	7.57073	7.57067	7.5706	7.57049	7.57032	7.57006	7.56966	7.56905	7.56821	7.56716	7.56605	7.56505	7.56429	7.56377	7.56344	7.56325	7.56314	7.56308	7.56304	7.56303	7.56302	7.56301	7.56301	7.563	7.563	7.563	7.563	7.563	7.563	7.563	7.563	7.563	7.563	7.563	7.563	7.563
7.57332	7.57332	7.57332	7.57332	7.57332	7.57332	7.57331	7.5733	7.57329	7.57328	7.57326	7.57324	7.57322	7.57319	7.57315	7.57309	7.57302	7.57291	7.57275	7.57249	7.57208	7.57148	7.57063	7.56959	7.56849	7.56749	7.56673	7.56621	7.56589	7.5657	7.56559	7.56552	7.56549	7.56547	7.56546	7.56546	7.56545	7.56545	7.56545	7.56545	7.56545	7.56545	7.56545	7.56545	7.56545	7.56545	7.56545	7.56545	7.56545	7.56545
7.57574	7.57574	7.57574	7.57574	7.57574	7.57573	7.57572	7.57572	7.5757	7.57569	7.57567	7.57565	7.57563	7.5756	7.57556	7.57551	7.57543	7.57532	7.57516	7.5749	7.5745	7.57389	7.57305	7.57202	7.57091	7.56992	7.56916	7.56865	7.56832	7.56813	7.56802	7.56796	7.56793	7.56791	7.5679	7.56789	7.56789	7.56789	7.56789	7.56789	7.56789	7.56789	7.56789	7.56789	7.56789	7.56789	7.56789	7.56789	7.56789	7.56789
7.57814	7.57814	7.57814	7.57814	7.57814	7.57813	7.57813	7.57812	7.57811	7.57809	7.57808	7.57806	7.57803	7.578	7.57796	7.57791	7.57784	7.57773	7.57756	7.57731	7.5769	7.5763	7.57547	7.57443	7.57333	7.57235	7.57159	7.57107	7.57075	7.57056	7.57045	7.57039	7.57036	7.57034	7.57033	7.57032	7.57032	7.57032	7.57032	7.57032	7.57032	7.57031	7.57031	7.57031	7.57031	7.57031	7.57031	7.57031	7.57031	7.57031
7.58053	7.58053	7.58053	7.58053	7.58053	7.58053	7.58052	7.58051	7.5805	7.58049	7.58047	7.58045	7.58043	7.58039	7.58036	7.5803	7.58023	7.58012	7.57996	7.5797	7.5793	7.5787	7.57787	7.57684	7.57574	7.57476	7.574	7.57349	7.57317	7.57298	7.57287	7.57281	7.57278	7.57276	7.57275	7.57274	7.57274	7.57274	7.57274	7.57274	7.57274	7.57273	7.57273	7.57273	7.57273	7.57273	7.57273	7.57273	7.57273	7.57273
7.58292	7.58292	7.58292	7.58292	7.58292	7.58291	7.58291	7.5829	7.58289	7.58287	7.58286	7.58284	7.58281	7.58278	7.58274	7.58269	7.58262	7.58251	7.58235	7.58209	7.58169	7.58109	7.58026	7.57924	7.57814	7.57716	7.57641	7.5759	7.57558	7.57539	7.57528	7.57522	7.57519	7.57517	7.57516	7.57515	7.57515	7.57515	7.57515	7.57515	7.57515	7.57515	7.57515	7.57515	7.57515	7.57515	7.57515	7.57515	7.57515	7.57515
7.58529	7.58529	7.58529	7.58529	7.58529	7.58529	7.58528	7.58527	7.58526	7.58525	7.58523	7.58521	7.58519	7.58516	7.58512	7.58507	7.585	7.58489	7.58473	7.58447	7.58407	7.58348	7.58265	7.58162	7.58054	7.57956	7.57881	7.5783	7.57798	7.57779	7.57768	7.57762	7.57759	7.57757	7.57756	7.57756	7.57755	7.57755	7.57755	7.57755	7.57755	7.57755	7.57755	7.57755	7.57755	7.57755	7.57755	7.57755	7.57755	7.57755
7.58766	7.58766	7.58766	7.58766	7.58766	7.58766	7.58765	7.58764	7.58763	7.58762	7.5876	7.58758	7.58756	7.58753	7.58749	7.58744	7.58737	7.58726	7.5871	7.58684	7.58645	7.58585	7.58503	7.58401	7.58292	7.58195	7.5812	7.58069	7.58037	7.58018	7.58008	7.58002	7.57998	7.57997	7.57996	7.57995	7.57995	7.57995	7.57994	7.57994	7.57994	7.57994	7.57994	7.57994	7.57994	7.57994	7.57994	7.57994	7.57994	7.57994
7.59002	7.59002	7.59002	7.59002	7.59002	7.59002	7.59001	7.59	7.58999	7.58998	7.58996	7.58994	7.58992	7.58989	7.58985	7.5898	7.58973	7.58962	7.58946	7.5892	7.58881	7.58822	7.5874	7.58638	7.5853	7.58433	7.58358	7.58307	7.58276	7.58257	7.58246	7.5824	7.58237	7.58235	7.58234	7.58234	7.58233	7.58233	7.58233	7.58233	7.58233	7.58233	7.58233	7.58233	7.58233	7.58233	7.58233	7.58233	7.58233	7.58233
7.59237	7.59237	7.59237	7.59237	7.59238	7.59237	7.59236	7.59236	7.59234	7.59233	7.59231	7.59229	7.59227	7.59224	7.5922	7.59215	7.59208	7.59197	7.59181	7.59156	7.59117	7.59058	7.58976	7.58874	7.58766	7.5867	7.58595	7.58545	7.58513	7.58495	7.58484	7.58478	7.58475	7.58473	7.58472	7.58471	7.58471	7.58471	7.58471	7.58471	7.58471	7.58471	7.58471	7.58471	7.58471	7.58471	7.58471	7.58471	7.58471	7.58471
7.59472	7.59472	7.59472	7.59472	7.59472	7.59471	7.59471	7.5947	7.59469	7.59467	7.59466	7.59464	7.59461	7.59458	7.59455	7.5945	7.59442	7.59432	7.59416	7.59391	7.59351	7.59293	7.59211	7.5911	7.59002	7.58906	7.58832	7.58781	7.5875	7.58731	7.58721	7.58715	7.58712	7.5871	7.58709	7.58708	7.58708	7.58708	7.58708	7.58708	7.58708	7.58708	7.58708	7.58708	7.58708	7.58708	7.58708	7.58708	7.58708	7.58708
7.59705	7.59705	7.59705	7.59705	7.59705	7.59705	7.59704	7.59703	7.59702	7.59701	7.59699	7.59697	7.59695	7.59692	7.59688	7.59683	7.59676	7.59666	7.59649	7.59624	7.59585	7.59527	7.59445	7.59344	7.59237	7.59141	7.59067	7.59017	7.58986	7.58967	7.58957	7.58951	7.58948	7.58946	7.58945	7.58944	7.58944	7.58944	7.58944	7.58944	7.58944	7.58944	7.58944	7.58944	7.58944	7.58944	7.58944	7.58944	7.58944	7.58944
7.59938	7.59938	7.59938	7.59938	7.59938	7.59938	7.59937	7.59936	7.59935	7.59934	7.59932	7.5993	7.59928	7.59925	7.59921	7.59916	7.59909	7.59898	7.59882	7.59857	7.59818	7.5976	7.59679	7.59578	7.59472	7.59376	7.59302	7.59252	7.59221	7.59203	7.59192	7.59186	7.59183	7.59181	7.5918	7.59179	7.59179	7.59179	7.59179	7.59179	7.59179	7.59179	7.59179	7.59179	7.59179	7.59179	7.59179	7.59179	7.59179	7.59179
7.6017	7.6017	7.6017	7.6017	7.6017	7.60169	7.60169	7.60168	7.60167	7.60165	7.60164	7.60162	7.6016	7.60157	7.60153	7.60148	7.60141	7.6013	7.60114	7.60089	7.60051	7.59992	7.59911	7.59811	7.59705	7.5961	7.59536	7.59486	7.59455	7.59437	7.59426	7.5942	7.59417	7.59415	7.59414	7.59414	7.59413	7.59413	7.59413	7.59413	7.59413	7.59413	7.59413	7.59413	7.59413	7.59413	7.59413	7.59413	7.59413	7.59413
7.60401	7.60401	7.60401	7.60401	7.60401	7.60401	7.604	7.60399	7.60398	7.60397	7.60395	7.60393	7.60391	7.60388	7.60384	7.60379	7.60372	7.60361	7.60346	7.60321	7.60282	7.60224	7.60143	7.60044	7.59938	7.59843	7.59769	7.5972	7.59689	7.5967	7.5966	7.59654	7.59651	7.59649	7.59648	7.59647	7.59647	7.59647	7.59647	7.59647	7.59647	7.59647	7.59647	7.59647	7.59647	7.59647	7.59647	7.59647	7.59647	7.59647
7.60631	7.60631	7.60631	7.60631	7.60631	7.60631	7.6063	7.60629	7.60628	7.60627	7.60625	7.60623	7.60621	7.60618	7.60614	7.60609	7.60602	7.60592	7.60576	7.60551	7.60513	7.60455	7.60374	7.60275	7.60169	7.60075	7.60002	7.59952	7.59921	7.59903	7.59892	7.59887	7.59883	7.59882	7.59881	7.5988	7.5988	7.5988	7.59879	7.59879	7.59879	7.59879	7.59879	7.59879	7.59879	7.59879	7.59879	7.59879	7.59879	7.59879
7.6086	7.6086	7.6086	7.6086	7.6086	7.6086	7.60859	7.60859	7.60857	7.60856	7.60855	7.60853	7.6085	7.60847	7.60844	7.60839	7.60832	7.60821	7.60806	7.60781	7.60742	7.60685	7.60605	7.60506	7.604	7.60306	7.60233	7.60184	7.60153	7.60135	7.60124	7.60118	7.60115	7.60113	7.60112	7.60112	7.60112	7.60111	7.60111	7.60111	7.60111	7.60111	7.60111	7.60111	7.60111	7.60111	7.60111	7.60111	7.60111	7.60111
7.61089	7.61089	7.61089	7.61089	7.61089	7.61089	7.61088	7.61087	7.61086	7.61085	7.61083	7.61081	7.61079	7.61076	7.61072	7.61067	7.6106	7.6105	7.61034	7.6101	7.60971	7.60914	7.60834	7.60735	7.6063	7.60536	7.60464	7.60415	7.60384	7.60366	7.60355	7.60349	7.60346	7.60344	7.60343	7.60343	7.60343	7.60342	7.60342	7.60342	7.60342	7.60342	7.60342	7.60342	7.60342	7.60342	7.60342	7.60342	7.60342	7.60342
7.61317	7.61317	7.61317	7.61317	7.61317	7.61316	7.61316	7.61315	7.61314	7.61312	7.61311	7.61309	7.61307	7.61304	7.613	7.61295	7.61288	7.61278	7.61262	7.61238	7.612	7.61142	7.61063	7.60964	7.6086	7.60766	7.60694	7.60645	7.60614	7.60596	7.60585	7.6058	7.60576	7.60575	7.60574	7.60573	7.60573	7.60573	7.60573	7.60573	7.60573	7.60573	7.60573	7.60573	7.60573	7.60573	7.60573	7.60573	7.60573	7.60573
7.61544	7.61544	7.61544	7.61544	7.61544	7.61543	7.61543	7.61542	7.61541	7.61539	7.61538	7.61536	7.61534	7.61531	7.61527	7.61522	7.61515	7.61505	7.61489	7.61465	7.61427	7.6137	7.61291	7.61192	7.61088	7.60995	7.60923	7.60874	7.60843	7.60825	7.60815	7.60809	7.60806	7.60804	7.60803	7.60803	7.60802	7.60802	7.60802	7.60802	7.60802	7.60802	7.60802	7.60802	7.60802	7.60802	7.60802	7.60802	7.60802	7.60802
7.6177	7.6177	7.6177	7.6177	7.6177	7.61769	7.61769	7.61768	7.61767	7.61766	7.61764	7.61762	7.6176	7.61757	7.61753	7.61748	7.61741	7.61731	7.61716	7.61691	7.61653	7.61597	7.61517	7.6142	7.61316	7.61223	7.61151	7.61102	7.61072	7.61054	7.61043	7.61038	7.61034	7.61033	7.61032	7.61031	7.61031	7.61031	7.61031	7.61031	7.61031	7.61031	7.61031	7.61031	7.61031	7.61031	7.61031	7.61031	7.61031	7.61031
7.61995	7.61995	7.61995	7.61995	7.61995	7.61995	7.61994	7.61993	7.61992	7.61991	7.61989	7.61987	7.61985	7.61982	7.61979	7.61974	7.61967	7.61957	7.61941	7.61917	7.61879	7.61822	7.61744	7.61646	7.61543	7.6145	7.61378	7.6133	7.61299	7.61281	7.61271	7.61265	7.61262	7.6126	7.61259	7.61259	7.61259	7.61258	7.61258	7.61258	7.61258	7.61258	7.61258	7.61258	7.61258	7.61258	7.61258	7.61258	7.61258	7.61258
7.6222	7.6222	7.6222	7.6222	7.6222	7.62219	7.62219	7.62218	7.62217	7.62215	7.62214	7.62212	7.6221	7.62207	7.62203	7.62198	7.62192	7.62181	7.62166	7.62142	7.62104	7.62048	7.61969	7.61872	7.61769	7.61676	7.61605	7.61556	7.61526	7.61508	7.61498	7.61492	7.61489	7.61487	7.61486	7.61486	7.61486	7.61485	7.61485	7.61485	7.61485	7.61485	7.61485	7.61485	7.61485	7.61485	7.61485	7.61485	7.61485	7.61485
7.62443	7.62443	7.62443	7.62443	7.62443	7.62443	7.62442	7.62442	7.62441	7.62439	7.62438	7.62436	7.62433	7.62431	7.62427	7.62422	7.62415	7.62405	7.6239	7.62366	7.62328	7.62272	7.62194	7.62097	7.61994	7.61902	7.61831	7.61782	7.61752	7.61734	7.61724	7.61718	7.61715	7.61714	7.61713	7.61712	7.61712	7.61712	7.61712	7.61711	7.61711	7.61711	7.61711	7.61711	7.61711	7.61711	7.61711	7.61711	7.61711	7.61711
7.62666	7.62666	7.62666	7.62666	7.62666	7.62666	7.62665	7.62665	7.62663	7.62662	7.62661	7.62659	7.62656	7.62654	7.6265	7.62645	7.62638	7.62628	7.62613	7.62589	7.62552	7.62495	7.62417	7.62321	7.62218	7.62126	7.62056	7.62007	7.61977	7.6196	7.61949	7.61944	7.61941	7.61939	7.61938	7.61937	7.61937	7.61937	7.61937	7.61937	7.61937	7.61937	7.61937	7.61937	7.61937	7.61937	7.61937	7.61937	7.61937	7.61937
7.62889	7.62889	7.62889	7.62889	7.62889	7.62888	7.62888	7.62887	7.62886	7.62884	7.62883	7.62881	7.62879	7.62876	7.62872	7.62867	7.62861	7.62851	7.62835	7.62811	7.62774	7.62718	7.6264	7.62544	7.62442	7.6235	7.6228	7.62232	7.62202	7.62184	7.62174	7.62168	7.62165	7.62163	7.62162	7.62162	7.62162	7.62162	7.62161	7.62161	7.62161	7.62161	7.62161	7.62161	7.62161	7.62161	7.62161	7.62161	7.62161	7.62161
7.6311	7.6311	7.6311	7.6311	7.6311	7.6311	7.63109	7.63108	7.63107	7.63106	7.63104	7.63102	7.631	7.63097	7.63094	7.63089	7.63082	7.63072	7.63057	7.63033	7.62996	7.6294	7.62863	7.62767	7.62665	7.62573	7.62503	7.62455	7.62425	7.62408	7.62398	7.62392	7.62389	7.62387	7.62386	7.62386	7.62385	7.62385	7.62385	7.62385	7.62385	7.62385	7.62385	7.62385	7.62385	7.62385	7.62385	7.62385	7.62385	7.62385
7.6333	7.6333	7.6333	7.6333	7.6333	7.6333	7.63329	7.63329	7.63328	7.63326	7.63325	7.63323	7.63321	7.63318	7.63314	7.63309	7.63303	7.63293	7.63278	7.63254	7.63217	7.63161	7.63084	7.62988	7.62887	7.62796	7.62726	7.62678	7.62648	7.62631	7.62621	7.62615	7.62612	7.6261	7.62609	7.62609	7.62608	7.62608	7.62608	7.62608	7.62608	7.62608	7.62608	7.62608	7.62608	7.62608	7.62608	7.62608	7.62608	7.62608
7.6355	7.6355	7.6355	7.6355	7.6355	7.6355	7.63549	7.63548	7.63547	7.63546	7.63544	7.63543	7.6354	7.63538	7.63534	7.63529	7.63523	7.63513	7.63497	7.63474	7.63437	7.63382	7.63305	7.63209	7.63108	7.63017	7.62947	7.629	7.6287	7.62853	7.62843	7.62837	7.62834	7.62832	7.62831	7.62831	7.62831	7.6283	7.6283	7.6283	7.6283	7.6283	7.6283	7.6283	7.6283	7.6283	7.6283	7.6283	7.6283	7.6283
7.63769	7.63769	7.63769	7.63769	7.63769	7.63769	7.63768	7.63767	7.63766	7.63765	7.63764	7.63762	7.63759	7.63757	7.63753	7.63748	7.63742	7.63732	7.63717	7.63693	7.63656	7.63601	7.63524	7.63429	7.63329	7.63238	7.63168	7.63121	7.63092	7.63074	7.63064	7.63058	7.63055	7.63054	7.63053	7.63052	7.63052	7.63052	7.63052	7.63052	7.63052	7.63052	7.63052	7.63052	7.63052	7.63052	7.63052	7.63052	7.63052	7.63052
7.63987	7.63987	7.63987	7.63987	7.63987	7.63987	7.63986	7.63986	7.63985	7.63983	7.63982	7.6398	7.63978	7.63975	7.63971	7.63967	7.6396	7.6395	7.63935	7.63912	7.63875	7.6382	7.63743	7.63649	7.63548	7.63458	7.63389	7.63341	7.63312	7.63295	7.63285	7.63279	7.63276	7.63274	7.63273	7.63273	7.63273	7.63272	7.63272	7.63272	7.63272	7.63272	7.63272	7.63272	7.63272	7.63272	7.63272	7.63272	7.63272	7.63272
7.64205	7.64205	7.64205	7.64205	7.64205	7.64205	7.64204	7.64203	7.64202	7.64201	7.64199	7.64197	7.64195	7.64192	7.64189	7.64184	7.64178	7.64168	7.64153	7.64129	7.64093	7.64038	7.63962	7.63867	7.63767	7.63677	7.63608	7.63561	7.63532	7.63514	7.63504	7.63499	7.63496	7.63494	7.63493	7.63493	7.63492	7.63492	7.63492	7.63492	7.63492	7.63492	7.63492	7.63492	7.63492	7.63492	7.63492	7.63492	7.63492	7.63492
7.64422	7.64422	7.64422	7.64422	7.64422	7.64421	7.64421	7.6442	7.64419	7.64417	7.64416	7.64414	7.64412	7.64409	7.64406	7.64401	7.64394	7.64385	7.6437	7.64346	7.6431	7.64255	7.64179	7.64085	7.63985	7.63896	7.63827	7.6378	7.63751	7.63733	7.63723	7.63718	7.63715	7.63713	7.63712	7.63712	7.63711	7.63711	7.63711	7.63711	7.63711	7.63711	7.63711	7.63711	7.63711	7.63711	7.63711	7.63711	7.63711	7.63711
7.64637	7.64637	7.64637	7.64637	7.64637	7.64637	7.64636	7.64636	7.64635	7.64633	7.64632	7.6463	7.64628	7.64625	7.64622	7.64617	7.6461	7.64601	7.64586	7.64562	7.64526	7.64472	7.64396	7.64302	7.64203	7.64113	7.64045	7.63998	7.63969	7.63951	7.63942	7.63936	7.63933	7.63931	7.6393	7.6393	7.6393	7.63929	7.63929	7.63929	7.63929	7.63929	7.63929	7.63929	7.63929	7.63929	7.63929	7.63929	7.63929	7.63929
7.64853	7.64853	7.64853	7.64853	7.64853	7.64852	7.64852	7.64851	7.6485	7.64848	7.64847	7.64845	7.64843	7.6484	7.64837	7.64832	7.64826	7.64816	7.64801	7.64778	7.64742	7.64687	7.64612	7.64518	7.64419	7.6433	7.64262	7.64215	7.64186	7.64169	7.64159	7.64154	7.6415	7.64149	7.64148	7.64147	7.64147	7.64147	7.64147	7.64147	7.64147	7.64147	7.64147	7.64147	7.64147	7.64147	7.64147	7.64147	7.64147	7.64147
7.65067	7.65067	7.65067	7.65067	7.65067	7.65067	7.65066	7.65065	7.65064	7.65063	7.65061	7.6506	7.65057	7.65055	7.65051	7.65047	7.6504	7.6503	7.65015	7.64992	7.64956	7.64902	7.64827	7.64734	7.64635	7.64546	7.64478	7.64432	7.64403	7.64385	7.64376	7.6437	7.64367	7.64365	7.64365	7.64364	7.64364	7.64364	7.64364	7.64363	7.64363	7.64363	7.64363	7.64363	7.64363	7.64363	7.64363	7.64363	7.64363	7.64363
7.65281	7.65281	7.65281	7.65281	7.65281	7.6528	7.6528	7.65279	7.65278	7.65276	7.65275	7.65273	7.65271	7.65268	7.65265	7.6526	7.65254	7.65244	7.65229	7.65206	7.6517	7.65116	7.65041	7.64949	7.6485	7.64762	7.64693	7.64647	7.64618	7.64601	7.64592	7.64586	7.64583	7.64581	7.6458	7.6458	7.6458	7.6458	7.64579	7.64579	7.64579	7.64579	7.64579	7.64579	7.64579	7.64579	7.64579	7.64579	7.64579	7.64579
7.65493	7.65493	7.65493	7.65493	7.65493	7.65493	7.65492	7.65492	7.65491	7.65489	7.65488	7.65486	7.65484	7.65481	7.65478	7.65473	7.65467	7.65457	7.65442	7.65419	7.65383	7.6533	7.65255	7.65162	7.65064	7.64976	7.64908	7.64862	7.64833	7.64816	7.64807	7.64801	7.64798	7.64797	7.64796	7.64795	7.64795	7.64795	7.64795	7.64795	7.64795	7.64795	7.64795	7.64795	7.64795	7.64795	7.64795	7.64795	7.64795	7.64795
7.65705	7.65705	7.65705	7.65705	7.65705	7.65705	7.65705	7.65704	7.65703	7.65701	7.657	7.65698	7.65696	7.65693	7.6569	7.65685	7.65679	7.65669	7.65655	7.65632	7.65596	7.65542	7.65468	7.65376	7.65278	7.6519	7.65122	7.65076	7.65048	7.65031	7.65021	7.65016	7.65013	7.65011	7.6501	7.6501	7.65009	7.65009	7.65009	7.65009	7.65009	7.65009	7.65009	7.65009	7.65009	7.65009	7.65009	7.65009	7.65009	7.65009
7.65917	7.65917	7.65917	7.65917	7.65917	7.65916	7.65916	7.65915	7.65914	7.65913	7.65911	7.65909	7.65907	7.65905	7.65901	7.65897	7.6589	7.65881	7.65866	7.65843	7.65808	7.65754	7.6568	7.65588	7.6549	7.65403	7.65336	7.6529	7.65261	7.65244	7.65235	7.65229	7.65226	7.65225	7.65224	7.65223	7.65223	7.65223	7.65223	7.65223	7.65223	7.65223	7.65223	7.65223	7.65223	7.65223	7.65223	7.65223	7.65223	7.65223
7.66127	7.66127	7.66127	7.66127	7.66127	7.66127	7.66126	7.66126	7.66125	7.66123	7.66122	7.6612	7.66118	7.66115	7.66112	7.66107	7.66101	7.66091	7.66077	7.66054	7.66019	7.65965	7.65891	7.658	7.65702	7.65615	7.65548	7.65502	7.65474	7.65457	7.65447	7.65442	7.65439	7.65437	7.65436	7.65436	7.65436	7.65436	7.65435	7.65435	7.65435	7.65435	7.65435	7.65435	7.65435	7.65435	7.65435	7.65435	7.65435	7.65435
7.66337	7.66337	7.66337	7.66337	7.66337	7.66337	7.66336	7.66335	7.66334	7.66333	7.66332	7.6633	7.66328	7.66325	7.66322	7.66317	7.66311	7.66301	7.66287	7.66264	7.66229	7.66176	7.66102	7.66011	7.65914	7.65827	7.6576	7.65714	7.65686	7.65669	7.6566	7.65654	7.65651	7.6565	7.65649	7.65648	7.65648	7.65648	7.65648	7.65648	7.65648	7.65648	7.65648	7.65648	7.65648	7.65648	7.65648	7.65648	7.65648	7.65648
7.66546	7.66546	7.66546	7.66546	7.66546	7.66546	7.66545	7.66545	7.66544	7.66542	7.66541	7.66539	7.66537	7.66534	7.66531	7.66526	7.6652	7.6651	7.66496	7.66473	7.66438	7.66385	7.66312	7.66221	7.66124	7.66037	7.65971	7.65925	7.65897	7.6588	7.65871	7.65865	7.65863	7.65861	7.6586	7.65859	7.65859	7.65859	7.65859	7.65859	7.65859	7.65859	7.65859	7.65859	7.65859	7.65859	7.65859	7.65859	7.65859	7.65859
7.66755	7.66755	7.66755	7.66755	7.66755	7.66754	7.66754	7.66753	7.66752	7.66751	7.66749	7.66747	7.66745	7.66743	7.66739	7.66735	7.66728	7.66719	7.66705	7.66682	7.66647	7.66594	7.66521	7.6643	7.66334	7.66247	7.66181	7.66136	7.66108	7.66091	7.66081	7.66076	7.66073	7.66071	7.66071	7.6607	7.6607	7.6607	7.6607	7.6607	7.66069	7.66069	7.66069	7.66069	7.66069	7.66069	7.66069	7.66069	7.66069	7.66069
7.66962	7.66962	7.66962	7.66962	7.66962	7.66962	7.66961	7.6696	7.66959	7.66958	7.66957	7.66955	7.66953	7.6695	7.66947	7.66942	7.66936	7.66927	7.66912	7.6689	7.66855	7.66802	7.66729	7.66639	7.66543	7.66457	7.66391	7.66345	7.66317	7.66301	7.66291	7.66286	7.66283	7.66281	7.6628	7.6628	7.6628	7.6628	7.66279	7.66279	7.66279	7.66279	7.66279	7.66279	7.66279	7.66279	7.66279	7.66279	7.66279	7.66279
7.67169	7.67169	7.67169	7.67169	7.67169	7.67169	7.67168	7.67167	7.67166	7.67165	7.67164	7.67162	7.6716	7.67157	7.67154	7.67149	7.67143	7.67134	7.67119	7.67097	7.67062	7.6701	7.66937	7.66847	7.66751	7.66665	7.66599	7.66554	7.66526	7.6651	7.665	7.66495	7.66492	7.6649	7.6649	7.66489	7.66489	7.66489	7.66489	7.66488	7.66488	7.66488	7.66488	7.66488	7.66488	7.66488	7.66488	7.66488	7.66488	7.66488
7.67375	7.67375	7.67375	7.67375	7.67375	7.67375	7.67374	7.67373	7.67372	7.67371	7.6737	7.67368	7.67366	7.67363	7.6736	7.67356	7.67349	7.6734	7.67326	7.67303	7.67269	7.67216	7.67144	7.67054	7.66959	7.66873	7.66807	7.66763	7.66735	7.66718	7.66709	7.66703	7.667	7.66699	7.66698	7.66697	7.66697	7.66697	7.66697	7.66697	7.66697	7.66697	7.66697	7.66697	7.66697	7.66697	7.66697	7.66697	7.66697	7.66697
7.67581	7.67581	7.67581	7.67581	7.67581	7.6758	7.6758	7.67579	7.67578	7.67577	7.67575	7.67573	7.67571	7.67569	7.67565	7.67561	7.67555	7.67545	7.67531	7.67509	7.67474	7.67422	7.6735	7.6726	7.67165	7.6708	7.67015	7.6697	7.66942	7.66926	7.66916	7.66911	7.66908	7.66906	7.66906	7.66905	7.66905	7.66905	7.66905	7.66904	7.66904	7.66904	7.66904	7.66904	7.66904	7.66904	7.66904	7.66904	7.66904	7.66904
7.67785	7.67785	7.67785	7.67785	7.67785	7.67785	7.67784	7.67784	7.67783	7.67781	7.6778	7.67778	7.67776	7.67773	7.6777	7.67766	7.67759	7.6775	7.67736	7.67714	7.67679	7.67628	7.67555	7.67466	7.67371	7.67286	7.67221	7.67177	7.67149	7.67132	7.67123	7.67118	7.67115	7.67113	7.67112	7.67112	7.67112	7.67111	7.67111	7.67111	7.67111	7.67111	7.67111	7.67111	7.67111	7.67111	7.67111	7.67111	7.67111	7.67111
7.67989	7.67989	7.67989	7.67989	7.67989	7.67989	7.67988	7.67987	7.67986	7.67985	7.67984	7.67982	7.6798	7.67977	7.67974	7.6797	7.67963	7.67954	7.6794	7.67918	7.67884	7.67832	7.6776	7.67671	7.67577	7.67492	7.67427	7.67383	7.67355	7.67339	7.67329	7.67324	7.67321	7.67319	7.67319	7.67318	7.67318	7.67318	7.67318	7.67318	7.67317	7.67317	7.67317	7.67317	7.67317	7.67317	7.67317	7.67317	7.67317	7.67317
7.68192	7.68192	7.68192	7.68192	7.68192	7.68192	7.68191	7.68191	7.6819	7.68188	7.68187	7.68185	7.68183	7.68181	7.68177	7.68173	7.68167	7.68158	7.68143	7.68121	7.68087	7.68036	7.67964	7.67875	7.67781	7.67697	7.67632	7.67588	7.6756	7.67544	7.67535	7.67529	7.67526	7.67525	7.67524	7.67523	7.67523	7.67523	7.67523	7.67523	7.67523	7.67523	7.67523	7.67523	7.67523	7.67523	7.67523	7.67523	7.67523	7.67523
7.68395	7.68395	7.68395	7.68395	7.68395	7.68395	7.68394	7.68393	7.68392	7.68391	7.6839	7.68388	7.68386	7.68383	7.6838	7.68376	7.68369	7.6836	7.68346	7.68324	7.6829	7.68239	7.68167	7.68079	7.67985	7.67901	7.67836	7.67792	7.67765	7.67748	7.67739	7.67734	7.67731	7.6773	7.67729	7.67728	7.67728	7.67728	7.67728	7.67728	7.67728	7.67728	7.67728	7.67728	7.67728	7.67728	7.67728	7.67728	7.67728	7.67728
7.68597	7.68597	7.68597	7.68597	7.68597	7.68596	7.68596	7.68595	7.68594	7.68593	7.68591	7.6859	7.68588	7.68585	7.68582	7.68577	7.68571	7.68562	7.68548	7.68526	7.68492	7.68441	7.6837	7.68282	7.68188	7.68104	7.6804	7.67996	7.67969	7.67952	7.67943	7.67938	7.67935	7.67933	7.67933	7.67932	7.67932	7.67932	7.67932	7.67932	7.67932	7.67932	7.67932	7.67932	7.67932	7.67932	7.67932	7.67932	7.67932	7.67932
7.68798	7.68798	7.68798	7.68798	7.68798	7.68797	7.68797	7.68796	7.68795	7.68794	7.68792	7.68791	7.68789	7.68786	7.68783	7.68778	7.68772	7.68763	7.68749	7.68727	7.68693	7.68643	7.68572	7.68484	7.68391	7.68307	7.68243	7.68199	7.68172	7.68156	7.68146	7.68141	7.68138	7.68137	7.68136	7.68135	7.68135	7.68135	7.68135	7.68135	7.68135	7.68135	7.68135	7.68135	7.68135	7.68135	7.68135	7.68135	7.68135	7.68135
7.68998	7.68998	7.68998	7.68998	7.68998	7.68998	7.68997	7.68996	7.68995	7.68994	7.68993	7.68991	7.68989	7.68986	7.68983	7.68979	7.68973	7.68964	7.6895	7.68928	7.68894	7.68843	7.68773	7.68685	7.68592	7.68509	7.68445	7.68401	7.68374	7.68358	7.68349	7.68344	7.68341	7.68339	7.68338	7.68338	7.68338	7.68337	7.68337	7.68337	7.68337	7.68337	7.68337	7.68337	7.68337	7.68337	7.68337	7.68337	7.68337	7.68337
7.69198	7.69198	7.69198	7.69198	7.69198	7.69197	7.69197	7.69196	7.69195	7.69194	7.69192	7.69191	7.69189	7.69186	7.69183	7.69179	7.69172	7.69163	7.6915	7.69128	7.69094	7.69044	7.68973	7.68886	7.68793	7.6871	7.68646	7.68603	7.68576	7.6856	7.68551	7.68545	7.68543	7.68541	7.6854	7.6854	7.68539	7.68539	7.68539	7.68539	7.68539	7.68539	7.68539	7.68539	7.68539	7.68539	7.68539	7.68539	7.68539	7.68539
7.69396	7.69396	7.69396	7.69396	7.69396	7.69396	7.69396	7.69395	7.69394	7.69393	7.69391	7.6939	7.69388	7.69385	7.69382	7.69378	7.69371	7.69362	7.69349	7.69327	7.69293	7.69243	7.69173	7.69086	7.68994	7.68911	7.68847	7.68804	7.68777	7.68761	7.68752	7.68746	7.68744	7.68742	7.68741	7.68741	7.6874	7.6874	7.6874	7.6874	7.6874	7.6874	7.6874	7.6874	7.6874	7.6874	7.6874	7.6874	7.6874	7.6874
7.69595	7.69595	7.69595	7.69595	7.69595	7.69594	7.69594	7.69593	7.69592	7.69591	7.6959	7.69588	7.69586	7.69583	7.6958	7.69576	7.6957	7.69561	7.69547	7.69525	7.69492	7.69442	7.69372	7.69285	7.69193	7.69111	7.69047	7.69004	7.68977	7.68961	7.68952	7.68947	7.68944	7.68942	7.68942	7.68941	7.68941	7.68941	7.68941	7.68941	7.68941	7.68941	7.68941	7.6894	7.6894	7.6894	7.6894	7.6894	7.6894	7.6894
7.69792	7.69792	7.69792	7.69792	7.69792	7.69792	7.69791	7.69791	7.6979	7.69788	7.69787	7.69785	7.69783	7.69781	7.69778	7.69773	7.69767	7.69758	7.69745	7.69723	7.6969	7.6964	7.6957	7.69484	7.69392	7.6931	7.69246	7.69203	7.69176	7.69161	7.69152	7.69146	7.69144	7.69142	7.69141	7.69141	7.6914	7.6914	7.6914	7.6914	7.6914	7.6914	7.6914	7.6914	7.6914	7.6914	7.6914	7.6914	7.6914	7.6914
7.69989	7.69989	7.69989	7.69989	7.69989	7.69989	7.69988	7.69987	7.69986	7.69985	7.69984	7.69982	7.6998	7.69978	7.69974	7.6997	7.69964	7.69955	7.69942	7.6992	7.69887	7.69837	7.69767	7.69681	7.6959	7.69508	7.69445	7.69402	7.69375	7.69359	7.6935	7.69345	7.69343	7.69341	7.6934	7.6934	7.69339	7.69339	7.69339	7.69339	7.69339	7.69339	7.69339	7.69339	7.69339	7.69339	7.69339	7.69339	7.69339	7.69339
7.70185	7.70185	7.70185	7.70185	7.70185	7.70185	7.70184	7.70183	7.70182	7.70181	7.7018	7.70178	7.70176	7.70174	7.70171	7.70166	7.7016	7.70151	7.70138	7.70116	7.70083	7.70034	7.69964	7.69879	7.69787	7.69706	7.69643	7.696	7.69573	7.69558	7.69549	7.69544	7.69541	7.69539	7.69538	7.69538	7.69538	7.69537	7.69537	7.69537	7.69537	7.69537	7.69537	7.69537	7.69537	7.69537	7.69537	7.69537	7.69537	7.69537
7.7038	7.7038	7.7038	7.7038	7.7038	7.7038	7.7038	7.70379	7.70378	7.70377	7.70375	7.70374	7.70372	7.70369	7.70366	7.70362	7.70356	7.70347	7.70333	7.70312	7.70279	7.70229	7.7016	7.70075	7.69984	7.69903	7.6984	7.69797	7.69771	7.69755	7.69746	7.69741	7.69738	7.69737	7.69736	7.69735	7.69735	7.69735	7.69735	7.69735	7.69735	7.69735	7.69735	7.69735	7.69735	7.69735	7.69735	7.69735	7.69735	7.69735
7.70575	7.70575	7.70575	7.70575	7.70575	7.70575	7.70574	7.70574	7.70573	7.70571	7.7057	7.70568	7.70566	7.70564	7.70561	7.70557	7.70551	7.70542	7.70528	7.70507	7.70474	7.70425	7.70356	7.70271	7.7018	7.70099	7.70036	7.69994	7.69967	7.69952	7.69943	7.69938	7.69935	7.69934	7.69933	7.69932	7.69932	7.69932	7.69932	7.69932	7.69932	7.69932	7.69932	7.69932	7.69932	7.69932	7.69932	7.69932	7.69932	7.69932
7.70769	7.70769	7.70769	7.70769	7.70769	7.70769	7.70768	7.70768	7.70767	7.70765	7.70764	7.70762	7.7076	7.70758	7.70755	7.70751	7.70745	7.70736	7.70722	7.70701	7.70668	7.70619	7.70551	7.70466	7.70375	7.70295	7.70232	7.7019	7.70163	7.70148	7.70139	7.70134	7.70131	7.7013	7.70129	7.70128	7.70128	7.70128	7.70128	7.70128	7.70128	7.70128	7.70128	7.70128	7.70128	7.70128	7.70128	7.70128	7.70128	7.70128
7.70962	7.70962	7.70962	7.70962	7.70962	7.70962	7.70962	7.70961	7.7096	7.70959	7.70957	7.70956	7.70954	7.70951	7.70948	7.70944	7.70938	7.70929	7.70916	7.70895	7.70862	7.70813	7.70745	7.7066	7.7057	7.70489	7.70427	7.70385	7.70359	7.70343	7.70334	7.70329	7.70327	7.70325	7.70324	7.70324	7.70323	7.70323	7.70323	7.70323	7.70323	7.70323	7.70323	7.70323	7.70323	7.70323	7.70323	7.70323	7.70323	7.70323
7.71155	7.71155	7.71155	7.71155	7.71155	7.71155	7.71154	7.71153	7.71153	7.71151	7.7115	7.71148	7.71146	7.71144	7.71141	7.71137	7.71131	7.71122	7.71109	7.71088	7.71055	7.71006	7.70938	7.70854	7.70764	7.70684	7.70622	7.7058	7.70553	7.70538	7.70529	7.70524	7.70521	7.7052	7.70519	7.70518	7.70518	7.70518	7.70518	7.70518	7.70518	7.70518	7.70518	7.70518	7.70518	7.70518	7.70518	7.70518	7.70518	7.70518
7.71347	7.71347	7.71347	7.71347	7.71347	7.71347	7.71346	7.71345	7.71344	7.71343	7.71342	7.7134	7.71338	7.71336	7.71333	7.71329	7.71323	7.71314	7.71301	7.7128	7.71247	7.71199	7.71131	7.71047	7.70957	7.70877	7.70815	7.70773	7.70747	7.70732	7.70723	7.70718	7.70715	7.70714	7.70713	7.70713	7.70712	7.70712	7.70712	7.70712	7.70712	7.70712	7.70712	7.70712	7.70712	7.70712	7.70712	7.70712	7.70712	7.70712
7.71538	7.71538	7.71538	7.71538	7.71538	7.71538	7.71537	7.71537	7.71536	7.71535	7.71533	7.71532	7.7153	7.71527	7.71524	7.7152	7.71514	7.71505	7.71492	7.71471	7.71439	7.7139	7.71323	7.71239	7.7115	7.7107	7.71008	7.70967	7.70941	7.70925	7.70916	7.70911	7.70909	7.70907	7.70906	7.70906	7.70906	7.70905	7.70905	7.70905	7.70905	7.70905	7.70905	7.70905	7.70905	7.70905	7.70905	7.70905	7.70905	7.70905
7.71729	7.71729	7.71729	7.71729	7.71729	7.71729	7.71728	7.71727	7.71726	7.71725	7.71724	7.71722	7.7172	7.71718	7.71715	7.71711	7.71705	7.71696	7.71683	7.71662	7.7163	7.71581	7.71514	7.7143	7.71342	7.71262	7.71201	7.71159	7.71133	7.71118	7.71109	7.71104	7.71101	7.711	7.71099	7.71099	7.71098	7.71098	7.71098	7.71098	7.71098	7.71098	7.71098	7.71098	7.71098	7.71098	7.71098	7.71098	7.71098	7.71098
7.71919	7.71919	7.71919	7.71919	7.71919	7.71918	7.71918	7.71917	7.71916	7.71915	7.71914	7.71912	7.7191	7.71908	7.71905	7.71901	7.71895	7.71886	7.71873	7.71852	7.7182	7.71772	7.71704	7.71621	7.71533	7.71453	7.71392	7.71351	7.71325	7.7131	7.71301	7.71296	7.71293	7.71292	7.71291	7.7129	7.7129	7.7129	7.7129	7.7129	7.7129	7.7129	7.7129	7.7129	7.7129	7.7129	7.7129	7.7129	7.7129	7.7129
7.72108	7.72108	7.72108	7.72108	7.72108	7.72108	7.72107	7.72106	7.72105	7.72104	7.72103	7.72101	7.721	7.72097	7.72094	7.7209	7.72084	7.72075	7.72062	7.72042	7.7201	7.71961	7.71894	7.71811	7.71723	7.71644	7.71583	7.71542	7.71516	7.71501	7.71492	7.71487	7.71485	7.71483	7.71482	7.71482	7.71482	7.71481	7.71481	7.71481	7.71481	7.71481	7.71481	7.71481	7.71481	7.71481	7.71481	7.71481	7.71481	7.71481
7.72297	7.72297	7.72297	7.72297	7.72297	7.72296	7.72296	7.72295	7.72294	7.72293	7.72292	7.7229	7.72288	7.72286	7.72283	7.72279	7.72273	7.72264	7.72251	7.7223	7.72199	7.72151	7.72084	7.72001	7.71913	7.71834	7.71774	7.71732	7.71707	7.71691	7.71683	7.71678	7.71675	7.71674	7.71673	7.71672	7.71672	7.71672	7.71672	7.71672	7.71672	7.71672	7.71672	7.71672	7.71672	7.71672	7.71672	7.71672	7.71672	7.71672
7.72484	7.72484	7.72484	7.72484	7.72484	7.72484	7.72484	7.72483	7.72482	7.72481	7.7248	7.72478	7.72476	7.72474	7.72471	7.72466	7.72461	7.72452	7.72439	7.72419	7.72387	7.72339	7.72272	7.7219	7.72102	7.72024	7.71963	7.71922	7.71896	7.71881	7.71873	7.71868	7.71865	7.71864	7.71863	7.71862	7.71862	7.71862	7.71862	7.71862	7.71862	7.71862	7.71862	7.71862	7.71862	7.71862	7.71862	7.71862	7.71862	7.71862
7.72672	7.72672	7.72672	7.72672	7.72672	7.72671	7.72671	7.7267	7.72669	7.72668	7.72667	7.72665	7.72663	7.72661	7.72658	7.72654	7.72648	7.72639	7.72626	7.72606	7.72574	7.72527	7.7246	7.72378	7.72291	7.72212	7.72152	7.72111	7.72086	7.7207	7.72062	7.72057	7.72054	7.72053	7.72052	7.72052	7.72051	7.72051	7.72051	7.72051	7.72051	7.72051	7.72051	7.72051	7.72051	7.72051	7.72051	7.72051	7.72051	7.72051
7.72858	7.72858	7.72858	7.72858	7.72858	7.72858	7.72857	7.72857	7.72856	7.72855	7.72853	7.72852	7.7285	7.72847	7.72844	7.7284	7.72835	7.72826	7.72813	7.72793	7.72761	7.72714	7.72647	7.72566	7.72479	7.724	7.7234	7.723	7.72274	7.72259	7.7225	7.72246	7.72243	7.72241	7.72241	7.7224	7.7224	7.7224	7.7224	7.7224	7.7224	7.7224	7.7224	7.7224	7.7224	7.7224	7.7224	7.7224	7.7224	7.7224
7.73044	7.73044	7.73044	7.73044	7.73044	7.73044	7.73043	7.73042	7.73042	7.7304	7.73039	7.73038	7.73036	7.73033	7.7303	7.73026	7.73021	7.73012	7.72999	7.72979	7.72947	7.729	7.72834	7.72752	7.72666	7.72588	7.72528	7.72487	7.72462	7.72447	7.72438	7.72433	7.72431	7.72429	7.72428	7.72428	7.72428	7.72428	7.72428	7.72428	7.72428	7.72428	7.72428	7.72428	7.72427	7.72427	7.72427	7.72427	7.72427	7.72427
7.73229	7.73229	7.73229	7.73229	7.73229	7.73229	7.73228	7.73228	7.73227	7.73226	7.73224	7.73223	7.73221	7.73219	7.73216	7.73212	7.73206	7.73197	7.73185	7.73164	7.73133	7.73086	7.7302	7.72939	7.72852	7.72775	7.72715	7.72674	7.72649	7.72634	7.72625	7.72621	7.72618	7.72617	7.72616	7.72615	7.72615	7.72615	7.72615	7.72615	7.72615	7.72615	7.72615	7.72615	7.72615	7.72615	7.72615	7.72615	7.72615	7.72615
7.73414	7.73414	7.73414	7.73414	7.73414	7.73414	7.73413	7.73412	7.73411	7.7341	7.73409	7.73407	7.73406	7.73403	7.734	7.73396	7.73391	7.73382	7.73369	7.73349	7.73318	7.73271	7.73205	7.73124	7.73038	7.72961	7.72901	7.72861	7.72835	7.72821	7.72812	7.72807	7.72805	7.72803	7.72802	7.72802	7.72802	7.72801	7.72801	7.72801	7.72801	7.72801	7.72801	7.72801	7.72801	7.72801	7.72801	7.72801	7.72801	7.72801
7.73598	7.73598	7.73598	7.73598	7.73598	7.73597	7.73597	7.73596	7.73595	7.73594	7.73593	7.73591	7.73589	7.73587	7.73584	7.7358	7.73574	7.73566	7.73553	7.73533	7.73502	7.73455	7.7339	7.73309	7.73223	7.73146	7.73087	7.73046	7.73021	7.73006	7.72998	7.72993	7.7299	7.72989	7.72988	7.72988	7.72988	7.72987	7.72987	7.72987	7.72987	7.72987	7.72987	7.72987	7.72987	7.72987	7.72987	7.72987	7.72987	7.72987
7.73781	7.73781	7.73781	7.73781	7.73781	7.73781	7.7378	7.73779	7.73779	7.73777	7.73776	7.73775	7.73773	7.7377	7.73767	7.73763	7.73758	7.73749	7.73737	7.73717	7.73686	7.73639	7.73574	7.73493	7.73408	7.73331	7.73272	7.73231	7.73206	7.73192	7.73183	7.73178	7.73176	7.73174	7.73173	7.73173	7.73173	7.73173	7.73173	7.73173	7.73173	7.73172	7.73172	7.73172	7.73172	7.73172	7.73172	7.73172	7.73172	7.73172
7.73964	7.73964	7.73964	7.73964	7.73964	7.73963	7.73963	7.73962	7.73961	7.7396	7.73959	7.73957	7.73955	7.73953	7.7395	7.73946	7.73941	7.73932	7.73919	7.739	7.73868	7.73822	7.73757	7.73677	7.73591	7.73515	7.73456	7.73416	7.73391	7.73376	7.73368	7.73363	7.7336	7.73359	7.73358	7.73358	7.73357	7.73357	7.73357	7.73357	7.73357	7.73357	7.73357	7.73357	7.73357	7.73357	7.73357	7.73357	7.73357	7.73357
7.74145	7.74145	7.74146	7.74146	7.74146	7.74145	7.74145	7.74144	7.74143	7.74142	7.74141	7.74139	7.74137	7.74135	7.74132	7.74128	7.74123	7.74114	7.74102	7.74082	7.74051	7.74004	7.7394	7.7386	7.73775	7.73698	7.7364	7.736	7.73575	7.7356	7.73552	7.73547	7.73544	7.73543	7.73542	7.73542	7.73541	7.73541	7.73541	7.73541	7.73541	7.73541	7.73541	7.73541	7.73541	7.73541	7.73541	7.73541	7.73541	7.73541
7.74327	7.74327	7.74327	7.74327	7.74327	7.74327	7.74326	7.74325	7.74324	7.74323	7.74322	7.74321	7.74319	7.74316	7.74313	7.74309	7.74304	7.74296	7.74283	7.74263	7.74232	7.74186	7.74122	7.74042	7.73957	7.73881	7.73823	7.73783	7.73758	7.73743	7.73735	7.7373	7.73727	7.73726	7.73725	7.73725	7.73725	7.73724	7.73724	7.73724	7.73724	7.73724	7.73724	7.73724	7.73724	7.73724	7.73724	7.73724	7.73724	7.73724
7.74507	7.74507	7.74507	7.74507	7.74507	7.74507	7.74507	7.74506	7.74505	7.74504	7.74503	7.74501	7.74499	7.74497	7.74494	7.7449	7.74485	7.74476	7.74464	7.74444	7.74413	7.74367	7.74303	7.74223	7.74139	7.74063	7.74005	7.73965	7.7394	7.73926	7.73917	7.73913	7.7391	7.73909	7.73908	7.73907	7.73907	7.73907	7.73907	7.73907	7.73907	7.73907	7.73907	7.73907	7.73907	7.73907	7.73907	7.73907	7.73907	7.73907
7.74687	7.74687	7.74687	7.74687	7.74687	7.74687	7.74687	7.74686	7.74685	7.74684	7.74683	7.74681	7.74679	7.74677	7.74674	7.7467	7.74665	7.74657	7.74644	7.74624	7.74594	7.74548	7.74484	7.74404	7.7432	7.74245	7.74186	7.74147	7.74122	7.74108	7.74099	7.74095	7.74092	7.74091	7.7409	7.74089	7.74089	7.74089	7.74089	7.74089	7.74089	7.74089	7.74089	7.74089	7.74089	7.74089	7.74089	7.74089	7.74089	7.74089
7.74867	7.74867	7.74867	7.74867	7.74867	7.74867	7.74866	7.74865	7.74864	7.74863	7.74862	7.74861	7.74859	7.74857	7.74854	7.7485	7.74844	7.74836	7.74823	7.74804	7.74773	7.74728	7.74664	7.74585	7.74501	7.74425	7.74367	7.74328	7.74303	7.74289	7.74281	7.74276	7.74273	7.74272	7.74271	7.74271	7.74271	7.7427	7.7427	7.7427	7.7427	7.7427	7.7427	7.7427	7.7427	7.7427	7.7427	7.7427	7.7427	7.7427
7.75046	7.75046	7.75046	7.75046	7.75046	7.75045	7.75045	7.75044	7.75043	7.75042	7.75041	7.75039	7.75038	7.75035	7.75032	7.75029	7.75023	7.75015	7.75002	7.74983	7.74952	7.74907	7.74843	7.74764	7.74681	7.74606	7.74548	7.74509	7.74484	7.7447	7.74461	7.74457	7.74454	7.74453	7.74452	7.74451	7.74451	7.74451	7.74451	7.74451	7.74451	7.74451	7.74451	7.74451	7.74451	7.74451	7.74451	7.74451	7.74451	7.74451
7.75224	7.75224	7.75224	7.75224	7.75224	7.75223	7.75223	7.75222	7.75221	7.7522	7.75219	7.75218	7.75216	7.75213	7.75211	7.75207	7.75201	7.75193	7.75181	7.75161	7.75131	7.75085	7.75022	7.74943	7.7486	7.74785	7.74728	7.74688	7.74664	7.7465	7.74641	7.74637	7.74634	7.74633	7.74632	7.74631	7.74631	7.74631	7.74631	7.74631	7.74631	7.74631	7.74631	7.74631	7.74631	7.74631	7.74631	7.74631	7.74631	7.74631
7.75401	7.75401	7.75401	7.75401	7.75401	7.75401	7.754	7.754	7.75399	7.75398	7.75397	7.75395	7.75393	7.75391	7.75388	7.75384	7.75379	7.75371	7.75358	7.75339	7.75309	7.75263	7.752	7.75122	7.75039	7.74964	7.74907	7.74868	7.74843	7.74829	7.74821	7.74816	7.74814	7.74812	7.74811	7.74811	7.74811	7.74811	7.7481	7.7481	7.7481	7.7481	7.7481	7.7481	7.7481	7.7481	7.7481	7.7481	7.7481	7.7481
7.75578	7.75578	7.75578	7.75578	7.75578	7.75578	7.75577	7.75577	7.75576	7.75575	7.75573	7.75572	7.7557	7.75568	7.75565	7.75561	7.75556	7.75548	7.75535	7.75516	7.75486	7.7544	7.75377	7.753	7.75217	7.75142	7.75085	7.75046	7.75022	7.75008	7.74999	7.74995	7.74992	7.74991	7.7499	7.7499	7.74989	7.74989	7.74989	7.74989	7.74989	7.74989	7.74989	7.74989	7.74989	7.74989	7.74989	7.74989	7.74989	7.74989
7.75754	7.75754	7.75754	7.75754	7.75754	7.75754	7.75753	7.75753	7.75752	7.75751	7.7575	7.75748	7.75746	7.75744	7.75741	7.75737	7.75732	7.75724	7.75712	7.75692	7.75662	7.75617	7.75554	7.75477	7.75394	7.7532	7.75263	7.75224	7.752	7.75186	7.75178	7.75173	7.7517	7.75169	7.75168	7.75168	7.75168	7.75167	7.75167	7.75167	7.75167	7.75167	7.75167	7.75167	7.75167	7.75167	7.75167	7.75167	7.75167	7.75167
7.7593	7.7593	7.7593	7.7593	7.7593	7.75929	7.75929	7.75928	7.75927	7.75926	7.75925	7.75924	7.75922	7.7592	7.75917	7.75913	7.75908	7.759	7.75887	7.75868	7.75838	7.75793	7.75731	7.75653	7.75571	7.75497	7.7544	7.75402	7.75377	7.75363	7.75355	7.7535	7.75348	7.75346	7.75346	7.75345	7.75345	7.75345	7.75345	7.75345	7.75345	7.75345	7.75345	7.75345	7.75345	7.75345	7.75345	7.75345	7.75345	7.75345
7.76105	7.76105	7.76105	7.76105	7.76105	7.76104	7.76104	7.76103	7.76102	7.76101	7.761	7.76099	7.76097	7.76095	7.76092	7.76088	7.76083	7.76075	7.76062	7.76043	7.76013	7.75969	7.75906	7.75829	7.75747	7.75673	7.75617	7.75578	7.75554	7.7554	7.75532	7.75527	7.75525	7.75523	7.75523	7.75522	7.75522	7.75522	7.75522	7.75522	7.75522	7.75522	7.75522	7.75522	7.75522	7.75522	7.75522	7.75522	7.75522	7.75522
7.76279	7.76279	7.76279	7.76279	7.76279	7.76279	7.76278	7.76278	7.76277	7.76276	7.76275	7.76273	7.76271	7.76269	7.76266	7.76262	7.76257	7.76249	7.76237	7.76218	7.76188	7.76143	7.76081	7.76004	7.75922	7.75849	7.75793	7.75754	7.7573	7.75716	7.75708	7.75703	7.75701	7.757	7.75699	7.75698	7.75698	7.75698	7.75698	7.75698	7.75698	7.75698	7.75698	7.75698	7.75698	7.75698	7.75698	7.75698	7.75698	7.75698
7.76453	7.76453	7.76453	7.76453	7.76453	7.76452	7.76452	7.76451	7.7645	7.76449	7.76448	7.76447	7.76445	7.76443	7.7644	7.76436	7.76431	7.76423	7.76411	7.76392	7.76362	7.76318	7.76256	7.76179	7.76097	7.76024	7.75968	7.7593	7.75906	7.75892	7.75884	7.75879	7.75877	7.75875	7.75874	7.75874	7.75874	7.75874	7.75874	7.75874	7.75874	7.75874	7.75873	7.75873	7.75873	7.75873	7.75873	7.75873	7.75873	7.75873
7.76626	7.76626	7.76626	7.76626	7.76626	7.76626	7.76625	7.76624	7.76624	7.76623	7.76621	7.7662	7.76618	7.76616	7.76613	7.76609	7.76604	7.76596	7.76584	7.76565	7.76535	7.76491	7.76429	7.76353	7.76272	7.76199	7.76143	7.76104	7.76081	7.76067	7.76059	7.76054	7.76052	7.7605	7.76049	7.76049	7.76049	7.76049	7.76049	7.76049	7.76049	7.76048	7.76048	7.76048	7.76048	7.76048	7.76048	7.76048	7.76048	7.76048
7.76798	7.76798	7.76798	7.76798	7.76798	7.76798	7.76798	7.76797	7.76796	7.76795	7.76794	7.76792	7.76791	7.76788	7.76786	7.76782	7.76777	7.76769	7.76757	7.76738	7.76708	7.76664	7.76602	7.76526	7.76445	7.76373	7.76317	7.76279	7.76255	7.76241	7.76233	7.76228	7.76226	7.76225	7.76224	7.76223	7.76223	7.76223	7.76223	7.76223	7.76223	7.76223	7.76223	7.76223	7.76223	7.76223	7.76223	7.76223	7.76223	7.76223
7.7697	7.7697	7.7697	7.7697	7.7697	7.7697	7.76969	7.76969	7.76968	7.76967	7.76966	7.76964	7.76962	7.7696	7.76958	7.76954	7.76948	7.76941	7.76929	7.7691	7.7688	7.76836	7.76775	7.76699	7.76618	7.76546	7.7649	7.76452	7.76429	7.76415	7.76407	7.76402	7.764	7.76398	7.76398	7.76397	7.76397	7.76397	7.76397	7.76397	7.76397	7.76397	7.76397	7.76397	7.76397	7.76397	7.76397	7.76397	7.76397	7.76397
7.77141	7.77141	7.77141	7.77141	7.77141	7.77141	7.77141	7.7714	7.77139	7.77138	7.77137	7.77136	7.77134	7.77132	7.77129	7.77125	7.7712	7.77112	7.771	7.77081	7.77052	7.77008	7.76947	7.76871	7.76791	7.76718	7.76663	7.76625	7.76602	7.76588	7.7658	7.76575	7.76573	7.76571	7.76571	7.7657	7.7657	7.7657	7.7657	7.7657	7.7657	7.7657	7.7657	7.7657	7.7657	7.7657	7.7657	7.7657	7.7657	7.7657
7.77312	7.77312	7.77312	7.77312	7.77312	7.77312	7.77311	7.77311	7.7731	7.77309	7.77308	7.77306	7.77304	7.77302	7.77299	7.77296	7.7729	7.77283	7.77271	7.77252	7.77223	7.77179	7.77118	7.77043	7.76962	7.76891	7.76835	7.76797	7.76774	7.7676	7.76752	7.76748	7.76745	7.76744	7.76743	7.76743	7.76742	7.76742	7.76742	7.76742	7.76742	7.76742	7.76742	7.76742	7.76742	7.76742	7.76742	7.76742	7.76742	7.76742
7.77482	7.77482	7.77482	7.77482	7.77482	7.77482	7.77481	7.77481	7.7748	7.77479	7.77478	7.77476	7.77475	7.77472	7.7747	7.77466	7.77461	7.77453	7.77441	7.77422	7.77393	7.7735	7.77289	7.77214	7.77134	7.77062	7.77007	7.76969	7.76946	7.76932	7.76924	7.7692	7.76917	7.76916	7.76915	7.76915	7.76914	7.76914	7.76914	7.76914	7.76914	7.76914	7.76914	7.76914	7.76914	7.76914	7.76914	7.76914	7.76914	7.76914
7.77652	7.77652	7.77652	7.77652	7.77652	7.77651	7.77651	7.7765	7.77649	7.77648	7.77647	7.77646	7.77644	7.77642	7.77639	7.77635	7.7763	7.77622	7.7761	7.77592	7.77563	7.77519	7.77459	7.77384	7.77304	7.77233	7.77178	7.7714	7.77117	7.77103	7.77095	7.77091	7.77088	7.77087	7.77086	7.77086	7.77086	7.77086	7.77085	7.77085	7.77085	7.77085	7.77085	7.77085	7.77085	7.77085	7.77085	7.77085	7.77085	7.77085
7.7782	7.7782	7.7782	7.7782	7.7782	7.7782	7.7782	7.77819	7.77818	7.77817	7.77816	7.77815	7.77813	7.77811	7.77808	7.77804	7.77799	7.77791	7.77779	7.77761	7.77732	7.77689	7.77628	7.77554	7.77474	7.77403	7.77348	7.77311	7.77288	7.77274	7.77266	7.77262	7.77259	7.77258	7.77257	7.77257	7.77256	7.77256	7.77256	7.77256	7.77256	7.77256	7.77256	7.77256	7.77256	7.77256	7.77256	7.77256	7.77256	7.77256
7.77989	7.77989	7.77989	7.77989	7.77989	7.77988	7.77988	7.77987	7.77986	7.77985	7.77984	7.77983	7.77981	7.77979	7.77976	7.77973	7.77967	7.7796	7.77948	7.77929	7.77901	7.77857	7.77797	7.77723	7.77644	7.77573	7.77518	7.77481	7.77458	7.77444	7.77436	7.77432	7.77429	7.77428	7.77427	7.77427	7.77426	7.77426	7.77426	7.77426	7.77426	7.77426	7.77426	7.77426	7.77426	7.77426	7.77426	7.77426	7.77426	7.77426
7.78156	7.78156	7.78156	7.78156	7.78156	7.78156	7.78155	7.78155	7.78154	7.78153	7.78152	7.7815	7.78149	7.78147	7.78144	7.7814	7.78135	7.78127	7.78116	7.78097	7.78068	7.78025	7.77965	7.77891	7.77812	7.77742	7.77687	7.7765	7.77627	7.77613	7.77605	7.77601	7.77599	7.77597	7.77597	7.77596	7.77596	7.77596	7.77596	7.77596	7.77596	7.77596	7.77596	7.77596	7.77596	7.77596	7.77596	7.77596	7.77596	7.77596
7.78323	7.78323	7.78323	7.78323	7.78323	7.78323	7.78323	7.78322	7.78321	7.7832	7.78319	7.78317	7.78316	7.78314	7.78311	7.78307	7.78302	7.78294	7.78283	7.78264	7.78236	7.78193	7.78133	7.78059	7.77981	7.7791	7.77856	7.77819	7.77796	7.77782	7.77774	7.7777	7.77767	7.77766	7.77765	7.77765	7.77765	7.77765	7.77765	7.77765	7.77764	7.77764	7.77764	7.77764	7.77764	7.77764	7.77764	7.77764	7.77764	7.77764
7.7849	7.7849	7.7849	7.7849	7.7849	7.78489	7.78489	7.78488	7.78488	7.78487	7.78485	7.78484	7.78482	7.7848	7.78477	7.78474	7.78469	7.78461	7.78449	7.78431	7.78403	7.7836	7.783	7.78226	7.78148	7.78078	7.78024	7.77987	7.77964	7.7795	7.77942	7.77938	7.77936	7.77934	7.77934	7.77933	7.77933	7.77933	7.77933	7.77933	7.77933	7.77933	7.77933	7.77933	7.77933	7.77933	7.77933	7.77933	7.77933	7.77933
7.78656	7.78656	7.78656	7.78656	7.78656	7.78655	7.78655	7.78654	7.78653	7.78652	7.78651	7.7865	7.78648	7.78646	7.78643	7.7864	7.78635	7.78627	7.78615	7.78597	7.78569	7.78526	7.78467	7.78393	7.78315	7.78245	7.78191	7.78154	7.78131	7.78118	7.7811	7.78106	7.78103	7.78102	7.78101	7.78101	7.78101	7.78101	7.781	7.781	7.781	7.781	7.781	7.781	7.781	7.781	7.781	7.781	7.781	7.781
7.78821	7.78821	7.78821	7.78821	7.78821	7.78821	7.7882	7.78819	7.78819	7.78818	7.78816	7.78815	7.78813	7.78811	7.78809	7.78805	7.788	7.78792	7.78781	7.78763	7.78734	7.78692	7.78633	7.78559	7.78481	7.78411	7.78358	7.78321	7.78298	7.78285	7.78277	7.78273	7.7827	7.78269	7.78268	7.78268	7.78268	7.78268	7.78268	7.78268	7.78267	7.78267	7.78267	7.78267	7.78267	7.78267	7.78267	7.78267	7.78267	7.78267
7.78985	7.78985	7.78985	7.78985	7.78985	7.78985	7.78985	7.78984	7.78983	7.78982	7.78981	7.7898	7.78978	7.78976	7.78973	7.7897	7.78965	7.78957	7.78946	7.78927	7.78899	7.78857	7.78798	7.78725	7.78647	7.78577	7.78524	7.78487	7.78465	7.78451	7.78444	7.78439	7.78437	7.78436	7.78435	7.78434	7.78434	7.78434	7.78434	7.78434	7.78434	7.78434	7.78434	7.78434	7.78434	7.78434	7.78434	7.78434	7.78434	7.78434
7.7915	7.7915	7.7915	7.7915	7.7915	7.79149	7.79149	7.79148	7.79147	7.79146	7.79145	7.79144	7.79142	7.7914	7.79137	7.79134	7.79129	7.79121	7.7911	7.79092	7.79064	7.79021	7.78963	7.7889	7.78812	7.78743	7.78689	7.78653	7.7863	7.78617	7.78609	7.78605	7.78603	7.78601	7.78601	7.786	7.786	7.786	7.786	7.786	7.786	7.786	7.786	7.786	7.786	7.786	7.786	7.786	7.786	7.786
7.79313	7.79313	7.79313	7.79313	7.79313	7.79313	7.79312	7.79312	7.79311	7.7931	7.79309	7.79307	7.79306	7.79304	7.79301	7.79297	7.79292	7.79285	7.79273	7.79255	7.79227	7.79185	7.79127	7.79054	7.78977	7.78908	7.78854	7.78818	7.78796	7.78782	7.78775	7.7877	7.78768	7.78767	7.78766	7.78766	7.78765	7.78765	7.78765	7.78765	7.78765	7.78765	7.78765	7.78765	7.78765	7.78765	7.78765	7.78765	7.78765	7.78765
7.79476	7.79476	7.79476	7.79476	7.79476	7.79476	7.79475	7.79475	7.79474	7.79473	7.79472	7.7947	7.79469	7.79467	7.79464	7.7946	7.79455	7.79448	7.79436	7.79418	7.79391	7.79349	7.7929	7.79218	7.79141	7.79072	7.79019	7.78983	7.7896	7.78947	7.78939	7.78935	7.78933	7.78931	7.78931	7.7893	7.7893	7.7893	7.7893	7.7893	7.7893	7.7893	7.7893	7.7893	7.7893	7.7893	7.7893	7.7893	7.7893	7.7893
7.79638	7.79638	7.79638	7.79638	7.79638	7.79638	7.79638	7.79637	7.79636	7.79635	7.79634	7.79633	7.79631	7.79629	7.79626	7.79623	7.79618	7.7961	7.79599	7.79581	7.79553	7.79511	7.79453	7.79381	7.79304	7.79236	7.79183	7.79147	7.79124	7.79111	7.79103	7.79099	7.79097	7.79096	7.79095	7.79094	7.79094	7.79094	7.79094	7.79094	7.79094	7.79094	7.79094	7.79094	7.79094	7.79094	7.79094	7.79094	7.79094	7.79094
7.798	7.798	7.798	7.798	7.798	7.798	7.79799	7.79799	7.79798	7.79797	7.79796	7.79794	7.79793	7.79791	7.79788	7.79785	7.7978	7.79772	7.79761	7.79743	7.79715	7.79674	7.79615	7.79544	7.79467	7.79399	7.79346	7.7931	7.79288	7.79274	7.79267	7.79263	7.7926	7.79259	7.79258	7.79258	7.79258	7.79258	7.79258	7.79257	7.79257	7.79257	7.79257	7.79257	7.79257	7.79257	7.79257	7.79257	7.79257	7.79257
7.79961	7.79961	7.79961	7.79961	7.79961	7.79961	7.79961	7.7996	7.79959	7.79958	7.79957	7.79956	7.79954	7.79952	7.79949	7.79946	7.79941	7.79933	7.79922	7.79904	7.79877	7.79835	7.79777	7.79706	7.7963	7.79561	7.79509	7.79473	7.79451	7.79437	7.7943	7.79426	7.79423	7.79422	7.79421	7.79421	7.79421	7.79421	7.7942	7.7942	7.7942	7.7942	7.7942	7.7942	7.7942	7.7942	7.7942	7.7942	7.7942	7.7942
7.80122	7.80122	7.80122	7.80122	7.80122	7.80122	7.80121	7.80121	7.8012	7.80119	7.80118	7.80116	7.80115	7.80113	7.8011	7.80106	7.80101	7.80094	7.80083	7.80065	7.80038	7.79996	7.79938	7.79867	7.79791	7.79723	7.79671	7.79635	7.79613	7.796	7.79592	7.79588	7.79586	7.79584	7.79584	7.79583	7.79583	7.79583	7.79583	7.79583	7.79583	7.79583	7.79583	7.79583	7.79583	7.79583	7.79583	7.79583	7.79583	7.79583
7.80282	7.80282	7.80282	7.80282	7.80282	7.80282	7.80281	7.80281	7.8028	7.80279	7.80278	7.80276	7.80275	7.80273	7.8027	7.80267	7.80262	7.80254	7.80243	7.80225	7.80198	7.80157	7.80099	7.80028	7.79952	7.79884	7.79832	7.79797	7.79775	7.79761	7.79754	7.7975	7.79747	7.79746	7.79745	7.79745	7.79745	7.79745	7.79745	7.79745	7.79745	7.79745	7.79745	7.79745	7.79745	7.79745	7.79745	7.79745	7.79745	7.79745
7.80441	7.80441	7.80441	7.80441	7.80441	7.80441	7.80441	7.8044	7.80439	7.80438	7.80437	7.80436	7.80434	7.80432	7.8043	7.80426	7.80421	7.80414	7.80403	7.80385	7.80358	7.80317	7.80259	7.80188	7.80113	7.80045	7.79993	7.79958	7.79936	7.79923	7.79915	7.79911	7.79909	7.79907	7.79907	7.79906	7.79906	7.79906	7.79906	7.79906	7.79906	7.79906	7.79906	7.79906	7.79906	7.79906	7.79906	7.79906	7.79906	7.79906
7.806	7.806	7.806	7.806	7.806	7.806	7.806	7.80599	7.80598	7.80597	7.80596	7.80595	7.80593	7.80591	7.80589	7.80585	7.8058	7.80573	7.80562	7.80544	7.80517	7.80476	7.80419	7.80348	7.80273	7.80205	7.80154	7.80118	7.80096	7.80083	7.80076	7.80072	7.80069	7.80068	7.80067	7.80067	7.80067	7.80067	7.80067	7.80066	7.80066	7.80066	7.80066	7.80066	7.80066	7.80066	7.80066	7.80066	7.80066	7.80066
7.80759	7.80759	7.80759	7.80759	7.80759	7.80758	7.80758	7.80757	7.80756	7.80756	7.80754	7.80753	7.80751	7.80749	7.80747	7.80743	7.80739	7.80731	7.8072	7.80703	7.80675	7.80635	7.80578	7.80507	7.80432	7.80365	7.80313	7.80278	7.80256	7.80243	7.80236	7.80232	7.80229	7.80228	7.80227	7.80227	7.80227	7.80227	7.80227	7.80227	7.80227	7.80227	7.80227	7.80227	7.80227	7.80227	7.80227	7.80227	7.80227	7.80227
7.80916	7.80916	7.80916	7.80916	7.80916	7.80916	7.80916	7.80915	7.80914	7.80913	7.80912	7.80911	7.80909	7.80907	7.80905	7.80901	7.80896	7.80889	7.80878	7.80861	7.80833	7.80793	7.80736	7.80666	7.80591	7.80524	7.80473	7.80437	7.80416	7.80403	7.80395	7.80391	7.80389	7.80388	7.80387	7.80386	7.80386	7.80386	7.80386	7.80386	7.80386	7.80386	7.80386	7.80386	7.80386	7.80386	7.80386	7.80386	7.80386	7.80386
7.81074	7.81074	7.81074	7.81074	7.81074	7.81073	7.81073	7.81072	7.81071	7.81071	7.81069	7.81068	7.81067	7.81065	7.81062	7.81059	7.81054	7.81046	7.81035	7.81018	7.80991	7.8095	7.80894	7.80824	7.80749	7.80683	7.80631	7.80596	7.80574	7.80562	7.80554	7.8055	7.80548	7.80546	7.80546	7.80545	7.80545	7.80545	7.80545	7.80545	7.80545	7.80545	7.80545	7.80545	7.80545	7.80545	7.80545	7.80545	7.80545	7.80545
7.8123	7.8123	7.8123	7.8123	7.8123	7.8123	7.8123	7.81229	7.81228	7.81227	7.81226	7.81225	7.81223	7.81221	7.81219	7.81215	7.8121	7.81203	7.81192	7.81175	7.81148	7.81107	7.81051	7.80981	7.80907	7.80841	7.80789	7.80754	7.80733	7.8072	7.80713	7.80708	7.80706	7.80705	7.80704	7.80704	7.80704	7.80703	7.80703	7.80703	7.80703	7.80703	7.80703	7.80703	7.80703	7.80703	7.80703	7.80703	7.80703	7.80703
7.81386	7.81386	7.81386	7.81386	7.81386	7.81386	7.81386	7.81385	7.81384	7.81383	7.81382	7.81381	7.81379	7.81377	7.81375	7.81371	7.81367	7.81359	7.81348	7.81331	7.81304	7.81264	7.81208	7.81138	7.81064	7.80998	7.80947	7.80912	7.8089	7.80878	7.8087	7.80866	7.80864	7.80863	7.80862	7.80862	7.80861	7.80861	7.80861	7.80861	7.80861	7.80861	7.80861	7.80861	7.80861	7.80861	7.80861	7.80861	7.80861	7.80861
7.81542	7.81542	7.81542	7.81542	7.81542	7.81542	7.81541	7.81541	7.8154	7.81539	7.81538	7.81536	7.81535	7.81533	7.8153	7.81527	7.81522	7.81515	7.81504	7.81487	7.8146	7.8142	7.81364	7.81295	7.81221	7.81155	7.81104	7.81069	7.81048	7.81035	7.81028	7.81023	7.81021	7.8102	7.81019	7.81019	7.81019	7.81019	7.81018	7.81018	7.81018	7.81018	7.81018	7.81018	7.81018	7.81018	7.81018	7.81018	7.81018	7.81018
7.81697	7.81697	7.81697	7.81697	7.81697	7.81697	7.81696	7.81696	7.81695	7.81694	7.81693	7.81691	7.8169	7.81688	7.81685	7.81682	7.81677	7.8167	7.81659	7.81642	7.81615	7.81575	7.81519	7.8145	7.81377	7.81311	7.8126	7.81226	7.81204	7.81191	7.81184	7.8118	7.81178	7.81177	7.81176	7.81176	7.81175	7.81175	7.81175	7.81175	7.81175	7.81175	7.81175	7.81175	7.81175	7.81175	7.81175	7.81175	7.81175	7.81175
7.81851	7.81851	7.81851	7.81851	7.81851	7.81851	7.81851	7.8185	7.81849	7.81848	7.81847	7.81846	7.81844	7.81842	7.8184	7.81836	7.81832	7.81825	7.81814	7.81797	7.8177	7.8173	7.81674	7.81606	7.81532	7.81467	7.81416	7.81382	7.8136	7.81348	7.8134	7.81336	7.81334	7.81333	7.81332	7.81332	7.81331	7.81331	7.81331	7.81331	7.81331	7.81331	7.81331	7.81331	7.81331	7.81331	7.81331	7.81331	7.81331	7.81331
7.82005	7.82005	7.82005	7.82005	7.82005	7.82005	7.82004	7.82004	7.82003	7.82002	7.82001	7.82	7.81998	7.81996	7.81994	7.8199	7.81986	7.81979	7.81968	7.81951	7.81924	7.81884	7.81829	7.8176	7.81687	7.81622	7.81571	7.81537	7.81516	7.81503	7.81496	7.81492	7.8149	7.81488	7.81488	7.81487	7.81487	7.81487	7.81487	7.81487	7.81487	7.81487	7.81487	7.81487	7.81487	7.81487	7.81487	7.81487	7.81487	7.81487
7.82158	7.82158	7.82158	7.82158	7.82158	7.82158	7.82158	7.82157	7.82156	7.82156	7.82154	7.82153	7.82152	7.8215	7.82147	7.82144	7.82139	7.82132	7.82121	7.82104	7.82078	7.82038	7.81983	7.81914	7.81842	7.81776	7.81726	7.81692	7.81671	7.81658	7.81651	7.81647	7.81645	7.81643	7.81643	7.81642	7.81642	7.81642	7.81642	7.81642	7.81642	7.81642	7.81642	7.81642	7.81642	7.81642	7.81642	7.81642	7.81642	7.81642
7.82311	7.82311	7.82311	7.82311	7.82311	7.82311	7.82311	7.8231	7.82309	7.82308	7.82307	7.82306	7.82304	7.82303	7.823	7.82297	7.82292	7.82285	7.82274	7.82257	7.82231	7.82191	7.82136	7.82068	7.81995	7.8193	7.8188	7.81846	7.81825	7.81812	7.81805	7.81801	7.81799	7.81798	7.81797	7.81797	7.81796	7.81796	7.81796	7.81796	7.81796	7.81796	7.81796	7.81796	7.81796	7.81796	7.81796	7.81796	7.81796	7.81796
7.82464	7.82464	7.82464	7.82464	7.82464	7.82463	7.82463	7.82462	7.82462	7.82461	7.8246	7.82458	7.82457	7.82455	7.82452	7.82449	7.82444	7.82437	7.82426	7.8241	7.82383	7.82344	7.82289	7.82221	7.82149	7.82084	7.82034	7.82	7.81979	7.81966	7.81959	7.81955	7.81953	7.81952	7.81951	7.81951	7.8195	7.8195	7.8195	7.8195	7.8195	7.8195	7.8195	7.8195	7.8195	7.8195	7.8195	7.8195	7.8195	7.8195
7.82615	7.82615	7.82615	7.82615	7.82615	7.82615	7.82615	7.82614	7.82613	7.82612	7.82611	7.8261	7.82608	7.82607	7.82604	7.82601	7.82596	7.82589	7.82578	7.82562	7.82535	7.82496	7.82441	7.82374	7.82302	7.82237	7.82187	7.82153	7.82132	7.8212	7.82112	7.82108	7.82106	7.82105	7.82104	7.82104	7.82104	7.82104	7.82104	7.82104	7.82104	7.82104	7.82104	7.82104	7.82104	7.82104	7.82104	7.82104	7.82104	7.82104
7.82766	7.82766	7.82766	7.82766	7.82766	7.82766	7.82766	7.82765	7.82764	7.82764	7.82762	7.82761	7.8276	7.82758	7.82755	7.82752	7.82747	7.8274	7.8273	7.82713	7.82687	7.82648	7.82593	7.82525	7.82454	7.82389	7.8234	7.82306	7.82285	7.82272	7.82265	7.82261	7.82259	7.82258	7.82257	7.82257	7.82257	7.82257	7.82256	7.82256	7.82256	7.82256	7.82256	7.82256	7.82256	7.82256	7.82256	7.82256	7.82256	7.82256
7.82917	7.82917	7.82917	7.82917	7.82917	7.82917	7.82916	7.82916	7.82915	7.82914	7.82913	7.82912	7.8291	7.82908	7.82906	7.82903	7.82898	7.82891	7.8288	7.82864	7.82838	7.82799	7.82744	7.82677	7.82605	7.82541	7.82492	7.82458	7.82437	7.82425	7.82418	7.82414	7.82411	7.8241	7.82409	7.82409	7.82409	7.82409	7.82409	7.82409	7.82409	7.82409	7.82409	7.82409	7.82409	7.82409	7.82409	7.82409	7.82409	7.82409
7.83067	7.83067	7.83067	7.83067	7.83067	7.83067	7.83066	7.83066	7.83065	7.83064	7.83063	7.83062	7.8306	7.83058	7.83056	7.83053	7.83048	7.83041	7.83031	7.83014	7.82988	7.82949	7.82895	7.82828	7.82756	7.82692	7.82643	7.8261	7.82589	7.82576	7.82569	7.82565	7.82563	7.82562	7.82561	7.82561	7.82561	7.82561	7.8256	7.8256	7.8256	7.8256	7.8256	7.8256	7.8256	7.8256	7.8256	7.8256	7.8256	7.8256
7.83217	7.83217	7.83217	7.83217	7.83217	7.83216	7.83216	7.83215	7.83215	7.83214	7.83213	7.83212	7.8321	7.83208	7.83206	7.83202	7.83198	7.83191	7.8318	7.83164	7.83138	7.83099	7.83045	7.82978	7.82907	7.82843	7.82794	7.82761	7.8274	7.82727	7.8272	7.82716	7.82714	7.82713	7.82712	7.82712	7.82712	7.82712	7.82712	7.82712	7.82712	7.82712	7.82712	7.82712	7.82712	7.82712	7.82712	7.82712	7.82712	7.82712
7.83366	7.83366	7.83366	7.83366	7.83366	7.83365	7.83365	7.83364	7.83364	7.83363	7.83362	7.83361	7.83359	7.83357	7.83355	7.83351	7.83347	7.8334	7.83329	7.83313	7.83287	7.83249	7.83195	7.83128	7.83057	7.82993	7.82944	7.82911	7.8289	7.82878	7.82871	7.82867	7.82865	7.82864	7.82863	7.82863	7.82863	7.82862	7.82862	7.82862	7.82862	7.82862	7.82862	7.82862	7.82862	7.82862	7.82862	7.82862	7.82862	7.82862
7.83514	7.83514	7.83514	7.83514	7.83514	7.83514	7.83514	7.83513	7.83512	7.83511	7.8351	7.83509	7.83508	7.83506	7.83503	7.835	7.83495	7.83489	7.83478	7.83462	7.83436	7.83397	7.83344	7.83277	7.83207	7.83143	7.83094	7.83061	7.8304	7.83028	7.83021	7.83017	7.83015	7.83014	7.83013	7.83013	7.83013	7.83013	7.83012	7.83012	7.83012	7.83012	7.83012	7.83012	7.83012	7.83012	7.83012	7.83012	7.83012	7.83012
7.83662	7.83662	7.83662	7.83662	7.83662	7.83662	7.83662	7.83661	7.8366	7.83659	7.83658	7.83657	7.83656	7.83654	7.83651	7.83648	7.83643	7.83637	7.83626	7.8361	7.83584	7.83546	7.83492	7.83426	7.83356	7.83292	7.83244	7.83211	7.8319	7.83178	7.83171	7.83167	7.83165	7.83163	7.83163	7.83162	7.83162	7.83162	7.83162	7.83162	7.83162	7.83162	7.83162	7.83162	7.83162	7.83162	7.83162	7.83162	7.83162	7.83162
7.8381	7.8381	7.8381	7.8381	7.8381	7.83809	7.83809	7.83808	7.83808	7.83807	7.83806	7.83805	7.83803	7.83801	7.83799	7.83795	7.83791	7.83784	7.83774	7.83757	7.83732	7.83694	7.8364	7.83574	7.83504	7.83441	7.83392	7.83359	7.83339	7.83327	7.8332	7.83316	7.83314	7.83313	7.83312	7.83311	7.83311	7.83311	7.83311	7.83311	7.83311	7.83311	7.83311	7.83311	7.83311	7.83311	7.83311	7.83311	7.83311	7.83311
7.83957	7.83957	7.83957	7.83957	7.83957	7.83956	7.83956	7.83955	7.83955	7.83954	7.83953	7.83951	7.8395	7.83948	7.83946	7.83942	7.83938	7.83931	7.83921	7.83904	7.83879	7.83841	7.83788	7.83722	7.83652	7.83589	7.83541	7.83508	7.83487	7.83475	7.83468	7.83464	7.83462	7.83461	7.8346	7.8346	7.8346	7.8346	7.8346	7.8346	7.8346	7.8346	7.8346	7.8346	7.8346	7.8346	7.8346	7.8346	7.8346	7.8346
7.84103	7.84103	7.84103	7.84103	7.84103	7.84103	7.84102	7.84102	7.84101	7.841	7.84099	7.84098	7.84096	7.84095	7.84092	7.84089	7.84084	7.84078	7.84067	7.84051	7.84026	7.83988	7.83935	7.83869	7.83799	7.83737	7.83688	7.83656	7.83635	7.83623	7.83616	7.83612	7.8361	7.83609	7.83608	7.83608	7.83608	7.83608	7.83608	7.83608	7.83608	7.83608	7.83608	7.83608	7.83608	7.83608	7.83608	7.83608	7.83608	7.83608
7.84249	7.84249	7.84249	7.84249	7.84249	7.84249	7.84248	7.84248	7.84247	7.84246	7.84245	7.84244	7.84242	7.8424	7.84238	7.84235	7.8423	7.84224	7.84213	7.84197	7.84172	7.84134	7.84081	7.84016	7.83946	7.83884	7.83836	7.83803	7.83783	7.83771	7.83764	7.8376	7.83758	7.83757	7.83756	7.83756	7.83755	7.83755	7.83755	7.83755	7.83755	7.83755	7.83755	7.83755	7.83755	7.83755	7.83755	7.83755	7.83755	7.83755
7.84394	7.84394	7.84394	7.84394	7.84394	7.84394	7.84394	7.84393	7.84392	7.84391	7.8439	7.84389	7.84388	7.84386	7.84383	7.8438	7.84376	7.84369	7.84359	7.84343	7.84317	7.8428	7.84227	7.84162	7.84092	7.8403	7.83982	7.8395	7.8393	7.83917	7.83911	7.83907	7.83905	7.83903	7.83903	7.83902	7.83902	7.83902	7.83902	7.83902	7.83902	7.83902	7.83902	7.83902	7.83902	7.83902	7.83902	7.83902	7.83902	7.83902
7.84539	7.84539	7.84539	7.84539	7.84539	7.84539	7.84538	7.84538	7.84537	7.84536	7.84535	7.84534	7.84533	7.84531	7.84528	7.84525	7.84521	7.84514	7.84504	7.84488	7.84463	7.84425	7.84372	7.84307	7.84238	7.84176	7.84129	7.84096	7.84076	7.84064	7.84057	7.84053	7.84051	7.8405	7.84049	7.84049	7.84049	7.84049	7.84049	7.84048	7.84048	7.84048	7.84048	7.84048	7.84048	7.84048	7.84048	7.84048	7.84048	7.84048
7.84683	7.84683	7.84683	7.84683	7.84683	7.84683	7.84683	7.84682	7.84681	7.84681	7.8468	7.84678	7.84677	7.84675	7.84673	7.84669	7.84665	7.84658	7.84648	7.84632	7.84607	7.8457	7.84517	7.84452	7.84384	7.84322	7.84274	7.84242	7.84222	7.8421	7.84203	7.84199	7.84197	7.84196	7.84195	7.84195	7.84195	7.84194	7.84194	7.84194	7.84194	7.84194	7.84194	7.84194	7.84194	7.84194	7.84194	7.84194	7.84194	7.84194
7.84827	7.84827	7.84827	7.84827	7.84827	7.84827	7.84826	7.84826	7.84825	7.84824	7.84823	7.84822	7.84821	7.84819	7.84817	7.84813	7.84809	7.84802	7.84792	7.84776	7.84751	7.84714	7.84662	7.84597	7.84528	7.84467	7.84419	7.84387	7.84367	7.84355	7.84348	7.84344	7.84342	7.84341	7.84341	7.8434	7.8434	7.8434	7.8434	7.8434	7.8434	7.8434	7.8434	7.8434	7.8434	7.8434	7.8434	7.8434	7.8434	7.8434
7.8497	7.8497	7.8497	7.8497	7.8497	7.8497	7.8497	7.84969	7.84969	7.84968	7.84967	7.84965	7.84964	7.84962	7.8496	7.84957	7.84952	7.84946	7.84935	7.8492	7.84895	7.84857	7.84805	7.84741	7.84673	7.84611	7.84564	7.84532	7.84512	7.845	7.84493	7.84489	7.84487	7.84486	7.84485	7.84485	7.84485	7.84485	7.84485	7.84485	7.84485	7.84485	7.84485	7.84485	7.84485	7.84485	7.84485	7.84485	7.84485	7.84485
7.85113	7.85113	7.85113	7.85113	7.85113	7.85113	7.85113	7.85112	7.85111	7.8511	7.85109	7.85108	7.85107	7.85105	7.85103	7.851	7.85095	7.85088	7.85078	7.85062	7.85038	7.85001	7.84949	7.84885	7.84816	7.84755	7.84708	7.84676	7.84656	7.84644	7.84637	7.84634	7.84632	7.8463	7.8463	7.84629	7.84629	7.84629	7.84629	7.84629	7.84629	7.84629	7.84629	7.84629	7.84629	7.84629	7.84629	7.84629	7.84629	7.84629
7.85255	7.85255	7.85255	7.85255	7.85255	7.85255	7.85255	7.85254	7.85254	7.85253	7.85252	7.85251	7.85249	7.85247	7.85245	7.85242	7.85237	7.85231	7.85221	7.85205	7.8518	7.85143	7.85092	7.85028	7.8496	7.84899	7.84852	7.8482	7.848	7.84788	7.84781	7.84777	7.84775	7.84774	7.84774	7.84773	7.84773	7.84773	7.84773	7.84773	7.84773	7.84773	7.84773	7.84773	7.84773	7.84773	7.84773	7.84773	7.84773	7.84773
7.85397	7.85397	7.85397	7.85397	7.85397	7.85397	7.85397	7.85396	7.85395	7.85395	7.85394	7.85392	7.85391	7.85389	7.85387	7.85384	7.85379	7.85373	7.85363	7.85347	7.85322	7.85285	7.85234	7.8517	7.85102	7.85042	7.84995	7.84963	7.84943	7.84931	7.84925	7.84921	7.84919	7.84918	7.84917	7.84917	7.84916	7.84916	7.84916	7.84916	7.84916	7.84916	7.84916	7.84916	7.84916	7.84916	7.84916	7.84916	7.84916	7.84916
7.85539	7.85539	7.85539	7.85539	7.85539	7.85538	7.85538	7.85537	7.85537	7.85536	7.85535	7.85534	7.85532	7.8553	7.85528	7.85525	7.85521	7.85514	7.85504	7.85488	7.85464	7.85427	7.85376	7.85312	7.85245	7.85184	7.85137	7.85106	7.85086	7.85074	7.85067	7.85064	7.85062	7.8506	7.8506	7.85059	7.85059	7.85059	7.85059	7.85059	7.85059	7.85059	7.85059	7.85059	7.85059	7.85059	7.85059	7.85059	7.85059	7.85059
7.85679	7.85679	7.85679	7.85679	7.85679	7.85679	7.85679	7.85678	7.85677	7.85677	7.85676	7.85674	7.85673	7.85671	7.85669	7.85666	7.85661	7.85655	7.85645	7.85629	7.85605	7.85568	7.85517	7.85454	7.85386	7.85326	7.85279	7.85248	7.85228	7.85216	7.8521	7.85206	7.85204	7.85203	7.85202	7.85202	7.85202	7.85201	7.85201	7.85201	7.85201	7.85201	7.85201	7.85201	7.85201	7.85201	7.85201	7.85201	7.85201	7.85201
7.8582	7.8582	7.8582	7.8582	7.8582	7.85819	7.85819	7.85818	7.85818	7.85817	7.85816	7.85815	7.85813	7.85812	7.85809	7.85806	7.85802	7.85795	7.85785	7.8577	7.85745	7.85709	7.85658	7.85595	7.85528	7.85467	7.85421	7.85389	7.8537	7.85358	7.85351	7.85348	7.85346	7.85345	7.85344	7.85344	7.85343	7.85343	7.85343	7.85343	7.85343	7.85343	7.85343	7.85343	7.85343	7.85343	7.85343	7.85343	7.85343	7.85343
7.85959	7.85959	7.85959	7.85959	7.85959	7.85959	7.85959	7.85958	7.85957	7.85957	7.85956	7.85955	7.85953	7.85951	7.85949	7.85946	7.85942	7.85935	7.85925	7.8591	7.85885	7.85849	7.85798	7.85735	7.85668	7.85608	7.85562	7.85531	7.85511	7.85499	7.85493	7.85489	7.85487	7.85486	7.85485	7.85485	7.85485	7.85485	7.85484	7.85484	7.85484	7.85484	7.85484	7.85484	7.85484	7.85484	7.85484	7.85484	7.85484	7.85484
7.86099	7.86099	7.86099	7.86099	7.86099	7.86098	7.86098	7.86097	7.86097	7.86096	7.86095	7.86094	7.86092	7.86091	7.86088	7.86085	7.86081	7.86074	7.86065	7.86049	7.86025	7.85989	7.85938	7.85875	7.85808	7.85749	7.85703	7.85671	7.85652	7.8564	7.85634	7.8563	7.85628	7.85627	7.85626	7.85626	7.85625	7.85625	7.85625	7.85625	7.85625	7.85625	7.85625	7.85625	7.85625	7.85625	7.85625	7.85625	7.85625	7.85625
7.86237	7.86237	7.86237	7.86237	7.86237	7.86237	7.86237	7.86236	7.86236	7.86235	7.86234	7.86233	7.86231	7.86229	7.86227	7.86224	7.8622	7.86213	7.86203	7.86188	7.86164	7.86128	7.86077	7.86015	7.85948	7.85889	7.85843	7.85811	7.85792	7.8578	7.85774	7.8577	7.85768	7.85767	7.85766	7.85766	7.85766	7.85766	7.85766	7.85766	7.85766	7.85766	7.85766	7.85766	7.85766	7.85766	7.85766	7.85766	7.85766	7.85766
7.86376	7.86376	7.86376	7.86376	7.86376	7.86375	7.86375	7.86375	7.86374	7.86373	7.86372	7.86371	7.86369	7.86368	7.86365	7.86362	7.86358	7.86352	7.86342	7.86326	7.86302	7.86266	7.86216	7.86154	7.86087	7.86028	7.85982	7.85951	7.85932	7.8592	7.85914	7.8591	7.85908	7.85907	7.85906	7.85906	7.85906	7.85905	7.85905	7.85905	7.85905	7.85905	7.85905	7.85905	7.85905	7.85905	7.85905	7.85905	7.85905	7.85905
7.86513	7.86513	7.86513	7.86513	7.86513	7.86513	7.86513	7.86512	7.86512	7.86511	7.8651	7.86509	7.86507	7.86506	7.86503	7.865	7.86496	7.8649	7.8648	7.86464	7.8644	7.86404	7.86354	7.86292	7.86226	7.86167	7.86121	7.8609	7.86071	7.86059	7.86053	7.86049	7.86047	7.86046	7.86045	7.86045	7.86045	7.86045	7.86045	7.86045	7.86045	7.86045	7.86045	7.86045	7.86045	7.86045	7.86045	7.86045	7.86045	7.86045
7.86651	7.86651	7.86651	7.86651	7.86651	7.86651	7.8665	7.8665	7.86649	7.86648	7.86647	7.86646	7.86645	7.86643	7.86641	7.86638	7.86633	7.86627	7.86617	7.86602	7.86578	7.86542	7.86492	7.8643	7.86364	7.86305	7.8626	7.86229	7.8621	7.86198	7.86192	7.86188	7.86186	7.86185	7.86184	7.86184	7.86184	7.86184	7.86184	7.86183	7.86183	7.86183	7.86183	7.86183	7.86183	7.86183	7.86183	7.86183	7.86183	7.86183
7.86788	7.86788	7.86788	7.86788	7.86788	7.86787	7.86787	7.86786	7.86786	7.86785	7.86784	7.86783	7.86781	7.8678	7.86777	7.86774	7.8677	7.86764	7.86754	7.86739	7.86715	7.86679	7.86629	7.86568	7.86502	7.86443	7.86398	7.86367	7.86348	7.86336	7.8633	7.86326	7.86324	7.86323	7.86323	7.86322	7.86322	7.86322	7.86322	7.86322	7.86322	7.86322	7.86322	7.86322	7.86322	7.86322	7.86322	7.86322	7.86322	7.86322
7.86924	7.86924	7.86924	7.86924	7.86924	7.86924	7.86923	7.86923	7.86922	7.86921	7.8692	7.86919	7.86918	7.86916	7.86914	7.86911	7.86907	7.869	7.86891	7.86875	7.86852	7.86816	7.86766	7.86705	7.86639	7.86581	7.86535	7.86505	7.86486	7.86474	7.86468	7.86464	7.86462	7.86461	7.8646	7.8646	7.8646	7.8646	7.8646	7.8646	7.8646	7.8646	7.8646	7.8646	7.8646	7.8646	7.8646	7.8646	7.8646	7.8646
7.8706	7.8706	7.8706	7.8706	7.8706	7.87059	7.87059	7.87059	7.87058	7.87057	7.87056	7.87055	7.87054	7.87052	7.8705	7.87047	7.87042	7.87036	7.87026	7.87011	7.86988	7.86952	7.86903	7.86841	7.86776	7.86718	7.86673	7.86642	7.86623	7.86611	7.86605	7.86601	7.86599	7.86598	7.86598	7.86597	7.86597	7.86597	7.86597	7.86597	7.86597	7.86597	7.86597	7.86597	7.86597	7.86597	7.86597	7.86597	7.86597	7.86597
7.87195	7.87195	7.87195	7.87195	7.87195	7.87195	7.87194	7.87194	7.87193	7.87192	7.87192	7.8719	7.87189	7.87187	7.87185	7.87182	7.87178	7.87172	7.87162	7.87147	7.87123	7.87088	7.87039	7.86977	7.86912	7.86854	7.86809	7.86779	7.8676	7.86748	7.86742	7.86738	7.86736	7.86735	7.86735	7.86734	7.86734	7.86734	7.86734	7.86734	7.86734	7.86734	7.86734	7.86734	7.86734	7.86734	7.86734	7.86734	7.86734	7.86734
7.8733	7.8733	7.8733	7.8733	7.8733	7.8733	7.87329	7.87329	7.87328	7.87327	7.87326	7.87325	7.87324	7.87322	7.8732	7.87317	7.87313	7.87307	7.87297	7.87282	7.87258	7.87223	7.87174	7.87113	7.87048	7.8699	7.86945	7.86915	7.86896	7.86885	7.86878	7.86875	7.86873	7.86871	7.86871	7.86871	7.8687	7.8687	7.8687	7.8687	7.8687	7.8687	7.8687	7.8687	7.8687	7.8687	7.8687	7.8687	7.8687	7.8687
7.87464	7.87464	7.87464	7.87464	7.87464	7.87464	7.87464	7.87463	7.87463	7.87462	7.87461	7.8746	7.87458	7.87457	7.87454	7.87451	7.87447	7.87441	7.87431	7.87416	7.87393	7.87358	7.87309	7.87248	7.87183	7.87126	7.87081	7.87051	7.87032	7.8702	7.87014	7.8701	7.87008	7.87007	7.87007	7.87006	7.87006	7.87006	7.87006	7.87006	7.87006	7.87006	7.87006	7.87006	7.87006	7.87006	7.87006	7.87006	7.87006	7.87006
7.87598	7.87598	7.87598	7.87598	7.87598	7.87598	7.87598	7.87597	7.87596	7.87596	7.87595	7.87594	7.87592	7.87591	7.87588	7.87585	7.87581	7.87575	7.87565	7.8755	7.87527	7.87492	7.87443	7.87383	7.87318	7.87261	7.87216	7.87186	7.87167	7.87156	7.87149	7.87146	7.87144	7.87143	7.87142	7.87142	7.87142	7.87142	7.87141	7.87141	7.87141	7.87141	7.87141	7.87141	7.87141	7.87141	7.87141	7.87141	7.87141	7.87141
7.87732	7.87732	7.87732	7.87732	7.87732	7.87731	7.87731	7.87731	7.8773	7.87729	7.87728	7.87727	7.87726	7.87724	7.87722	7.87719	7.87715	7.87709	7.87699	7.87684	7.87661	7.87626	7.87577	7.87517	7.87453	7.87395	7.87351	7.87321	7.87302	7.87291	7.87284	7.87281	7.87279	7.87278	7.87277	7.87277	7.87277	7.87276	7.87276	7.87276	7.87276	7.87276	7.87276	7.87276	7.87276	7.87276	7.87276	7.87276	7.87276	7.87276
7.87865	7.87865	7.87865	7.87865	7.87865	7.87864	7.87864	7.87864	7.87863	7.87862	7.87861	7.8786	7.87859	7.87857	7.87855	7.87852	7.87848	7.87842	7.87832	7.87817	7.87794	7.87759	7.87711	7.8765	7.87587	7.87529	7.87485	7.87455	7.87436	7.87425	7.87419	7.87415	7.87413	7.87412	7.87411	7.87411	7.87411	7.87411	7.87411	7.87411	7.87411	7.87411	7.87411	7.87411	7.87411	7.87411	7.87411	7.87411	7.87411	7.87411
7.87997	7.87997	7.87997	7.87997	7.87997	7.87997	7.87997	7.87996	7.87995	7.87995	7.87994	7.87993	7.87991	7.8799	7.87987	7.87984	7.8798	7.87974	7.87965	7.8795	7.87927	7.87892	7.87844	7.87784	7.8772	7.87663	7.87619	7.87589	7.8757	7.87559	7.87553	7.87549	7.87547	7.87546	7.87545	7.87545	7.87545	7.87545	7.87545	7.87545	7.87545	7.87545	7.87545	7.87545	7.87545	7.87545	7.87545	7.87545	7.87545	7.87545
7.88129	7.88129	7.88129	7.88129	7.88129	7.88129	7.88129	7.88128	7.88127	7.88127	7.88126	7.88125	7.88123	7.88122	7.88119	7.88116	7.88112	7.88106	7.88097	7.88082	7.88059	7.88024	7.87976	7.87916	7.87853	7.87796	7.87752	7.87722	7.87703	7.87692	7.87686	7.87683	7.87681	7.87679	7.87679	7.87679	7.87678	7.87678	7.87678	7.87678	7.87678	7.87678	7.87678	7.87678	7.87678	7.87678	7.87678	7.87678	7.87678	7.87678
7.88261	7.88261	7.88261	7.88261	7.88261	7.8826	7.8826	7.8826	7.88259	7.88258	7.88257	7.88256	7.88255	7.88253	7.88251	7.88248	7.88244	7.88238	7.88228	7.88214	7.88191	7.88156	7.88108	7.88049	7.87985	7.87928	7.87885	7.87855	7.87836	7.87825	7.87819	7.87815	7.87814	7.87812	7.87812	7.87812	7.87811	7.87811	7.87811	7.87811	7.87811	7.87811	7.87811	7.87811	7.87811	7.87811	7.87811	7.87811	7.87811	7.87811
7.88392	7.88392	7.88392	7.88392	7.88392	7.88392	7.88391	7.88391	7.8839	7.88389	7.88388	7.88387	7.88386	7.88384	7.88382	7.88379	7.88375	7.88369	7.8836	7.88345	7.88322	7.88288	7.8824	7.8818	7.88117	7.88061	7.88017	7.87987	7.87969	7.87958	7.87952	7.87948	7.87946	7.87945	7.87944	7.87944	7.87944	7.87944	7.87944	7.87944	7.87944	7.87944	7.87944	7.87944	7.87944	7.87944	7.87944	7.87944	7.87944	7.87944
7.88522	7.88522	7.88522	7.88522	7.88522	7.88522	7.88522	7.88521	7.88521	7.8852	7.88519	7.88518	7.88517	7.88515	7.88513	7.8851	7.88506	7.885	7.8849	7.88476	7.88453	7.88419	7.88371	7.88312	7.88249	7.88192	7.88149	7.88119	7.88101	7.8809	7.88084	7.8808	7.88078	7.88077	7.88076	7.88076	7.88076	7.88076	7.88076	7.88076	7.88076	7.88076	7.88076	7.88076	7.88076	7.88076	7.88076	7.88076	7.88076	7.88076
7.88653	7.88653	7.88653	7.88653	7.88653	7.88652	7.88652	7.88651	7.88651	7.8865	7.88649	7.88648	7.88647	7.88645	7.88643	7.8864	7.88636	7.8863	7.88621	7.88606	7.88583	7.88549	7.88502	7.88442	7.8838	7.88323	7.8828	7.88251	7.88232	7.88221	7.88215	7.88212	7.8821	7.88209	7.88208	7.88208	7.88208	7.88207	7.88207	7.88207	7.88207	7.88207	7.88207	7.88207	7.88207	7.88207	7.88207	7.88207	7.88207	7.88207
7.88782	7.88782	7.88782	7.88782	7.88782	7.88782	7.88782	7.88781	7.88781	7.8878	7.88779	7.88778	7.88776	7.88775	7.88773	7.8877	7.88766	7.8876	7.8875	7.88736	7.88713	7.88679	7.88632	7.88573	7.8851	7.88454	7.88411	7.88382	7.88363	7.88352	7.88346	7.88343	7.88341	7.8834	7.88339	7.88339	7.88339	7.88339	7.88339	7.88338	7.88338	7.88338	7.88338	7.88338	7.88338	7.88338	7.88338	7.88338	7.88338	7.88338
7.88911	7.88911	7.88911	7.88911	7.88911	7.88911	7.88911	7.8891	7.8891	7.88909	7.88908	7.88907	7.88906	7.88904	7.88902	7.88899	7.88895	7.88889	7.8888	7.88865	7.88843	7.88809	7.88761	7.88703	7.8864	7.88584	7.88541	7.88512	7.88494	7.88483	7.88477	7.88473	7.88471	7.8847	7.8847	7.88469	7.88469	7.88469	7.88469	7.88469	7.88469	7.88469	7.88469	7.88469	7.88469	7.88469	7.88469	7.88469	7.88469	7.88469
7.8904	7.8904	7.8904	7.8904	7.8904	7.8904	7.8904	7.89039	7.89039	7.89038	7.89037	7.89036	7.89034	7.89033	7.89031	7.89028	7.89024	7.89018	7.89009	7.88994	7.88972	7.88938	7.88891	7.88832	7.8877	7.88714	7.88671	7.88642	7.88624	7.88613	7.88607	7.88604	7.88602	7.88601	7.886	7.886	7.88599	7.88599	7.88599	7.88599	7.88599	7.88599	7.88599	7.88599	7.88599	7.88599	7.88599	7.88599	7.88599	7.88599
7.89169	7.89169	7.89169	7.89169	7.89169	7.89168	7.89168	7.89167	7.89167	7.89166	7.89165	7.89164	7.89163	7.89161	7.89159	7.89156	7.89152	7.89146	7.89137	7.89123	7.891	7.89066	7.89019	7.88961	7.88899	7.88844	7.88801	7.88772	7.88754	7.88743	7.88737	7.88733	7.88731	7.8873	7.8873	7.88729	7.88729	7.88729	7.88729	7.88729	7.88729	7.88729	7.88729	7.88729	7.88729	7.88729	7.88729	7.88729	7.88729	7.88729
7.89296	7.89296	7.89296	7.89296	7.89296	7.89296	7.89296	7.89295	7.89295	7.89294	7.89293	7.89292	7.89291	7.89289	7.89287	7.89284	7.8928	7.89274	7.89265	7.89251	7.89228	7.89195	7.89148	7.8909	7.89028	7.88973	7.8893	7.88901	7.88883	7.88872	7.88866	7.88863	7.88861	7.8886	7.88859	7.88859	7.88858	7.88858	7.88858	7.88858	7.88858	7.88858	7.88858	7.88858	7.88858	7.88858	7.88858	7.88858	7.88858	7.88858
7.89424	7.89424	7.89424	7.89424	7.89424	7.89424	7.89423	7.89423	7.89422	7.89421	7.8942	7.89419	7.89418	7.89416	7.89414	7.89412	7.89408	7.89402	7.89393	7.89378	7.89356	7.89322	7.89276	7.89218	7.89156	7.89101	7.89058	7.8903	7.89011	7.89001	7.88995	7.88991	7.88989	7.88988	7.88988	7.88987	7.88987	7.88987	7.88987	7.88987	7.88987	7.88987	7.88987	7.88987	7.88987	7.88987	7.88987	7.88987	7.88987	7.88987
7.89551	7.89551	7.89551	7.89551	7.89551	7.89551	7.8955	7.8955	7.89549	7.89548	7.89547	7.89546	7.89545	7.89543	7.89541	7.89539	7.89535	7.89529	7.8952	7.89505	7.89483	7.8945	7.89403	7.89345	7.89284	7.89229	7.89187	7.89158	7.8914	7.89129	7.89123	7.8912	7.89118	7.89117	7.89116	7.89116	7.89116	7.89116	7.89115	7.89115	7.89115	7.89115	7.89115	7.89115	7.89115	7.89115	7.89115	7.89115	7.89115	7.89115
7.89677	7.89677	7.89677	7.89677	7.89677	7.89677	7.89677	7.89676	7.89676	7.89675	7.89674	7.89673	7.89672	7.8967	7.89668	7.89665	7.89661	7.89655	7.89646	7.89632	7.8961	7.89577	7.8953	7.89473	7.89411	7.89357	7.89314	7.89286	7.89268	7.89257	7.89251	7.89247	7.89246	7.89245	7.89244	7.89244	7.89244	7.89243	7.89243	7.89243	7.89243	7.89243	7.89243	7.89243	7.89243	7.89243	7.89243	7.89243	7.89243	7.89243
7.89803	7.89803	7.89803	7.89803	7.89803	7.89803	7.89803	7.89802	7.89802	7.89801	7.898	7.89799	7.89798	7.89796	7.89794	7.89791	7.89787	7.89781	7.89772	7.89758	7.89736	7.89703	7.89657	7.89599	7.89538	7.89484	7.89441	7.89413	7.89395	7.89384	7.89378	7.89375	7.89373	7.89372	7.89371	7.89371	7.89371	7.89371	7.89371	7.89371	7.89371	7.89371	7.89371	7.89371	7.89371	7.89371	7.89371	7.89371	7.89371	7.89371
7.89929	7.89929	7.89929	7.89929	7.89929	7.89929	7.89928	7.89928	7.89927	7.89926	7.89926	7.89925	7.89923	7.89922	7.8992	7.89917	7.89913	7.89907	7.89898	7.89884	7.89862	7.89829	7.89783	7.89726	7.89665	7.8961	7.89568	7.8954	7.89522	7.89511	7.89505	7.89502	7.895	7.89499	7.89498	7.89498	7.89498	7.89498	7.89498	7.89498	7.89498	7.89498	7.89498	7.89498	7.89498	7.89498	7.89498	7.89498	7.89498	7.89498
7.90054	7.90054	7.90054	7.90054	7.90054	7.90054	7.90053	7.90053	7.90052	7.90052	7.90051	7.9005	7.90048	7.90047	7.90045	7.90042	7.90038	7.90032	7.90023	7.90009	7.89987	7.89954	7.89908	7.89851	7.89791	7.89736	7.89695	7.89666	7.89648	7.89638	7.89632	7.89628	7.89627	7.89625	7.89625	7.89625	7.89624	7.89624	7.89624	7.89624	7.89624	7.89624	7.89624	7.89624	7.89624	7.89624	7.89624	7.89624	7.89624	7.89624
7.90179	7.90179	7.90179	7.90179	7.90179	7.90179	7.90178	7.90178	7.90177	7.90176	7.90175	7.90174	7.90173	7.90172	7.90169	7.90167	7.90163	7.90157	7.90148	7.90134	7.90112	7.90079	7.90033	7.89977	7.89916	7.89862	7.8982	7.89792	7.89774	7.89764	7.89758	7.89754	7.89753	7.89752	7.89751	7.89751	7.89751	7.8975	7.8975	7.8975	7.8975	7.8975	7.8975	7.8975	7.8975	7.8975	7.8975	7.8975	7.8975	7.8975
7.90303	7.90303	7.90303	7.90303	7.90303	7.90303	7.90302	7.90302	7.90301	7.90301	7.903	7.90299	7.90297	7.90296	7.90294	7.90291	7.90287	7.90281	7.90272	7.90258	7.90237	7.90204	7.90158	7.90102	7.90041	7.89987	7.89946	7.89917	7.899	7.89889	7.89883	7.8988	7.89878	7.89877	7.89877	7.89876	7.89876	7.89876	7.89876	7.89876	7.89876	7.89876	7.89876	7.89876	7.89876	7.89876	7.89876	7.89876	7.89876	7.89876
7.90427	7.90427	7.90427	7.90427	7.90427	7.90427	7.90426	7.90426	7.90425	7.90424	7.90424	7.90422	7.90421	7.9042	7.90418	7.90415	7.90411	7.90405	7.90396	7.90382	7.90361	7.90328	7.90282	7.90226	7.90166	7.90112	7.90071	7.90043	7.90025	7.90015	7.90009	7.90005	7.90003	7.90002	7.90002	7.90002	7.90001	7.90001	7.90001	7.90001	7.90001	7.90001	7.90001	7.90001	7.90001	7.90001	7.90001	7.90001	7.90001	7.90001
7.9055	7.9055	7.9055	7.9055	7.9055	7.9055	7.9055	7.90549	7.90549	7.90548	7.90547	7.90546	7.90545	7.90543	7.90541	7.90538	7.90534	7.90529	7.9052	7.90506	7.90484	7.90452	7.90406	7.9035	7.9029	7.90237	7.90195	7.90167	7.9015	7.90139	7.90133	7.9013	7.90128	7.90127	7.90127	7.90126	7.90126	7.90126	7.90126	7.90126	7.90126	7.90126	7.90126	7.90126	7.90126	7.90126	7.90126	7.90126	7.90126	7.90126
7.90673	7.90673	7.90673	7.90673	7.90673	7.90673	7.90673	7.90672	7.90671	7.90671	7.9067	7.90669	7.90668	7.90666	7.90664	7.90661	7.90657	7.90652	7.90643	7.90629	7.90607	7.90575	7.9053	7.90474	7.90414	7.90361	7.90319	7.90291	7.90274	7.90263	7.90258	7.90254	7.90252	7.90251	7.90251	7.90251	7.9025	7.9025	7.9025	7.9025	7.9025	7.9025	7.9025	7.9025	7.9025	7.9025	7.9025	7.9025	7.9025	7.9025
7.90796	7.90796	7.90796	7.90796	7.90796	7.90795	7.90795	7.90795	7.90794	7.90793	7.90792	7.90791	7.9079	7.90789	7.90787	7.90784	7.9078	7.90774	7.90765	7.90752	7.9073	7.90698	7.90653	7.90597	7.90537	7.90484	7.90443	7.90415	7.90398	7.90387	7.90381	7.90378	7.90376	7.90375	7.90375	7.90374	7.90374	7.90374	7.90374	7.90374	7.90374	7.90374	7.90374	7.90374	7.90374	7.90374	7.90374	7.90374	7.90374	7.90374
7.90918	7.90918	7.90918	7.90918	7.90918	7.90917	7.90917	7.90917	7.90916	7.90915	7.90914	7.90913	7.90912	7.90911	7.90909	7.90906	7.90902	7.90896	7.90888	7.90874	7.90852	7.9082	7.90775	7.9072	7.9066	7.90607	7.90566	7.90538	7.90521	7.90511	7.90505	7.90501	7.905	7.90499	7.90498	7.90498	7.90498	7.90498	7.90497	7.90497	7.90497	7.90497	7.90497	7.90497	7.90497	7.90497	7.90497	7.90497	7.90497	7.90497
7.91039	7.91039	7.91039	7.91039	7.91039	7.91039	7.91039	7.91038	7.91038	7.91037	7.91036	7.91035	7.91034	7.91032	7.9103	7.91028	7.91024	7.91018	7.91009	7.90996	7.90974	7.90942	7.90897	7.90842	7.90783	7.9073	7.90689	7.90661	7.90644	7.90634	7.90628	7.90624	7.90623	7.90622	7.90621	7.90621	7.90621	7.90621	7.9062	7.9062	7.9062	7.9062	7.9062	7.9062	7.9062	7.9062	7.9062	7.9062	7.9062	7.9062
7.9116	7.9116	7.9116	7.9116	7.9116	7.9116	7.9116	7.91159	7.91159	7.91158	7.91157	7.91156	7.91155	7.91153	7.91151	7.91149	7.91145	7.91139	7.91131	7.91117	7.91096	7.91064	7.91019	7.90964	7.90905	7.90852	7.90811	7.90784	7.90766	7.90756	7.9075	7.90747	7.90745	7.90744	7.90744	7.90743	7.90743	7.90743	7.90743	7.90743	7.90743	7.90743	7.90743	7.90743	7.90743	7.90743	7.90743	7.90743	7.90743	7.90743
7.91281	7.91281	7.91281	7.91281	7.91281	7.91281	7.91281	7.9128	7.9128	7.91279	7.91278	7.91277	7.91276	7.91274	7.91272	7.9127	7.91266	7.9126	7.91252	7.91238	7.91217	7.91185	7.9114	7.91085	7.91026	7.90974	7.90933	7.90906	7.90888	7.90878	7.90872	7.90869	7.90867	7.90866	7.90866	7.90865	7.90865	7.90865	7.90865	7.90865	7.90865	7.90865	7.90865	7.90865	7.90865	7.90865	7.90865	7.90865	7.90865	7.90865
7.91402	7.91402	7.91402	7.91402	7.91402	7.91401	7.91401	7.91401	7.914	7.91399	7.91398	7.91397	7.91396	7.91395	7.91393	7.9139	7.91386	7.91381	7.91372	7.91358	7.91337	7.91305	7.91261	7.91206	7.91148	7.91095	7.91055	7.91027	7.9101	7.91	7.90994	7.90991	7.90989	7.90988	7.90987	7.90987	7.90987	7.90987	7.90987	7.90987	7.90987	7.90987	7.90987	7.90987	7.90987	7.90987	7.90987	7.90987	7.90987	7.90987
7.91521	7.91521	7.91521	7.91521	7.91521	7.91521	7.91521	7.9152	7.9152	7.91519	7.91518	7.91517	7.91516	7.91515	7.91513	7.9151	7.91506	7.91501	7.91492	7.91478	7.91457	7.91426	7.91381	7.91327	7.91268	7.91216	7.91176	7.91148	7.91131	7.91121	7.91115	7.91112	7.9111	7.91109	7.91109	7.91108	7.91108	7.91108	7.91108	7.91108	7.91108	7.91108	7.91108	7.91108	7.91108	7.91108	7.91108	7.91108	7.91108	7.91108
7.91641	7.91641	7.91641	7.91641	7.91641	7.91641	7.9164	7.9164	7.91639	7.91639	7.91638	7.91637	7.91636	7.91634	7.91632	7.91629	7.91626	7.9162	7.91612	7.91598	7.91577	7.91545	7.91501	7.91447	7.91389	7.91336	7.91296	7.91269	7.91252	7.91242	7.91236	7.91233	7.91231	7.9123	7.91229	7.91229	7.91229	7.91229	7.91229	7.91229	7.91229	7.91229	7.91229	7.91229	7.91229	7.91229	7.91229	7.91229	7.91229	7.91229
7.9176	7.9176	7.9176	7.9176	7.9176	7.9176	7.91759	7.91759	7.91758	7.91758	7.91757	7.91756	7.91755	7.91753	7.91751	7.91749	7.91745	7.91739	7.91731	7.91717	7.91696	7.91665	7.91621	7.91566	7.91508	7.91456	7.91416	7.91389	7.91372	7.91362	7.91356	7.91353	7.91351	7.9135	7.9135	7.91349	7.91349	7.91349	7.91349	7.91349	7.91349	7.91349	7.91349	7.91349	7.91349	7.91349	7.91349	7.91349	7.91349	7.91349
7.91879	7.91879	7.91879	7.91879	7.91879	7.91878	7.91878	7.91878	7.91877	7.91876	7.91876	7.91875	7.91873	7.91872	7.9187	7.91867	7.91863	7.91858	7.91849	7.91836	7.91815	7.91784	7.9174	7.91686	7.91628	7.91576	7.91536	7.91509	7.91492	7.91482	7.91476	7.91473	7.91471	7.9147	7.9147	7.91469	7.91469	7.91469	7.91469	7.91469	7.91469	7.91469	7.91469	7.91469	7.91469	7.91469	7.91469	7.91469	7.91469	7.91469
7.91997	7.91997	7.91997	7.91997	7.91997	7.91997	7.91996	7.91996	7.91995	7.91995	7.91994	7.91993	7.91992	7.9199	7.91988	7.91985	7.91982	7.91976	7.91968	7.91954	7.91934	7.91902	7.91859	7.91804	7.91747	7.91695	7.91655	7.91628	7.91611	7.91601	7.91596	7.91593	7.91591	7.9159	7.91589	7.91589	7.91589	7.91589	7.91589	7.91589	7.91589	7.91589	7.91589	7.91589	7.91589	7.91589	7.91589	7.91589	7.91589	7.91589
7.92115	7.92115	7.92115	7.92115	7.92115	7.92114	7.92114	7.92114	7.92113	7.92112	7.92112	7.92111	7.92109	7.92108	7.92106	7.92103	7.921	7.92094	7.92086	7.92072	7.92052	7.9202	7.91977	7.91923	7.91865	7.91814	7.91774	7.91747	7.9173	7.9172	7.91715	7.91712	7.9171	7.91709	7.91708	7.91708	7.91708	7.91708	7.91708	7.91708	7.91708	7.91708	7.91708	7.91708	7.91708	7.91708	7.91708	7.91708	7.91708	7.91708
7.92232	7.92232	7.92232	7.92232	7.92232	7.92232	7.92231	7.92231	7.9223	7.9223	7.92229	7.92228	7.92227	7.92225	7.92223	7.92221	7.92217	7.92212	7.92203	7.9219	7.92169	7.92138	7.92095	7.92041	7.91984	7.91932	7.91893	7.91866	7.91849	7.91839	7.91833	7.9183	7.91828	7.91828	7.91827	7.91827	7.91827	7.91826	7.91826	7.91826	7.91826	7.91826	7.91826	7.91826	7.91826	7.91826	7.91826	7.91826	7.91826	7.91826
7.92349	7.92349	7.92349	7.92349	7.92349	7.92349	7.92348	7.92348	7.92347	7.92347	7.92346	7.92345	7.92344	7.92342	7.9234	7.92338	7.92334	7.92329	7.9232	7.92307	7.92286	7.92255	7.92212	7.92158	7.92101	7.9205	7.92011	7.91984	7.91967	7.91957	7.91952	7.91948	7.91947	7.91946	7.91945	7.91945	7.91945	7.91945	7.91945	7.91945	7.91945	7.91945	7.91945	7.91945	7.91945	7.91945	7.91945	7.91945	7.91945	7.91945
7.92465	7.92465	7.92465	7.92465	7.92466	7.92465	7.92465	7.92465	7.92464	7.92463	7.92462	7.92461	7.9246	7.92459	7.92457	7.92454	7.92451	7.92445	7.92437	7.92424	7.92403	7.92372	7.92329	7.92276	7.92219	7.92168	7.92128	7.92102	7.92085	7.92075	7.92069	7.92066	7.92065	7.92064	7.92063	7.92063	7.92063	7.92063	7.92062	7.92062	7.92062	7.92062	7.92062	7.92062	7.92062	7.92062	7.92062	7.92062	7.92062	7.92062
7.92582	7.92582	7.92582	7.92582	7.92582	7.92581	7.92581	7.92581	7.9258	7.92579	7.92579	7.92578	7.92576	7.92575	7.92573	7.9257	7.92567	7.92561	7.92553	7.9254	7.92519	7.92489	7.92446	7.92392	7.92336	7.92285	7.92246	7.92219	7.92202	7.92192	7.92187	7.92184	7.92182	7.92181	7.9218	7.9218	7.9218	7.9218	7.9218	7.9218	7.9218	7.9218	7.9218	7.9218	7.9218	7.9218	7.9218	7.9218	7.9218	7.9218
7.92697	7.92697	7.92697	7.92697	7.92697	7.92697	7.92697	7.92696	7.92696	7.92695	7.92694	7.92693	7.92692	7.92691	7.92689	7.92686	7.92683	7.92677	7.92669	7.92656	7.92635	7.92605	7.92562	7.92509	7.92452	7.92401	7.92362	7.92336	7.92319	7.92309	7.92304	7.92301	7.92299	7.92298	7.92297	7.92297	7.92297	7.92297	7.92297	7.92297	7.92297	7.92297	7.92297	7.92297	7.92297	7.92297	7.92297	7.92297	7.92297	7.92297
7.92813	7.92813	7.92813	7.92813	7.92813	7.92812	7.92812	7.92812	7.92811	7.9281	7.9281	7.92809	7.92807	7.92806	7.92804	7.92802	7.92798	7.92792	7.92784	7.92771	7.92751	7.9272	7.92677	7.92624	7.92568	7.92518	7.92479	7.92452	7.92436	7.92426	7.9242	7.92417	7.92415	7.92415	7.92414	7.92414	7.92414	7.92413	7.92413	7.92413	7.92413	7.92413	7.92413	7.92413	7.92413	7.92413	7.92413	7.92413	7.92413	7.92413
7.92928	7.92928	7.92928	7.92928	7.92928	7.92927	7.92927	7.92927	7.92926	7.92925	7.92925	7.92924	7.92922	7.92921	7.92919	7.92916	7.92913	7.92907	7.92899	7.92886	7.92866	7.92835	7.92793	7.9274	7.92684	7.92633	7.92595	7.92568	7.92552	7.92542	7.92537	7.92533	7.92532	7.92531	7.9253	7.9253	7.9253	7.9253	7.9253	7.9253	7.9253	7.9253	7.9253	7.9253	7.9253	7.9253	7.9253	7.9253	7.9253	7.9253
7.93042	7.93042	7.93042	7.93042	7.93042	7.93042	7.93041	7.93041	7.9304	7.9304	7.93039	7.93038	7.93037	7.93035	7.93034	7.93031	7.93027	7.93022	7.93014	7.93001	7.92981	7.9295	7.92908	7.92855	7.92799	7.92749	7.9271	7.92684	7.92667	7.92658	7.92652	7.92649	7.92647	7.92646	7.92646	7.92646	7.92645	7.92645	7.92645	7.92645	7.92645	7.92645	7.92645	7.92645	7.92645	7.92645	7.92645	7.92645	7.92645	7.92645
7.93156	7.93156	7.93156	7.93156	7.93156	7.93156	7.93156	7.93155	7.93155	7.93154	7.93153	7.93152	7.93151	7.93149	7.93148	7.93145	7.93141	7.93136	7.93128	7.93115	7.93095	7.93064	7.93022	7.9297	7.92914	7.92864	7.92825	7.92799	7.92783	7.92773	7.92768	7.92764	7.92763	7.92762	7.92761	7.92761	7.92761	7.92761	7.92761	7.92761	7.92761	7.92761	7.92761	7.92761	7.92761	7.92761	7.92761	7.92761	7.92761	7.92761
7.9327	7.9327	7.9327	7.9327	7.9327	7.9327	7.93269	7.93269	7.93268	7.93268	7.93267	7.93266	7.93265	7.93263	7.93261	7.93259	7.93255	7.9325	7.93242	7.93229	7.93209	7.93178	7.93136	7.93084	7.93028	7.92978	7.9294	7.92914	7.92898	7.92888	7.92882	7.92879	7.92878	7.92877	7.92876	7.92876	7.92876	7.92876	7.92876	7.92876	7.92876	7.92876	7.92876	7.92876	7.92876	7.92876	7.92876	7.92876	7.92876	7.92876
7.93383	7.93383	7.93383	7.93383	7.93383	7.93383	7.93382	7.93382	7.93381	7.93381	7.9338	7.93379	7.93378	7.93376	7.93375	7.93372	7.93368	7.93363	7.93355	7.93342	7.93322	7.93292	7.9325	7.93198	7.93142	7.93093	7.93054	7.93028	7.93012	7.93002	7.92997	7.92994	7.92992	7.92991	7.92991	7.9299	7.9299	7.9299	7.9299	7.9299	7.9299	7.9299	7.9299	7.9299	7.9299	7.9299	7.9299	7.9299	7.9299	7.9299
7.93496	7.93496	7.93496	7.93496	7.93496	7.93496	7.93495	7.93495	7.93494	7.93494	7.93493	7.93492	7.93491	7.93489	7.93487	7.93485	7.93481	7.93476	7.93468	7.93455	7.93435	7.93405	7.93363	7.93311	7.93256	7.93206	7.93168	7.93142	7.93126	7.93116	7.93111	7.93108	7.93106	7.93105	7.93105	7.93104	7.93104	7.93104	7.93104	7.93104	7.93104	7.93104	7.93104	7.93104	7.93104	7.93104	7.93104	7.93104	7.93104	7.93104
7.93608	7.93608	7.93608	7.93608	7.93608	7.93608	7.93608	7.93607	7.93607	7.93606	7.93605	7.93604	7.93603	7.93602	7.936	7.93597	7.93594	7.93589	7.93581	7.93568	7.93548	7.93518	7.93476	7.93424	7.93369	7.9332	7.93282	7.93256	7.9324	7.9323	7.93225	7.93222	7.9322	7.93219	7.93218	7.93218	7.93218	7.93218	7.93218	7.93218	7.93218	7.93218	7.93218	7.93218	7.93218	7.93218	7.93218	7.93218	7.93218	7.93218
7.9372	7.9372	7.9372	7.9372	7.9372	7.9372	7.9372	7.93719	7.93719	7.93718	7.93717	7.93716	7.93715	7.93714	7.93712	7.9371	7.93706	7.93701	7.93693	7.9368	7.9366	7.9363	7.93589	7.93537	7.93482	7.93433	7.93395	7.93369	7.93353	7.93343	7.93338	7.93335	7.93333	7.93332	7.93332	7.93331	7.93331	7.93331	7.93331	7.93331	7.93331	7.93331	7.93331	7.93331	7.93331	7.93331	7.93331	7.93331	7.93331	7.93331
7.93832	7.93832	7.93832	7.93832	7.93832	7.93832	7.93832	7.93831	7.93831	7.9383	7.93829	7.93828	7.93827	7.93826	7.93824	7.93821	7.93818	7.93812	7.93804	7.93792	7.93772	7.93742	7.93701	7.93649	7.93595	7.93545	7.93508	7.93482	7.93466	7.93456	7.93451	7.93448	7.93446	7.93445	7.93445	7.93444	7.93444	7.93444	7.93444	7.93444	7.93444	7.93444	7.93444	7.93444	7.93444	7.93444	7.93444	7.93444	7.93444	7.93444
7.93943	7.93943	7.93943	7.93943	7.93943	7.93943	7.93943	7.93942	7.93942	7.93941	7.9394	7.93939	7.93938	7.93937	7.93935	7.93933	7.93929	7.93924	7.93916	7.93903	7.93883	7.93854	7.93812	7.93761	7.93707	7.93658	7.9362	7.93594	7.93578	7.93569	7.93563	7.9356	7.93559	7.93558	7.93557	7.93557	7.93557	7.93557	7.93557	7.93557	7.93557	7.93557	7.93557	7.93557	7.93557	7.93557	7.93557	7.93557	7.93557	7.93557
7.94054	7.94054	7.94054	7.94054	7.94054	7.94054	7.94054	7.94053	7.94053	7.94052	7.94051	7.9405	7.94049	7.94048	7.94046	7.94043	7.9404	7.94035	7.94027	7.94014	7.93994	7.93965	7.93924	7.93873	7.93818	7.93769	7.93732	7.93706	7.9369	7.93681	7.93675	7.93672	7.93671	7.9367	7.93669	7.93669	7.93669	7.93669	7.93669	7.93669	7.93669	7.93669	7.93669	7.93669	7.93669	7.93669	7.93669	7.93669	7.93669	7.93669
7.94165	7.94165	7.94165	7.94165	7.94165	7.94164	7.94164	7.94164	7.94163	7.94162	7.94162	7.94161	7.9416	7.94158	7.94156	7.94154	7.9415	7.94145	7.94137	7.94125	7.94105	7.94076	7.94035	7.93984	7.93929	7.93881	7.93843	7.93818	7.93802	7.93792	7.93787	7.93784	7.93782	7.93781	7.93781	7.93781	7.93781	7.9378	7.9378	7.9378	7.9378	7.9378	7.9378	7.9378	7.9378	7.9378	7.9378	7.9378	7.9378	7.9378
7.94275	7.94275	7.94275	7.94275	7.94275	7.94274	7.94274	7.94274	7.94273	7.94273	7.94272	7.94271	7.9427	7.94268	7.94267	7.94264	7.94261	7.94255	7.94247	7.94235	7.94215	7.94186	7.94145	7.94094	7.9404	7.93992	7.93954	7.93929	7.93913	7.93904	7.93898	7.93895	7.93894	7.93893	7.93892	7.93892	7.93892	7.93892	7.93892	7.93892	7.93892	7.93892	7.93892	7.93892	7.93892	7.93892	7.93892	7.93892	7.93892	7.93892
7.94384	7.94384	7.94384	7.94384	7.94384	7.94384	7.94384	7.94383	7.94383	7.94382	7.94381	7.94381	7.94379	7.94378	7.94376	7.94374	7.9437	7.94365	7.94357	7.94345	7.94325	7.94296	7.94255	7.94204	7.94151	7.94102	7.94065	7.9404	7.94024	7.94015	7.94009	7.94006	7.94005	7.94004	7.94003	7.94003	7.94003	7.94003	7.94003	7.94003	7.94003	7.94003	7.94003	7.94003	7.94003	7.94003	7.94003	7.94003	7.94003	7.94003
7.94494	7.94494	7.94494	7.94494	7.94494	7.94493	7.94493	7.94493	7.94492	7.94492	7.94491	7.9449	7.94489	7.94487	7.94486	7.94483	7.9448	7.94475	7.94467	7.94454	7.94435	7.94406	7.94365	7.94314	7.94261	7.94212	7.94175	7.9415	7.94134	7.94125	7.9412	7.94117	7.94115	7.94114	7.94114	7.94113	7.94113	7.94113	7.94113	7.94113	7.94113	7.94113	7.94113	7.94113	7.94113	7.94113	7.94113	7.94113	7.94113	7.94113
7.94603	7.94603	7.94603	7.94603	7.94603	7.94602	7.94602	7.94602	7.94601	7.946	7.946	7.94599	7.94598	7.94596	7.94594	7.94592	7.94589	7.94583	7.94576	7.94563	7.94544	7.94515	7.94474	7.94424	7.9437	7.94322	7.94285	7.9426	7.94244	7.94235	7.9423	7.94227	7.94225	7.94224	7.94224	7.94223	7.94223	7.94223	7.94223	7.94223	7.94223	7.94223	7.94223	7.94223	7.94223	7.94223	7.94223	7.94223	7.94223	7.94223
7.94711	7.94711	7.94711	7.94711	7.94711	7.94711	7.94711	7.9471	7.9471	7.94709	7.94708	7.94707	7.94706	7.94705	7.94703	7.94701	7.94697	7.94692	7.94684	7.94672	7.94653	7.94624	7.94583	7.94533	7.9448	7.94432	7.94395	7.9437	7.94354	7.94345	7.94339	7.94337	7.94335	7.94334	7.94333	7.94333	7.94333	7.94333	7.94333	7.94333	7.94333	7.94333	7.94333	7.94333	7.94333	7.94333	7.94333	7.94333	7.94333	7.94333
7.94819	7.94819	7.94819	7.94819	7.94819	7.94819	7.94819	7.94818	7.94818	7.94817	7.94816	7.94815	7.94814	7.94813	7.94811	7.94809	7.94805	7.948	7.94792	7.9478	7.94761	7.94732	7.94692	7.94642	7.94588	7.94541	7.94504	7.94479	7.94463	7.94454	7.94449	7.94446	7.94444	7.94443	7.94443	7.94443	7.94442	7.94442	7.94442	7.94442	7.94442	7.94442	7.94442	7.94442	7.94442	7.94442	7.94442	7.94442	7.94442	7.94442
7.94927	7.94927	7.94927	7.94927	7.94927	7.94927	7.94926	7.94926	7.94926	7.94925	7.94924	7.94923	7.94922	7.94921	7.94919	7.94917	7.94913	7.94908	7.949	7.94888	7.94869	7.9484	7.948	7.9475	7.94697	7.94649	7.94613	7.94588	7.94572	7.94563	7.94558	7.94555	7.94553	7.94552	7.94552	7.94551	7.94551	7.94551	7.94551	7.94551	7.94551	7.94551	7.94551	7.94551	7.94551	7.94551	7.94551	7.94551	7.94551	7.94551
7.95034	7.95034	7.95034	7.95034	7.95034	7.95034	7.95034	7.95033	7.95033	7.95032	7.95032	7.95031	7.9503	7.95028	7.95026	7.95024	7.95021	7.95016	7.95008	7.94995	7.94976	7.94948	7.94908	7.94858	7.94805	7.94758	7.94721	7.94696	7.94681	7.94672	7.94666	7.94663	7.94662	7.94661	7.9466	7.9466	7.9466	7.9466	7.9466	7.9466	7.9466	7.9466	7.9466	7.9466	7.9466	7.9466	7.9466	7.9466	7.9466	7.9466
7.95141	7.95141	7.95141	7.95141	7.95141	7.95141	7.95141	7.9514	7.9514	7.95139	7.95139	7.95138	7.95137	7.95135	7.95133	7.95131	7.95128	7.95123	7.95115	7.95103	7.95084	7.95055	7.95015	7.94965	7.94913	7.94865	7.94829	7.94804	7.94789	7.9478	7.94774	7.94771	7.9477	7.94769	7.94768	7.94768	7.94768	7.94768	7.94768	7.94768	7.94768	7.94768	7.94768	7.94768	7.94768	7.94768	7.94768	7.94768	7.94768	7.94768
7.95248	7.95248	7.95248	7.95248	7.95248	7.95248	7.95247	7.95247	7.95247	7.95246	7.95245	7.95244	7.95243	7.95242	7.9524	7.95238	7.95234	7.95229	7.95221	7.95209	7.9519	7.95162	7.95122	7.95073	7.9502	7.94973	7.94937	7.94912	7.94896	7.94887	7.94882	7.94879	7.94878	7.94877	7.94876	7.94876	7.94876	7.94876	7.94876	7.94876	7.94876	7.94876	7.94876	7.94876	7.94876	7.94876	7.94876	7.94876	7.94876	7.94876
7.95354	7.95354	7.95354	7.95354	7.95354	7.95354	7.95354	7.95353	7.95353	7.95352	7.95351	7.9535	7.95349	7.95348	7.95346	7.95344	7.95341	7.95336	7.95328	7.95316	7.95297	7.95268	7.95229	7.95179	7.95127	7.9508	7.95044	7.95019	7.95004	7.94995	7.9499	7.94987	7.94985	7.94984	7.94984	7.94983	7.94983	7.94983	7.94983	7.94983	7.94983	7.94983	7.94983	7.94983	7.94983	7.94983	7.94983	7.94983	7.94983	7.94983
7.9546	7.9546	7.9546	7.9546	7.9546	7.9546	7.95459	7.95459	7.95459	7.95458	7.95457	7.95456	7.95455	7.95454	7.95452	7.9545	7.95446	7.95441	7.95434	7.95422	7.95403	7.95374	7.95335	7.95286	7.95234	7.95187	7.95151	7.95126	7.95111	7.95102	7.95097	7.95094	7.95092	7.95091	7.95091	7.9509	7.9509	7.9509	7.9509	7.9509	7.9509	7.9509	7.9509	7.9509	7.9509	7.9509	7.9509	7.9509	7.9509	7.9509
7.95565	7.95565	7.95565	7.95565	7.95565	7.95565	7.95565	7.95565	7.95564	7.95563	7.95563	7.95562	7.95561	7.95559	7.95558	7.95555	7.95552	7.95547	7.95539	7.95527	7.95508	7.9548	7.95441	7.95392	7.9534	7.95293	7.95257	7.95233	7.95217	7.95208	7.95203	7.952	7.95199	7.95198	7.95197	7.95197	7.95197	7.95197	7.95197	7.95197	7.95197	7.95197	7.95197	7.95197	7.95197	7.95197	7.95197	7.95197	7.95197	7.95197
7.95671	7.95671	7.95671	7.95671	7.95671	7.9567	7.9567	7.9567	7.95669	7.95669	7.95668	7.95667	7.95666	7.95664	7.95663	7.9566	7.95657	7.95652	7.95644	7.95632	7.95614	7.95586	7.95546	7.95497	7.95446	7.95399	7.95363	7.95339	7.95324	7.95315	7.95309	7.95307	7.95305	7.95304	7.95304	7.95303	7.95303	7.95303	7.95303	7.95303	7.95303	7.95303	7.95303	7.95303	7.95303	7.95303	7.95303	7.95303	7.95303	7.95303
7.95775	7.95775	7.95775	7.95775	7.95775	7.95775	7.95775	7.95774	7.95774	7.95773	7.95773	7.95772	7.95771	7.95769	7.95767	7.95765	7.95762	7.95757	7.95749	7.95737	7.95719	7.95691	7.95651	7.95603	7.95551	7.95505	7.95469	7.95445	7.95429	7.9542	7.95415	7.95412	7.95411	7.9541	7.95409	7.95409	7.95409	7.95409	7.95409	7.95409	7.95409	7.95409	7.95409	7.95409	7.95409	7.95409	7.95409	7.95409	7.95409	7.95409
7.9588	7.9588	7.9588	7.9588	7.9588	7.95879	7.95879	7.95879	7.95878	7.95878	7.95877	7.95876	7.95875	7.95874	7.95872	7.9587	7.95866	7.95861	7.95854	7.95842	7.95823	7.95795	7.95756	7.95708	7.95656	7.9561	7.95574	7.9555	7.95535	7.95526	7.95521	7.95518	7.95516	7.95515	7.95515	7.95515	7.95515	7.95514	7.95514	7.95514	7.95514	7.95514	7.95514	7.95514	7.95514	7.95514	7.95514	7.95514	7.95514	7.95514
7.95984	7.95984	7.95984	7.95984	7.95984	7.95983	7.95983	7.95983	7.95982	7.95982	7.95981	7.9598	7.95979	7.95978	7.95976	7.95974	7.9597	7.95965	7.95958	7.95946	7.95927	7.95899	7.9586	7.95812	7.95761	7.95715	7.95679	7.95655	7.9564	7.95631	7.95626	7.95623	7.95621	7.95621	7.9562	7.9562	7.9562	7.9562	7.9562	7.9562	7.95619	7.95619	7.95619	7.95619	7.95619	7.95619	7.95619	7.95619	7.95619	7.95619
7.96087	7.96087	7.96087	7.96087	7.96087	7.96087	7.96087	7.96086	7.96086	7.96085	7.96084	7.96084	7.96083	7.96081	7.96079	7.96077	7.96074	7.96069	7.96061	7.9605	7.96031	7.96003	7.95964	7.95916	7.95865	7.95819	7.95784	7.9576	7.95745	7.95736	7.95731	7.95728	7.95726	7.95725	7.95725	7.95725	7.95724	7.95724	7.95724	7.95724	7.95724	7.95724	7.95724	7.95724	7.95724	7.95724	7.95724	7.95724	7.95724	7.95724
7.9619	7.9619	7.9619	7.9619	7.9619	7.9619	7.9619	7.9619	7.96189	7.96188	7.96188	7.96187	7.96186	7.96184	7.96183	7.9618	7.96177	7.96172	7.96165	7.96153	7.96135	7.96107	7.96068	7.9602	7.95969	7.95923	7.95888	7.95864	7.95849	7.9584	7.95835	7.95832	7.95831	7.9583	7.95829	7.95829	7.95829	7.95829	7.95829	7.95829	7.95829	7.95829	7.95829	7.95829	7.95829	7.95829	7.95829	7.95829	7.95829	7.95829
7.96293	7.96293	7.96293	7.96293	7.96293	7.96293	7.96293	7.96292	7.96292	7.96291	7.96291	7.9629	7.96289	7.96287	7.96286	7.96283	7.9628	7.96275	7.96268	7.96256	7.96238	7.9621	7.96171	7.96123	7.96073	7.96027	7.95992	7.95968	7.95953	7.95944	7.95939	7.95936	7.95935	7.95934	7.95933	7.95933	7.95933	7.95933	7.95933	7.95933	7.95933	7.95933	7.95933	7.95933	7.95933	7.95933	7.95933	7.95933	7.95933	7.95933
7.96396	7.96396	7.96396	7.96396	7.96396	7.96396	7.96395	7.96395	7.96394	7.96394	7.96393	7.96392	7.96391	7.9639	7.96388	7.96386	7.96383	7.96378	7.9637	7.96359	7.9634	7.96313	7.96274	7.96227	7.96176	7.9613	7.96095	7.96071	7.96056	7.96048	7.96043	7.9604	7.96038	7.96037	7.96037	7.96037	7.96036	7.96036	7.96036	7.96036	7.96036	7.96036	7.96036	7.96036	7.96036	7.96036	7.96036	7.96036	7.96036	7.96036
7.96498	7.96498	7.96498	7.96498	7.96498	7.96498	7.96497	7.96497	7.96497	7.96496	7.96495	7.96494	7.96493	7.96492	7.9649	7.96488	7.96485	7.9648	7.96473	7.96461	7.96443	7.96415	7.96377	7.96329	7.96279	7.96233	7.96198	7.96174	7.9616	7.96151	7.96146	7.96143	7.96141	7.96141	7.9614	7.9614	7.9614	7.9614	7.9614	7.9614	7.9614	7.9614	7.9614	7.9614	7.9614	7.9614	7.9614	7.9614	7.9614	7.9614
7.966	7.966	7.966	7.966	7.966	7.966	7.96599	7.96599	7.96598	7.96598	7.96597	7.96596	7.96595	7.96594	7.96592	7.9659	7.96587	7.96582	7.96574	7.96563	7.96545	7.96517	7.96479	7.96432	7.96381	7.96336	7.96301	7.96277	7.96262	7.96254	7.96249	7.96246	7.96244	7.96243	7.96243	7.96243	7.96243	7.96243	7.96242	7.96242	7.96242	7.96242	7.96242	7.96242	7.96242	7.96242	7.96242	7.96242	7.96242	7.96242
7.96701	7.96701	7.96701	7.96701	7.96701	7.96701	7.96701	7.967	7.967	7.96699	7.96698	7.96698	7.96697	7.96695	7.96694	7.96691	7.96688	7.96683	7.96676	7.96664	7.96646	7.96619	7.96581	7.96533	7.96483	7.96438	7.96403	7.9638	7.96365	7.96356	7.96351	7.96348	7.96347	7.96346	7.96346	7.96345	7.96345	7.96345	7.96345	7.96345	7.96345	7.96345	7.96345	7.96345	7.96345	7.96345	7.96345	7.96345	7.96345	7.96345
7.96802	7.96802	7.96802	7.96802	7.96802	7.96802	7.96802	7.96801	7.96801	7.968	7.968	7.96799	7.96798	7.96796	7.96795	7.96792	7.96789	7.96784	7.96777	7.96765	7.96747	7.9672	7.96682	7.96635	7.96585	7.9654	7.96505	7.96482	7.96467	7.96458	7.96453	7.96451	7.96449	7.96448	7.96448	7.96447	7.96447	7.96447	7.96447	7.96447	7.96447	7.96447	7.96447	7.96447	7.96447	7.96447	7.96447	7.96447	7.96447	7.96447
7.96903	7.96903	7.96903	7.96903	7.96903	7.96903	7.96902	7.96902	7.96902	7.96901	7.969	7.96899	7.96898	7.96897	7.96895	7.96893	7.9689	7.96885	7.96878	7.96866	7.96848	7.96821	7.96783	7.96736	7.96686	7.96641	7.96607	7.96583	7.96569	7.9656	7.96555	7.96552	7.96551	7.9655	7.9655	7.96549	7.96549	7.96549	7.96549	7.96549	7.96549	7.96549	7.96549	7.96549	7.96549	7.96549	7.96549	7.96549	7.96549	7.96549
7.97003	7.97003	7.97003	7.97003	7.97003	7.97003	7.97003	7.97002	7.97002	7.97001	7.97001	7.97	7.96999	7.96997	7.96996	7.96993	7.9699	7.96986	7.96978	7.96967	7.96949	7.96922	7.96884	7.96837	7.96787	7.96743	7.96708	7.96685	7.9667	7.96662	7.96657	7.96654	7.96652	7.96651	7.96651	7.96651	7.96651	7.96651	7.9665	7.9665	7.9665	7.9665	7.9665	7.9665	7.9665	7.9665	7.9665	7.9665	7.9665	7.9665
7.97103	7.97103	7.97103	7.97103	7.97103	7.97103	7.97103	7.97102	7.97102	7.97101	7.97101	7.971	7.97099	7.97097	7.97096	7.97093	7.9709	7.97086	7.97078	7.97067	7.97049	7.97022	7.96984	7.96938	7.96888	7.96843	7.96809	7.96786	7.96771	7.96763	7.96758	7.96755	7.96753	7.96753	7.96752	7.96752	7.96752	7.96752	7.96752	7.96752	7.96752	7.96752	7.96752	7.96752	7.96752	7.96752	7.96752	7.96752	7.96752	7.96752
7.97203	7.97203	7.97203	7.97203	7.97203	7.97203	7.97202	7.97202	7.97201	7.97201	7.972	7.97199	7.97198	7.97197	7.97195	7.97193	7.9719	7.97185	7.97178	7.97167	7.97149	7.97122	7.97084	7.97038	7.96988	7.96944	7.9691	7.96886	7.96872	7.96863	7.96858	7.96856	7.96854	7.96853	7.96853	7.96853	7.96852	7.96852	7.96852	7.96852	7.96852	7.96852	7.96852	7.96852	7.96852	7.96852	7.96852	7.96852	7.96852	7.96852
7.97302	7.97302	7.97302	7.97302	7.97302	7.97302	7.97302	7.97301	7.97301	7.973	7.97299	7.97299	7.97298	7.97296	7.97295	7.97292	7.97289	7.97285	7.97277	7.97266	7.97248	7.97221	7.97184	7.97138	7.97088	7.97044	7.9701	7.96987	7.96972	7.96964	7.96959	7.96956	7.96954	7.96954	7.96953	7.96953	7.96953	7.96953	7.96953	7.96953	7.96953	7.96953	7.96953	7.96953	7.96953	7.96953	7.96953	7.96953	7.96953	7.96953
7.97401	7.97401	7.97401	7.97401	7.97401	7.97401	7.97401	7.974	7.974	7.97399	7.97398	7.97398	7.97397	7.97395	7.97394	7.97391	7.97388	7.97384	7.97376	7.97365	7.97347	7.97321	7.97283	7.97237	7.97188	7.97144	7.9711	7.97087	7.97072	7.97064	7.97059	7.97056	7.97054	7.97054	7.97053	7.97053	7.97053	7.97053	7.97053	7.97053	7.97053	7.97053	7.97053	7.97053	7.97053	7.97053	7.97053	7.97053	7.97053	7.97053
7.975	7.975	7.975	7.975	7.975	7.97499	7.97499	7.97499	7.97498	7.97498	7.97497	7.97496	7.97495	7.97494	7.97492	7.9749	7.97487	7.97482	7.97475	7.97464	7.97446	7.97419	7.97382	7.97336	7.97287	7.97243	7.97209	7.97186	7.97172	7.97163	7.97158	7.97156	7.97154	7.97153	7.97153	7.97153	7.97152	7.97152	7.97152	7.97152	7.97152	7.97152	7.97152	7.97152	7.97152	7.97152	7.97152	7.97152	7.97152	7.97152
7.97598	7.97598	7.97598	7.97598	7.97598	7.97598	7.97597	7.97597	7.97596	7.97596	7.97595	7.97594	7.97593	7.97592	7.9759	7.97588	7.97585	7.9758	7.97573	7.97562	7.97544	7.97518	7.97481	7.97435	7.97386	7.97342	7.97308	7.97285	7.97271	7.97263	7.97258	7.97255	7.97253	7.97253	7.97252	7.97252	7.97252	7.97252	7.97252	7.97252	7.97252	7.97252	7.97252	7.97252	7.97252	7.97252	7.97252	7.97252	7.97252	7.97252
7.97696	7.97696	7.97696	7.97696	7.97696	7.97695	7.97695	7.97695	7.97694	7.97694	7.97693	7.97692	7.97691	7.9769	7.97688	7.97686	7.97683	7.97678	7.97671	7.9766	7.97642	7.97616	7.97579	7.97533	7.97485	7.97441	7.97407	7.97384	7.9737	7.97361	7.97357	7.97354	7.97352	7.97352	7.97351	7.97351	7.97351	7.97351	7.97351	7.97351	7.97351	7.97351	7.97351	7.97351	7.97351	7.97351	7.97351	7.97351	7.97351	7.97351
7.97793	7.97793	7.97793	7.97793	7.97793	7.97793	7.97793	7.97792	7.97792	7.97791	7.97791	7.9779	7.97789	7.97787	7.97786	7.97784	7.97781	7.97776	7.97769	7.97758	7.9774	7.97714	7.97677	7.97631	7.97583	7.97539	7.97506	7.97483	7.97468	7.9746	7.97455	7.97452	7.97451	7.9745	7.9745	7.97449	7.97449	7.97449	7.97449	7.97449	7.97449	7.97449	7.97449	7.97449	7.97449	7.97449	7.97449	7.97449	7.97449	7.97449
7.9789	7.9789	7.9789	7.9789	7.9789	7.9789	7.9789	7.97889	7.97889	7.97888	7.97888	7.97887	7.97886	7.97885	7.97883	7.97881	7.97878	7.97873	7.97866	7.97855	7.97837	7.97811	7.97774	7.97729	7.97681	7.97637	7.97604	7.97581	7.97567	7.97558	7.97553	7.97551	7.97549	7.97548	7.97548	7.97548	7.97548	7.97547	7.97547	7.97547	7.97547	7.97547	7.97547	7.97547	7.97547	7.97547	7.97547	7.97547	7.97547	7.97547
7.97987	7.97987	7.97987	7.97987	7.97987	7.97987	7.97987	7.97986	7.97986	7.97985	7.97985	7.97984	7.97983	7.97981	7.9798	7.97978	7.97975	7.9797	7.97963	7.97952	7.97934	7.97908	7.97872	7.97826	7.97778	7.97735	7.97701	7.97679	7.97664	7.97656	7.97651	7.97649	7.97647	7.97646	7.97646	7.97646	7.97645	7.97645	7.97645	7.97645	7.97645	7.97645	7.97645	7.97645	7.97645	7.97645	7.97645	7.97645	7.97645	7.97645
7.98084	7.98084	7.98084	7.98084	7.98084	7.98083	7.98083	7.98083	7.98082	7.98082	7.98081	7.9808	7.98079	7.98078	7.98076	7.98074	7.98071	7.98067	7.9806	7.98048	7.98031	7.98005	7.97968	7.97923	7.97875	7.97832	7.97799	7.97776	7.97762	7.97754	7.97749	7.97746	7.97745	7.97744	7.97743	7.97743	7.97743	7.97743	7.97743	7.97743	7.97743	7.97743	7.97743	7.97743	7.97743	7.97743	7.97743	7.97743	7.97743	7.97743
7.9818	7.9818	7.9818	7.9818	7.9818	7.9818	7.98179	7.98179	7.98178	7.98178	7.98177	7.98176	7.98175	7.98174	7.98173	7.9817	7.98167	7.98163	7.98156	7.98145	7.98127	7.98101	7.98065	7.9802	7.97972	7.97929	7.97896	7.97873	7.97859	7.97851	7.97846	7.97843	7.97842	7.97841	7.97841	7.9784	7.9784	7.9784	7.9784	7.9784	7.9784	7.9784	7.9784	7.9784	7.9784	7.9784	7.9784	7.9784	7.9784	7.9784
7.98275	7.98275	7.98275	7.98275	7.98275	7.98275	7.98275	7.98275	7.98274	7.98274	7.98273	7.98272	7.98271	7.9827	7.98268	7.98266	7.98263	7.98259	7.98252	7.98241	7.98223	7.98197	7.98161	7.98116	7.98068	7.98025	7.97992	7.9797	7.97956	7.97948	7.97943	7.9794	7.97939	7.97938	7.97937	7.97937	7.97937	7.97937	7.97937	7.97937	7.97937	7.97937	7.97937	7.97937	7.97937	7.97937	7.97937	7.97937	7.97937	7.97937
7.98371	7.98371	7.98371	7.98371	7.98371	7.98371	7.98371	7.9837	7.9837	7.98369	7.98368	7.98368	7.98367	7.98365	7.98364	7.98362	7.98359	7.98354	7.98347	7.98336	7.98319	7.98293	7.98257	7.98212	7.98165	7.98122	7.98089	7.98066	7.98052	7.98044	7.98039	7.98037	7.98035	7.98034	7.98034	7.98034	7.98034	7.98033	7.98033	7.98033	7.98033	7.98033	7.98033	7.98033	7.98033	7.98033	7.98033	7.98033	7.98033	7.98033
7.98466	7.98466	7.98466	7.98466	7.98466	7.98466	7.98466	7.98465	7.98465	7.98464	7.98464	7.98463	7.98462	7.98461	7.98459	7.98457	7.98454	7.98449	7.98442	7.98431	7.98414	7.98388	7.98352	7.98308	7.9826	7.98218	7.98185	7.98162	7.98148	7.9814	7.98135	7.98133	7.98131	7.98131	7.9813	7.9813	7.9813	7.9813	7.9813	7.9813	7.9813	7.9813	7.9813	7.9813	7.9813	7.9813	7.9813	7.9813	7.9813	7.9813
7.98561	7.98561	7.98561	7.98561	7.98561	7.98561	7.9856	7.9856	7.9856	7.98559	7.98558	7.98558	7.98557	7.98555	7.98554	7.98552	7.98549	7.98544	7.98537	7.98526	7.98509	7.98483	7.98448	7.98403	7.98356	7.98313	7.9828	7.98258	7.98244	7.98236	7.98231	7.98229	7.98227	7.98226	7.98226	7.98226	7.98226	7.98225	7.98225	7.98225	7.98225	7.98225	7.98225	7.98225	7.98225	7.98225	7.98225	7.98225	7.98225	7.98225
7.98655	7.98655	7.98655	7.98655	7.98655	7.98655	7.98655	7.98654	7.98654	7.98653	7.98653	7.98652	7.98651	7.9865	7.98648	7.98646	7.98643	7.98639	7.98632	7.98621	7.98604	7.98578	7.98542	7.98498	7.98451	7.98408	7.98376	7.98354	7.9834	7.98331	7.98327	7.98324	7.98323	7.98322	7.98321	7.98321	7.98321	7.98321	7.98321	7.98321	7.98321	7.98321	7.98321	7.98321	7.98321	7.98321	7.98321	7.98321	7.98321	7.98321
7.98749	7.98749	7.98749	7.98749	7.98749	7.98749	7.98749	7.98749	7.98748	7.98748	7.98747	7.98746	7.98745	7.98744	7.98742	7.9874	7.98737	7.98733	7.98726	7.98715	7.98698	7.98672	7.98637	7.98593	7.98546	7.98503	7.98471	7.98449	7.98435	7.98427	7.98422	7.98419	7.98418	7.98417	7.98417	7.98416	7.98416	7.98416	7.98416	7.98416	7.98416	7.98416	7.98416	7.98416	7.98416	7.98416	7.98416	7.98416	7.98416	7.98416
7.98843	7.98843	7.98843	7.98843	7.98843	7.98843	7.98843	7.98842	7.98842	7.98841	7.98841	7.9884	7.98839	7.98838	7.98836	7.98834	7.98831	7.98827	7.9882	7.98809	7.98792	7.98766	7.98731	7.98687	7.9864	7.98598	7.98565	7.98543	7.98529	7.98521	7.98517	7.98514	7.98513	7.98512	7.98511	7.98511	7.98511	7.98511	7.98511	7.98511	7.98511	7.98511	7.98511	7.98511	7.98511	7.98511	7.98511	7.98511	7.98511	7.98511
7.98937	7.98937	7.98937	7.98937	7.98937	7.98936	7.98936	7.98936	7.98935	7.98935	7.98934	7.98933	7.98932	7.98931	7.9893	7.98927	7.98925	7.9892	7.98913	7.98902	7.98886	7.9886	7.98825	7.98781	7.98734	7.98692	7.9866	7.98638	7.98624	7.98616	7.98611	7.98609	7.98607	7.98606	7.98606	7.98606	7.98605	7.98605	7.98605	7.98605	7.98605	7.98605	7.98605	7.98605	7.98605	7.98605	7.98605	7.98605	7.98605	7.98605
7.9903	7.9903	7.9903	7.9903	7.9903	7.99029	7.99029	7.99029	7.99028	7.99028	7.99027	7.99026	7.99025	7.99024	7.99023	7.99021	7.99018	7.99013	7.99006	7.98996	7.98979	7.98954	7.98918	7.98874	7.98828	7.98786	7.98754	7.98732	7.98718	7.9871	7.98705	7.98703	7.98701	7.987	7.987	7.987	7.987	7.987	7.98699	7.98699	7.98699	7.98699	7.98699	7.98699	7.98699	7.98699	7.98699	7.98699	7.98699	7.98699
7.99122	7.99122	7.99122	7.99122	7.99122	7.99122	7.99122	7.99122	7.99121	7.99121	7.9912	7.99119	7.99118	7.99117	7.99116	7.99113	7.9911	7.99106	7.99099	7.99089	7.99072	7.99047	7.99011	7.98968	7.98921	7.98879	7.98847	7.98825	7.98812	7.98804	7.98799	7.98796	7.98795	7.98794	7.98794	7.98794	7.98793	7.98793	7.98793	7.98793	7.98793	7.98793	7.98793	7.98793	7.98793	7.98793	7.98793	7.98793	7.98793	7.98793
7.99215	7.99215	7.99215	7.99215	7.99215	7.99215	7.99214	7.99214	7.99214	7.99213	7.99212	7.99212	7.99211	7.9921	7.99208	7.99206	7.99203	7.99199	7.99192	7.99181	7.99164	7.99139	7.99104	7.99061	7.99014	7.98973	7.98941	7.98919	7.98905	7.98897	7.98892	7.9889	7.98888	7.98888	7.98887	7.98887	7.98887	7.98887	7.98887	7.98887	7.98887	7.98887	7.98887	7.98887	7.98887	7.98887	7.98887	7.98887	7.98887	7.98887
7.99307	7.99307	7.99307	7.99307	7.99307	7.99307	7.99307	7.99306	7.99306	7.99305	7.99305	7.99304	7.99303	7.99302	7.993	7.99298	7.99295	7.99291	7.99284	7.99273	7.99257	7.99232	7.99197	7.99153	7.99107	7.99065	7.99034	7.99012	7.98998	7.9899	7.98986	7.98983	7.98982	7.98981	7.9898	7.9898	7.9898	7.9898	7.9898	7.9898	7.9898	7.9898	7.9898	7.9898	7.9898	7.9898	7.9898	7.9898	7.9898	7.9898
7.99399	7.99399	7.99399	7.99399	7.99399	7.99399	7.99398	7.99398	7.99398	7.99397	7.99396	7.99396	7.99395	7.99393	7.99392	7.9939	7.99387	7.99383	7.99376	7.99365	7.99349	7.99324	7.99289	7.99245	7.99199	7.99158	7.99126	7.99104	7.99091	7.99083	7.99078	7.99076	7.99074	7.99074	7.99073	7.99073	7.99073	7.99073	7.99073	7.99073	7.99073	7.99073	7.99073	7.99073	7.99073	7.99073	7.99073	7.99073	7.99073	7.99073
7.9949	7.9949	7.9949	7.9949	7.9949	7.9949	7.9949	7.99489	7.99489	7.99488	7.99488	7.99487	7.99486	7.99485	7.99483	7.99481	7.99478	7.99474	7.99467	7.99457	7.9944	7.99415	7.9938	7.99337	7.99291	7.9925	7.99218	7.99197	7.99183	7.99175	7.99171	7.99168	7.99167	7.99166	7.99166	7.99165	7.99165	7.99165	7.99165	7.99165	7.99165	7.99165	7.99165	7.99165	7.99165	7.99165	7.99165	7.99165	7.99165	7.99165
7.99581	7.99581	7.99581	7.99581	7.99581	7.99581	7.99581	7.99581	7.9958	7.9958	7.99579	7.99578	7.99577	7.99576	7.99575	7.99572	7.9957	7.99565	7.99559	7.99548	7.99531	7.99507	7.99472	7.99429	7.99383	7.99342	7.9931	7.99289	7.99275	7.99267	7.99263	7.9926	7.99259	7.99258	7.99258	7.99258	7.99257	7.99257	7.99257	7.99257	7.99257	7.99257	7.99257	7.99257	7.99257	7.99257	7.99257	7.99257	7.99257	7.99257
7.99672	7.99672	7.99672	7.99672	7.99672	7.99672	7.99672	7.99671	7.99671	7.9967	7.9967	7.99669	7.99668	7.99667	7.99665	7.99663	7.9966	7.99656	7.99649	7.99639	7.99622	7.99598	7.99563	7.9952	7.99475	7.99434	7.99402	7.99381	7.99367	7.99359	7.99355	7.99352	7.99351	7.9935	7.9935	7.99349	7.99349	7.99349	7.99349	7.99349	7.99349	7.99349	7.99349	7.99349	7.99349	7.99349	7.99349	7.99349	7.99349	7.99349
7.99763	7.99763	7.99763	7.99763	7.99763	7.99762	7.99762	7.99762	7.99761	7.99761	7.9976	7.99759	7.99759	7.99757	7.99756	7.99754	7.99751	7.99747	7.9974	7.99729	7.99713	7.99688	7.99654	7.99611	7.99566	7.99525	7.99493	7.99472	7.99459	7.99451	7.99446	7.99444	7.99442	7.99442	7.99441	7.99441	7.99441	7.99441	7.99441	7.99441	7.99441	7.99441	7.99441	7.99441	7.99441	7.99441	7.99441	7.99441	7.99441	7.99441
7.99853	7.99853	7.99853	7.99853	7.99853	7.99853	7.99852	7.99852	7.99852	7.99851	7.9985	7.9985	7.99849	7.99848	7.99846	7.99844	7.99841	7.99837	7.9983	7.9982	7.99803	7.99779	7.99744	7.99702	7.99657	7.99616	7.99584	7.99563	7.9955	7.99542	7.99537	7.99535	7.99533	7.99533	7.99532	7.99532	7.99532	7.99532	7.99532	7.99532	7.99532	7.99532	7.99532	7.99532	7.99532	7.99532	7.99532	7.99532	7.99532	7.99532
7.99943	7.99943	7.99943	7.99943	7.99943	7.99942	7.99942	7.99942	7.99941	7.99941	7.9994	7.99939	7.99939	7.99937	7.99936	7.99934	7.99931	7.99927	7.9992	7.9991	7.99893	7.99869	7.99835	7.99792	7.99747	7.99706	7.99675	7.99654	7.99641	7.99633	7.99628	7.99626	7.99624	7.99624	7.99623	7.99623	7.99623	7.99623	7.99623	7.99623	7.99623	7.99623	7.99623	7.99623	7.99623	7.99623	7.99623	7.99623	7.99623	7.99623
8.00032	8.00032	8.00032	8.00032	8.00032	8.00032	8.00032	8.00031	8.00031	8.0003	8.0003	8.00029	8.00028	8.00027	8.00025	8.00023	8.00021	8.00016	8.0001	7.99999	7.99983	7.99959	7.99924	7.99882	7.99837	7.99797	7.99765	7.99744	7.99731	7.99723	7.99719	7.99716	7.99715	7.99714	7.99714	7.99713	7.99713	7.99713	7.99713	7.99713	7.99713	7.99713	7.99713	7.99713	7.99713	7.99713	7.99713	7.99713	7.99713	7.99713
8.00121	8.00121	8.00121	8.00121	8.00121	8.00121	8.00121	8.00121	8.0012	8.0012	8.00119	8.00118	8.00117	8.00116	8.00115	8.00113	8.0011	8.00106	8.00099	8.00089	8.00072	8.00048	8.00014	7.99972	7.99927	7.99887	7.99855	7.99834	7.99821	7.99813	7.99809	7.99806	7.99805	7.99804	7.99804	7.99804	7.99803	7.99803	7.99803	7.99803	7.99803	7.99803	7.99803	7.99803	7.99803	7.99803	7.99803	7.99803	7.99803	7.99803
8.0021	8.0021	8.0021	8.0021	8.0021	8.0021	8.0021	8.00209	8.00209	8.00209	8.00208	8.00207	8.00206	8.00205	8.00204	8.00202	8.00199	8.00194	8.00188	8.00178	8.00161	8.00137	8.00103	8.00061	8.00016	7.99976	7.99945	7.99924	7.99911	7.99903	7.99899	7.99896	7.99895	7.99894	7.99894	7.99893	7.99893	7.99893	7.99893	7.99893	7.99893	7.99893	7.99893	7.99893	7.99893	7.99893	7.99893	7.99893	7.99893	7.99893
8.00299	8.00299	8.00299	8.00299	8.00299	8.00299	8.00298	8.00298	8.00298	8.00297	8.00296	8.00296	8.00295	8.00294	8.00292	8.0029	8.00287	8.00283	8.00277	8.00266	8.0025	8.00226	8.00192	8.0015	8.00106	8.00065	8.00035	8.00014	8	7.99993	7.99988	7.99986	7.99984	7.99984	7.99983	7.99983	7.99983	7.99983	7.99983	7.99983	7.99983	7.99983	7.99983	7.99983	7.99983	7.99983	7.99983	7.99983	7.99983	7.99983
8.00387	8.00387	8.00387	8.00387	8.00387	8.00387	8.00387	8.00386	8.00386	8.00385	8.00385	8.00384	8.00383	8.00382	8.0038	8.00378	8.00376	8.00371	8.00365	8.00355	8.00339	8.00314	8.00281	8.00239	8.00194	8.00154	8.00124	8.00103	8.0009	8.00082	8.00077	8.00075	8.00074	8.00073	8.00072	8.00072	8.00072	8.00072	8.00072	8.00072	8.00072	8.00072	8.00072	8.00072	8.00072	8.00072	8.00072	8.00072	8.00072	8.00072
8.00475	8.00475	8.00475	8.00475	8.00475	8.00475	8.00475	8.00474	8.00474	8.00473	8.00473	8.00472	8.00471	8.0047	8.00468	8.00466	8.00464	8.00459	8.00453	8.00443	8.00427	8.00403	8.00369	8.00327	8.00283	8.00243	8.00212	8.00192	8.00179	8.00171	8.00166	8.00164	8.00163	8.00162	8.00161	8.00161	8.00161	8.00161	8.00161	8.00161	8.00161	8.00161	8.00161	8.00161	8.00161	8.00161	8.00161	8.00161	8.00161	8.00161
8.00563	8.00563	8.00563	8.00563	8.00563	8.00562	8.00562	8.00562	8.00561	8.00561	8.0056	8.0056	8.00559	8.00558	8.00556	8.00554	8.00551	8.00547	8.00541	8.0053	8.00514	8.0049	8.00457	8.00415	8.00371	8.00331	8.00301	8.0028	8.00267	8.00259	8.00255	8.00253	8.00251	8.0025	8.0025	8.0025	8.0025	8.0025	8.0025	8.00249	8.00249	8.00249	8.00249	8.00249	8.00249	8.00249	8.00249	8.00249	8.00249	8.00249
8.0065	8.0065	8.0065	8.0065	8.0065	8.0065	8.0065	8.00649	8.00649	8.00648	8.00648	8.00647	8.00646	8.00645	8.00643	8.00641	8.00639	8.00634	8.00628	8.00618	8.00602	8.00578	8.00545	8.00503	8.00459	8.00419	8.00389	8.00368	8.00355	8.00348	8.00343	8.00341	8.00339	8.00339	8.00338	8.00338	8.00338	8.00338	8.00338	8.00338	8.00338	8.00338	8.00338	8.00338	8.00338	8.00338	8.00338	8.00338	8.00338	8.00338
8.00737	8.00737	8.00737	8.00737	8.00737	8.00737	8.00737	8.00736	8.00736	8.00735	8.00735	8.00734	8.00733	8.00732	8.0073	8.00728	8.00726	8.00721	8.00715	8.00705	8.00689	8.00665	8.00632	8.00591	8.00547	8.00507	8.00477	8.00456	8.00443	8.00436	8.00431	8.00429	8.00427	8.00427	8.00426	8.00426	8.00426	8.00426	8.00426	8.00426	8.00426	8.00426	8.00426	8.00426	8.00426	8.00426	8.00426	8.00426	8.00426	8.00426
8.00824	8.00824	8.00824	8.00824	8.00824	8.00823	8.00823	8.00823	8.00822	8.00822	8.00821	8.00821	8.0082	8.00819	8.00817	8.00815	8.00812	8.00808	8.00802	8.00792	8.00776	8.00752	8.00719	8.00678	8.00634	8.00595	8.00564	8.00544	8.00531	8.00523	8.00519	8.00516	8.00515	8.00514	8.00514	8.00514	8.00514	8.00513	8.00513	8.00513	8.00513	8.00513	8.00513	8.00513	8.00513	8.00513	8.00513	8.00513	8.00513	8.00513
8.0091	8.0091	8.0091	8.0091	8.0091	8.0091	8.0091	8.00909	8.00909	8.00908	8.00908	8.00907	8.00906	8.00905	8.00904	8.00902	8.00899	8.00895	8.00888	8.00878	8.00863	8.00839	8.00806	8.00765	8.00721	8.00682	8.00652	8.00631	8.00618	8.00611	8.00606	8.00604	8.00602	8.00602	8.00601	8.00601	8.00601	8.00601	8.00601	8.00601	8.00601	8.00601	8.00601	8.00601	8.00601	8.00601	8.00601	8.00601	8.00601	8.00601
8.00996	8.00996	8.00996	8.00996	8.00996	8.00996	8.00996	8.00995	8.00995	8.00994	8.00994	8.00993	8.00992	8.00991	8.0099	8.00988	8.00985	8.00981	8.00974	8.00964	8.00949	8.00925	8.00892	8.00851	8.00808	8.00769	8.00738	8.00718	8.00705	8.00698	8.00693	8.00691	8.00689	8.00689	8.00688	8.00688	8.00688	8.00688	8.00688	8.00688	8.00688	8.00688	8.00688	8.00688	8.00688	8.00688	8.00688	8.00688	8.00688	8.00688
8.01082	8.01082	8.01082	8.01082	8.01082	8.01082	8.01081	8.01081	8.01081	8.0108	8.0108	8.01079	8.01078	8.01077	8.01075	8.01073	8.01071	8.01067	8.0106	8.0105	8.01035	8.01011	8.00978	8.00937	8.00894	8.00855	8.00825	8.00805	8.00792	8.00784	8.0078	8.00777	8.00776	8.00775	8.00775	8.00775	8.00775	8.00775	8.00775	8.00775	8.00775	8.00775	8.00775	8.00775	8.00775	8.00775	8.00775	8.00775	8.00775	8.00775
8.01167	8.01167	8.01167	8.01167	8.01167	8.01167	8.01167	8.01167	8.01166	8.01166	8.01165	8.01164	8.01163	8.01162	8.01161	8.01159	8.01156	8.01152	8.01146	8.01136	8.0112	8.01097	8.01064	8.01023	8.0098	8.00941	8.00911	8.00891	8.00878	8.00871	8.00866	8.00864	8.00863	8.00862	8.00861	8.00861	8.00861	8.00861	8.00861	8.00861	8.00861	8.00861	8.00861	8.00861	8.00861	8.00861	8.00861	8.00861	8.00861	8.00861
8.01252	8.01252	8.01252	8.01252	8.01252	8.01252	8.01252	8.01252	8.01251	8.01251	8.0125	8.01249	8.01249	8.01248	8.01246	8.01244	8.01241	8.01237	8.01231	8.01221	8.01206	8.01182	8.01149	8.01109	8.01066	8.01027	8.00997	8.00977	8.00964	8.00957	8.00952	8.0095	8.00949	8.00948	8.00948	8.00947	8.00947	8.00947	8.00947	8.00947	8.00947	8.00947	8.00947	8.00947	8.00947	8.00947	8.00947	8.00947	8.00947	8.00947
8.01337	8.01337	8.01337	8.01337	8.01337	8.01337	8.01337	8.01337	8.01336	8.01336	8.01335	8.01334	8.01333	8.01332	8.01331	8.01329	8.01326	8.01322	8.01316	8.01306	8.01291	8.01267	8.01235	8.01194	8.01151	8.01113	8.01083	8.01063	8.0105	8.01042	8.01038	8.01036	8.01034	8.01034	8.01033	8.01033	8.01033	8.01033	8.01033	8.01033	8.01033	8.01033	8.01033	8.01033	8.01033	8.01033	8.01033	8.01033	8.01033	8.01033
8.01422	8.01422	8.01422	8.01422	8.01422	8.01422	8.01421	8.01421	8.01421	8.0142	8.0142	8.01419	8.01418	8.01417	8.01416	8.01414	8.01411	8.01407	8.01401	8.01391	8.01375	8.01352	8.0132	8.01279	8.01236	8.01198	8.01168	8.01148	8.01135	8.01128	8.01124	8.01121	8.0112	8.01119	8.01119	8.01119	8.01118	8.01118	8.01118	8.01118	8.01118	8.01118	8.01118	8.01118	8.01118	8.01118	8.01118	8.01118	8.01118	8.01118
8.01506	8.01506	8.01506	8.01506	8.01506	8.01506	8.01506	8.01505	8.01505	8.01505	8.01504	8.01503	8.01502	8.01501	8.015	8.01498	8.01495	8.01491	8.01485	8.01475	8.0146	8.01437	8.01404	8.01364	8.01321	8.01283	8.01253	8.01233	8.01221	8.01213	8.01209	8.01206	8.01205	8.01204	8.01204	8.01204	8.01204	8.01204	8.01204	8.01204	8.01204	8.01204	8.01204	8.01204	8.01204	8.01204	8.01204	8.01204	8.01204	8.01204
[truncated: 6 more rows]
[truncated: 50 more columns]

## Sheet: B''1JAK
0.01	0.01	0.01	0.01	0.01	0.01	0.01	0.01	0.01	0.01	0.01	0.01	0.01	0.01	0.01	0.01	0.01	0.01	0.01	0.01	0.01	0.01	0.01	0.01	0.01	0.01	0.01	0.01	0.01	0.01	0.01	0.01	0.01	0.01	0.01	0.01	0.01	0.01	0.01	0.01	0.01	0.01	0.01	0.01	0.01	0.01	0.01	0.01	0.01	0.01
[truncated: 1,000 more rows]
[truncated: 50 more columns]

[truncated: 33 more sheets: B'2, B''2JNK, B''2JAK, B'3, B''3JNK, B''3JAK, B'4, B''4JNK, B''4JAK, C'1, C''1JNK, C''1JAK, C'2, C''2JNK, C''2JAK, C'3, C''3JNK, C''3JAK, C'_4, C''4JNK …]
