# Supplementary material for: Mutual repression between JNK/AP-1 and JAK/STAT stratifies senescent and proliferative cell behaviors during tissue regeneration
Source: PLoS Biol. 2023 May 30;21(5):e3001665. doi: 10.1371/journal.pbio.3001665 (PMC10228795; doi:10.1371/journal.pbio.3001665)
Supplement: S3 File — Source data for graphs derived from mathematical modeling presented in S5A–S5K Fig. (XLSX) [file pbio.3001665.s013.xlsx]

## Sheet: A
Uni-directional	Mutual repression
1568330	192908
429464	55858
139660	24825
90123	17642
65257	14767
44417	12686
41395	15239
75103	33201
237855	130403
480534	283114
457325	297356
193548	162286
37141	83481
7225	154731
3718	208258
2642	215170
2075	235280
1804	296679
2043	580216
1263	863440

## Sheet: B
Not bistable	Bistable
75696	12
23421	35
12701	1089
8838	2492
7085	3266
6577	3787
6609	3518
6841	3037
6899	2710
7116	2497
7227	2282
7337	2076
7460	1896
7719	1719
7977	1632
8298	1606
9332	1615
10486	1857
15120	2771
38606	10905

## Sheet: D
Δ JAK	Δ JNK
-5.80228e-15	6.44941e-08
-3.3201e-12	9.31397e-06
-2.01592e-05	2.00566e-05
-7.28914e-09	6.09617e-08
-1.83048e-13	2.92184e-08
-0.00082685	0.00123775
-7.29278e-15	1.32506e-10
-1.90698e-06	0.00357823
-3.52483e-11	5.91948e-12
-4.4494e-10	1.11269e-08
-4.70337e-09	0.972735
-2.35969e-07	2.72547e-06
-6.72518e-09	8.32135e-05
-6.53809e-12	0.535266
-3.28369e-05	0.473952
-1.18005e-14	8.25967e-14
-4.21967e-06	0.00895765
-2.28288e-15	2.93362e-12
-1.85724e-08	3.25758e-09
-4.90299e-10	6.28146e-08
-1.06227e-14	0.00293417
-9.76195e-09	1.20081e-05
-0.388263	0.243144
-2.04916e-07	0.0112914
-4.83035e-13	4.04649e-06
-6.65748e-16	3.12236e-09
-3.05884e-10	6.5292e-07
-1.98048e-14	0.000351332
-4.28417e-14	2.51225e-09
-4.10846e-12	3.05565e-09
-9.84443e-12	0.000175164
-6.42499e-09	1.92627e-14
-2.60069e-13	1.19248e-07
-1.54022e-12	4.16613e-05
-0.000230282	4.85416e-05
-2.34371e-11	0.374893
-1.83258e-15	1.78514e-13
-3.93983e-13	4.18941e-07
-3.14303e-06	2.87635e-12
-1.75621e-11	9.16608e-07
-2.98306e-14	4.34141e-09
-1.28717e-09	3.26832e-05
-1.07053e-13	8.84313e-09
-5.81711e-11	1.37856e-10
-9.64054e-08	0.0126226
-1.76558e-06	6.63355e-11
-6.81692e-12	0.000159971
-9.0891e-12	1.29186e-07
-0.000804174	0.000790098
-5.00025e-11	1.4365e-05
-1.61551e-14	1.65915e-10
-2.65655e-11	1.61315e-05
-3.19839e-11	0.611268
-4.93489e-11	4.14364e-06
-2.11642e-15	6.74763e-09
-0.000723346	0.0182845
-8.61272e-10	1.01637e-06
-3.24427e-14	8.4372e-06
-4.44974e-11	0.0138379
-1.23361e-11	0.00132075
-0.000121892	0.00316727
-1.91394e-06	3.67375e-11
-2.96812e-09	0.191559
-1.03985e-13	2.25066e-11
-1.27268e-13	3.444e-10
-5.3523e-11	0.0745933
-2.26614e-10	2.06842e-06
-4.77367e-14	1.97534e-12
-3.04373e-14	3.39422e-08
-1.22393e-13	4.93773e-05
-6.15384e-05	4.29661e-14
-0.00046752	3.65443e-05
-2.55508e-10	4.15641e-07
-6.88347e-13	3.9924e-05
-2.69681e-12	6.59982e-09
-2.73321e-10	8.50369e-05
-0.00135701	0.994424
-9.16944e-05	0.0483689
-2.82833e-14	3.19603e-06
-1.56266e-14	0.00644145
-1.63821e-13	1.79428e-06
-0.0194675	0.000103466
-2.51082e-15	1.42171e-08
-3.6867e-11	6.58892e-06
-1.63416e-09	0.00139864
-2.88976e-09	1.04609e-11
-1.75029e-06	2.15031e-09
-2.98246e-08	5.55995e-07
-2.0683e-06	4.45129e-05
-1.63666e-12	3.23118e-05
-1.40212e-12	0.00126238
-1.77269e-11	1.77936e-10
-0.000155322	5.01266e-08
-2.4069e-06	0.0356055
-3.67594e-13	0.0024879
-0.000305075	0.981568
-5.35907e-06	3.25799e-06
-2.5268e-09	1.93826e-06
-0.00100832	0.000775199
-0.002211	0.608626
-4.90042e-11	0.0126752
-3.26229e-07	1.52474e-06
-3.44965e-06	0.00018268
-1.44482e-15	2.1962e-11
-7.26517e-12	3.05628e-08
-4.90465e-10	3.2964e-10
-3.92387e-15	1.72319e-06
-1.02921e-10	4.78472e-12
-8.34153e-07	0.00536601
-2.27488e-08	3.50315e-05
-4.56785e-08	0.00214442
-3.41121e-10	0.0942341
-3.14888e-15	1.23731e-12
-3.13207e-07	1.59618e-06
-1.9906e-09	5.11697e-05
-1.4265e-09	0.000490062
-9.9904e-09	0.996822
-2.73932e-07	0.00418922
-5.03229e-11	1.17007e-06
-0.00552993	0.0294088
-1.94963e-12	9.75057e-10
-3.01532e-10	0.146373
-2.97368e-12	8.94285e-13
-6.70409e-11	0.00083742
-3.92891e-15	5.85516e-07
-3.46569e-14	0.000121532
-7.06018e-10	2.19782e-06
-2.02014e-05	0.00122826
-1.59809e-14	1.18072e-09
-6.48427e-09	0.11537
-6.34162e-11	5.77045e-13
-1.40469e-06	0.131737
-1.25425e-08	2.75688e-06
-5.15284e-08	0.593561
-1.20968e-08	1.33165e-05
-3.3406e-07	8.43332e-06
-1.58162e-10	4.87597e-13
-5.01188e-06	2.08332e-13
-2.41483e-11	6.94875e-13
-0.0138722	0.000880384
-7.14116e-09	4.79388e-05
-3.4496e-13	9.34561e-14
-1.31792e-10	6.29071e-06
-2.39904e-12	5.55748e-10
-6.07885e-15	0.489066
-1.64749e-09	0.00267021
-4.69652e-06	3.3332e-06
-4.55618e-08	7.5183e-10
-1.34019e-06	1.98904e-06
-1.17812e-10	5.21886e-05
-2.62025e-14	3.0716e-12
-0.000167463	5.35386e-05
-2.29599e-06	0.00473333
-2.16486e-07	1.77447e-12
-2.36892e-13	0.00104659
-0.000349516	0.000137633
-3.26153e-08	0.000315519
-1.85922e-10	1.22055e-10
-7.56219e-10	0.00371261
-2.58882e-07	5.82371e-08
-1.33364e-13	4.85916e-09
-9.93046e-15	1.20692e-07
-8.67799e-11	3.6707e-08
-2.02714e-06	1.87289e-08
-5.16806e-07	8.20977e-10
-2.11639e-16	2.99299e-08
-6.94739e-07	0.016637
-6.04832e-12	2.17934e-09
-8.60981e-10	0.701601
-2.58205e-15	9.88082e-09
-2.05316e-10	2.00596e-07
-1.15101e-13	1.24133e-08
-1.76091e-15	1.76721e-08
-2.61773e-09	9.25795e-10
-2.475e-12	6.06116e-13
-1.76215e-06	0.000282598
-0.0659689	0.00712264
-2.60199e-14	0.925206
-1.01595e-14	2.2139e-12
-2.15921e-05	0.067646
-8.30898e-05	0.374123
-5.01246e-08	3.55194e-08
-2.57839e-11	6.66305e-07
-3.20021e-16	1.91931e-11
-6.65342e-14	4.02343e-05
-3.12002e-14	4.98255e-09
-6.07347e-10	6.83976e-07
-0.000271333	4.49904e-08
-3.62551e-12	2.20895e-07
-3.49869e-12	2.66021e-08
-1.93335e-13	1.3469e-06
-3.0691e-06	3.69726e-07
-6.15257e-08	0.583638
-3.32775e-07	1.24383e-06
-8.08392e-13	9.60099e-08
-6.41232e-07	1.34879e-06
-1.14109e-05	2.97164e-06
-1.0615e-13	0.000250957
-1.70464e-07	8.01532e-05
-7.48151e-14	2.85446e-06
-0.000502707	0.999317
-5.77861e-14	5.27335e-11
-8.50997e-09	6.87994e-05
-5.08563e-09	3.09979e-05
-4.43135e-10	2.74011e-05
-9.8248e-13	2.16617e-10
-0.00369139	0.190314
-3.65347e-07	3.89938e-07
-9.40486e-12	0.0170339
-2.20156e-08	0.810206
-1.0823e-12	5.63961e-06
-1.34795e-07	6.28041e-06
-7.48985e-10	7.46801e-08
-1.67628e-09	9.66709e-15
-1.16397e-10	5.13415e-07
-2.74434e-12	1.6875e-14
-1.39784e-10	0.17859
-7.01773e-14	2.00395e-05
-8.1174e-05	7.94614e-05
-4.17837e-14	9.77147e-13
-8.03979e-13	6.11946e-08
-2.41099e-11	5.24345e-09
-0.0373152	0.991622
-6.56874e-06	0.00037373
-0.000202328	1.05103e-06
-8.4989e-10	0.00331375
-2.70358e-10	0.00023072
-6.3624e-11	5.01077e-09
-4.13203e-05	0.995163
-1.62461e-07	6.00094e-13
-4.53839e-13	3.52305e-05
-4.6914e-15	2.91282e-07
-4.27486e-10	1.73523e-07
-0.00620184	0.687466
-1.35643e-07	0.841809
-0.000522181	0.975123
-5.47231e-14	0.168434
-2.66747e-11	4.96361e-08
-0.0110117	6.48274e-05
-1.18627e-06	2.59685e-06
-1.35034e-15	4.31483e-05
-1.19407e-09	0.00419756
-0.0102558	0.0700261
-4.39907e-09	0.000140361
-2.68231e-07	0.00586618
-4.97172e-12	1.20422e-05
-1.46942e-07	0.0947517
-1.80062e-14	2.27767e-11
-2.50046e-14	1.69443e-05
-1.81183e-12	4.32786e-11
-1.13247e-14	4.8346e-07
-0.000498287	0.798602
-1.59252e-07	0.0153805
-1.36875e-08	1.43048e-05
-1.75899e-14	2.33902e-08
-2.82086e-12	1.90608e-14
-0.0016713	0.00164257
-6.26437e-15	1.51914e-12
-6.46842e-13	1.1497e-10
-0.988328	0.997727
-2.14437e-11	2.17434e-12
-1.04447e-14	5.06513e-08
-5.55815e-14	1.96187e-13
-6.02973e-09	0.000113357
-1.84315e-11	1.13912e-05
-6.39601e-10	6.9836e-05
-1.18079e-07	0.650553
-2.63581e-08	4.24592e-06
-1.62971e-14	6.96551e-05
-1.46649e-14	0.925995
-2.82681e-10	4.8034e-08
-1.02279e-08	1.67808e-05
-1.12584e-08	1.09939e-07
-3.03377e-06	4.48251e-06
-8.43986e-15	0.000240597
-1.95742e-07	0.953928
-3.44861e-11	1.27143e-08
-2.22835e-10	0.000216073
-0.00168453	0.066209
-7.88075e-13	3.47409e-08
-3.50001e-11	7.09565e-07
-8.80729e-14	0.466573
-1.66897e-05	1.00802e-13
-4.98067e-05	0.965798
-3.28508e-09	0.00050819
-7.60696e-08	3.57209e-07
-3.33833e-14	1.71872e-06
-6.21039e-15	8.26738e-11
-5.99217e-10	4.8138e-09
-1.93788e-10	1.96117e-13
-1.5235e-12	7.07336e-14
-3.75997e-15	0.0445957
-6.27163e-10	0.000244815
-1.3176e-12	0.00111996
-8.52951e-13	0.00911653
-1.76194e-05	2.12779e-12
-1.25123e-15	0.008002
-4.05852e-10	3.41255e-07
-2.43856e-06	2.40619e-06
-7.98123e-05	0.00176224
-2.90645e-14	3.2292e-08
-7.50759e-12	5.70544e-07
-2.83238e-14	0.32862
-7.8815e-16	9.29921e-05
-3.65803e-15	0.0121577
-6.31857e-05	0.000556251
-0.00052925	1.12492e-09
-0.000191192	5.45635e-05
-0.000161976	0.000130246
-5.26198e-11	5.34252e-09
-4.05826e-12	6.8397e-08
-1.32816e-05	0.0005028
-1.55219e-06	0.997283
-1.83508e-12	5.90623e-12
-9.78254e-08	0.973673
-2.22695e-13	8.85466e-11
-3.93663e-15	5.56356e-12
-3.84903e-14	6.03864e-09
-7.3059e-08	0.0159777
-1.41395e-07	0.00454351
-9.84338e-10	1.61568e-08
-3.52571e-06	5.64167e-07
-1.01098e-09	0.000225307
-5.3011e-12	2.40075e-09
-1.95921e-11	4.39347e-05
-0.000610057	5.13347e-05
-6.2998e-12	0.0460075
-3.12135e-09	2.82928e-05
-2.25087e-11	1.10068e-12
-5.73828e-10	0.0771325
-6.55562e-07	0.0363373
-5.04555e-10	9.77462e-05
-1.00337e-07	1.21645e-05
-3.04572e-10	0.896715
-1.92434e-12	0.00097857
-1.1095e-10	9.31205e-07
-7.8615e-12	0.00961181
-1.64481e-15	2.12092e-11
-1.49833e-14	5.2439e-06
-0.00025983	0.0077241
-2.01674e-14	1.25593e-08
-0.73766	0.0817862
-1.67124e-11	0.000774577
-5.2139e-05	5.43435e-07
-6.3362e-06	5.77472e-08
-1.96523e-06	0.344784
-6.93717e-10	0.0372483
-2.27912e-08	2.39843e-08
-7.99141e-08	6.17116e-14
-0.000360988	0.207173
-6.28156e-08	9.13344e-05
-1.0938e-15	0.000480608
-8.46749e-06	0.000124247
-3.07141e-05	0.999878
-2.02929e-09	0.0052351
-6.11142e-08	7.73643e-07
-2.78608e-11	0.000495033
-5.12393e-14	0.109494
-4.88337e-15	3.04705e-09
-1.03464e-08	1.51624e-09
-3.56758e-10	0.0010835
-0.00810209	0.00950821
-2.97789e-13	0.00873192
-2.32035e-12	3.09095e-10
-3.55382e-09	0.00155787
-7.87509e-11	0.000202454
-4.91798e-15	4.67088e-09
-1.40353e-14	2.07917e-13
-2.00646e-09	0.000623489
-3.11942e-07	5.29201e-07
-2.52971e-14	7.07669e-09
-0.00930896	0.257503
-5.5737e-14	0.601775
-8.44203e-14	3.22753e-10
-1.78055e-09	6.06272e-06
-1.20311e-13	1.00568e-06
-0.789481	0.999963
-2.27899e-14	1.57815e-12
-9.29526e-07	3.93446e-05
-1.88918e-11	7.49443e-05
-2.2977e-07	0.578311
-5.18547e-10	0.000312431
-0.000258301	0.423276
-1.26739e-10	2.65324e-12
-5.21786e-08	3.12935e-05
-1.41572e-08	0.960202
-1.86405e-09	0.891892
-7.99127e-06	0.955302
-1.33637e-11	2.28966e-13
-5.32024e-14	0.00879535
-8.38535e-12	0.000153804
-8.67208e-12	1.31916e-08
-0.000553286	0.0754108
-1.70573e-05	1.05345e-13
-1.4974e-10	0.610688
-6.16753e-15	7.302e-13
-1.95885e-07	5.9584e-05
-4.90145e-10	1.46392e-08
-2.91955e-14	1.47008e-11
-2.09334e-13	2.91037e-11
-1.42625e-06	4.43623e-09
-0.160922	0.695822
-1.89562e-05	1.57966e-08
-1.38195e-12	2.08501e-07
-0.955831	0.975098
-6.81052e-11	0.000142341
-3.4891e-09	0.000430245
-1.72633e-08	2.87792e-07
-2.26983e-14	3.48434e-12
-3.92084e-07	0.000508932
-0.983079	0.99994
-3.03856e-10	1.27867e-05
-6.77695e-14	1.50298e-05
-2.50035e-13	5.32157e-09
-0.000632863	0.964214
-1.00895e-07	0.999961
-1.02676e-14	0.0570553
-1.99194e-09	1.18876e-05
-4.53943e-11	2.23089e-12
-1.35025e-09	1.24551e-07
-0.00109957	0.000189075
-7.90464e-06	0.00471869
-2.97703e-13	6.97731e-09
-0.000136447	1.75665e-07
-1.79647e-11	0.766049
-1.99608e-14	1.51358e-08
-1.2663e-12	2.04606e-07
-7.27014e-09	8.98894e-14
-6.73658e-13	7.18072e-09
-1.44265e-13	7.63943e-08
-1.54035e-13	2.69171e-06
-2.26819e-06	0.139291
-1.47821e-08	5.52763e-06
-0.0222863	0.0528945
-2.61481e-10	3.48891e-06
-1.03684e-13	0.00047171
-2.13248e-08	2.27291e-06
-4.40634e-11	5.75104e-05
-2.4004e-06	0.76368
-3.93486e-08	8.18637e-05
-1.45763e-06	0.0419069
-0.0480581	0.000850893
-1.6182e-14	1.58988e-07
-0.000156367	0.00022035
-2.10372e-13	3.07984e-08
-2.43615e-09	0.000557292
-4.14635e-12	1.73458e-10
-2.28208e-11	0.000456571
-3.1357e-09	0.000255042
-0.0108175	0.249881
-1.46519e-09	0.00129594
-1.20182e-09	0.000385532
-9.73089e-11	2.94939e-13
-1.45738e-12	4.63355e-08
-6.64196e-13	3.522e-06
-0.00317892	0.00117535
-1.41078e-10	2.78064e-05
-1.93554e-11	5.41428e-12
-4.38218e-06	0.000661535
-9.34836e-12	0.0001009
-1.27754e-07	0.0173385
-5.10038e-09	0.975247
-4.77909e-12	1.80979e-10
-4.79629e-06	0.000226962
-3.20409e-08	1.13284e-05
-1.61871e-07	3.05686e-06
-7.22006e-10	0.000533504
-3.10721e-12	7.95409e-06
-0.84581	0.532865
-5.74986e-09	1.46873e-05
-1.00825e-08	1.57841e-07
-1.91553e-08	1.29509e-07
-8.42701e-12	3.35681e-07
-3.7876e-13	0.0170516
-2.61317e-08	1.90982e-05
-4.72323e-08	2.23711e-05
-1.95678e-07	0.000235066
-8.17378e-10	3.662e-08
-0.775996	0.499687
-2.34243e-12	0.252597
-2.27799e-09	1.11104e-13
-3.92873e-12	2.26743e-10
-4.78187e-09	7.92372e-12
-2.8059e-13	3.61769e-12
-7.9489e-13	0.00221504
-1.65367e-08	1.18446e-11
-1.442e-06	0.102909
-3.76141e-12	6.78328e-05
-4.60825e-11	3.71998e-05
-2.84494e-13	0.000689032
-5.56233e-09	0.00328519
-2.27983e-11	1.55934e-07
-1.27148e-10	4.24639e-06
-1.79926e-07	0.0434956
-1.97503e-13	6.50958e-10
-3.32856e-09	8.35532e-07
-3.10554e-08	0.178256
-2.03029e-08	0.000941579
-0.000140893	0.000131294
-2.1547e-11	0.002299
-4.17696e-12	5.96641e-10
-2.60064e-16	1.30039e-11
-9.12789e-10	0.00178897
-3.27431e-08	3.59981e-07
-2.2349e-09	1.57185e-13
-3.61586e-09	1.59517e-06
-2.67605e-16	5.74517e-07
-1.50637e-06	0.107266
-4.91106e-10	0.0041878
-1.09018e-10	8.65304e-05
-2.94388e-10	1.25079e-09
-1.01263e-14	9.52406e-05
-1.93571e-08	5.04967e-05
-3.82245e-13	0.20061
-0.000135509	1.60026e-07
-2.93784e-10	2.0538e-11
-2.62731e-14	1.76623e-09
-1.45087e-14	2.83055e-07
-6.43108e-13	1.4528e-06
-2.29137e-13	0.00075611
-1.62506e-08	0.188364
-1.3666e-06	0.380964
-2.69007e-10	2.43543e-08
-2.25398e-10	0.15329
-1.02834e-06	0.000577163
-1.75765e-08	0.170258
-2.5388e-09	7.19051e-09
-9.41356e-05	2.69895e-07
-1.8464e-10	0.000250102
-1.97712e-14	0.0014743
-5.96216e-10	0.964224
-1.88553e-06	1.67007e-05
-0.000152089	0.00166428
-1.95777e-15	5.88078e-14
-3.37752e-13	1.2405e-09
-2.19417e-10	3.45999e-10
-2.31647e-14	2.71782e-10
-1.82741e-13	0.000567464
-0.844088	0.988443
-1.17814e-14	0.611947
-5.40479e-13	1.18187e-10
-2.72521e-05	0.959399
-8.65267e-05	0.982008
-3.72671e-15	0.00405417
-0.000140711	1.54408e-06
-1.71935e-06	0.00133769
-0.000173141	0.159455
-5.09356e-16	1.13354e-11
-1.98949e-09	0.000397414
-2.45373e-15	2.79394e-05
-7.32098e-12	0.8724
-3.50163e-06	0.972596
-0.00017021	8.69297e-10
-1.05967e-10	0.00114715
-0.000258459	6.16929e-06
-6.99197e-14	2.41947e-09
-4.42822e-13	0.000782111
-3.07584e-14	1.19969e-06
-0.000963163	0.36916
-3.90877e-09	2.65145e-06
-4.10284e-13	9.24551e-08
-0.000196755	0.317123
-0.000150755	0.24898
-3.8301e-09	3.17372e-09
-3.81825e-10	0.991554
-1.74866e-12	1.04609e-07
-2.31012e-15	0.0132367
-3.07925e-06	4.71595e-05
-2.13027e-14	5.99534e-12
-2.8331e-14	1.44433e-10
-5.33325e-13	0.000708396
-0.000172655	1.54307e-05
-3.18844e-15	1.03934e-09
-1.93338e-14	1.24316e-06
-1.23632e-13	4.17371e-08
-0.00370551	0.00285446
-6.98902e-09	0.000136442
-4.12643e-15	3.26043e-10
-3.3168e-07	3.99345e-06
-2.56512e-08	0.000318653
-1.46081e-08	2.86055e-05
-3.06411e-14	1.2916e-05
-1.18529e-06	0.000988436
-8.89916e-15	6.44266e-08
-4.86243e-10	4.1313e-09
-2.66169e-10	0.000277811
-0.0272957	0.0153989
-0.00237952	0.650842
-1.4784e-08	4.51991e-08
-7.62989e-13	3.38934e-09
-2.99892e-10	1.06923e-06
-0.00425427	0.876258
-5.82821e-06	1.23644e-08
-0.000444295	3.35171e-10
-2.05144e-10	1.01307e-07
-6.70918e-07	2.0026e-07
-5.67576e-15	2.44504e-11
-5.306e-12	5.21705e-06
-1.26712e-07	0.000544429
-5.33643e-10	0.0033006
-1.50533e-05	4.27294e-07
-1.54432e-13	1.16909e-07
-0.00447232	0.0343922
-5.14092e-06	2.1996e-12
-3.70239e-10	0.176911
-1.79338e-10	2.1588e-05
-8.1305e-08	0.109041
-2.48535e-10	0.000292231
-6.54315e-14	3.43664e-06
-2.49551e-08	0.00013522
-3.10139e-11	0.00230449
-1.0066e-12	6.79607e-12
-1.75311e-09	2.81348e-09
-3.19086e-06	2.5869e-06
-2.84054e-08	3.53388e-07
-1.8341e-11	4.0824e-07
-2.6086e-12	0.000237782
-1.64913e-05	0.0708294
-0.0024332	0.00159266
-2.12537e-10	0.0744592
-2.19903e-14	3.45145e-07
-1.2081e-16	0.00362115
-6.05929e-13	0.976216
-1.62055e-08	8.70878e-09
-4.8637e-13	1.79249e-07
-4.97299e-13	1.8453e-07
-1.06594e-06	0.000151451
-8.03742e-10	1.19357e-12
-1.87054e-11	3.87202e-13
-1.77785e-09	8.85757e-13
-5.62365e-12	6.9005e-09
-5.67153e-09	0.516367
-1.30888e-12	1.61122e-06
-0.00522251	0.0198996
-5.5209e-12	1.03351e-10
-2.78646e-12	0.974892
-1.94978e-06	0.00174146
-3.34423e-09	0.0135522
-7.5767e-14	1.11314e-12
-3.81795e-07	2.04527e-10
-1.03352e-14	0.985093
-1.30504e-08	0.00160837
-1.6858e-09	2.24401e-06
-7.28439e-15	7.70076e-09
-7.58467e-13	2.37119e-13
-3.36079e-12	0.000304046
-4.70034e-13	0.000579375
-1.34976e-10	3.35634e-05
-4.73024e-13	3.59893e-10
-5.96064e-08	4.91244e-06
-7.60639e-09	4.86463e-07
-7.52896e-11	2.50883e-06
-0.000833094	0.00167629
-3.70749e-10	2.15996e-07
-1.48402e-06	0.000738401
-1.91502e-12	2.32292e-05
-8.70606e-09	0.00039431
-6.74052e-08	2.32828e-05
-4.99045e-13	5.37775e-07
-8.62806e-13	0.114897
-0.00359462	0.000186359
-2.50865e-10	2.03271e-13
-0.00605107	0.00569851
-3.80842e-05	0.342382
-3.62722e-11	2.37097e-07
-1.58958e-11	1.9276e-11
-1.60418e-11	8.64046e-14
-1.50021e-07	6.30917e-05
-1.30234e-09	8.15334e-07
-1.55757e-13	6.30498e-09
-9.91369e-13	0.0722736
-3.7789e-12	5.90446e-09
-1.26113e-11	2.12694e-11
-8.90848e-13	4.92382e-07
-1.18133e-07	4.20833e-12
-4.49578e-07	5.35756e-08
-1.55856e-08	2.92699e-05
-5.72604e-09	1.04466e-05
-1.71071e-14	0.520169
-1.46987e-13	0.0283335
-8.9967e-11	1.65442e-10
-0.000341761	0.000146108
-3.13305e-09	4.68911e-11
-0.000967771	0.99105
-9.05714e-11	0.0561694
-2.7423e-11	2.14805e-06
-3.38768e-09	0.0090945
-5.92544e-12	0.00604392
-2.22825e-10	0.938833
-4.20919e-07	0.00187698
-2.27479e-13	5.49004e-06
-1.23592e-14	3.486e-11
-0.000195432	0.0927726
-1.15362e-10	0.000442482
-4.01735e-05	0.00137039
-1.04745e-12	2.41198e-05
-1.31914e-12	1.02582e-09
-0.000247109	2.78745e-07
-1.14044e-08	3.18521e-12
-2.18438e-13	1.04604e-08
-7.26165e-11	6.89575e-14
-6.94043e-11	0.00103433
-1.17876e-09	0.00164222
-4.37385e-09	0.245543
-1.07655e-10	0.00102672
-1.89182e-07	0.986561
-1.15522e-12	1.45305e-08
-4.71149e-15	2.51312e-07
-1.29473e-15	0.000372689
-2.60855e-14	1.79205e-08
-4.15911e-13	0.000186889
-3.48283e-12	2.03573e-12
-1.54039e-13	2.10006e-05
-1.07829e-09	2.98587e-12
-1.89755e-13	1.53855e-13
-6.64285e-11	7.41628e-06
-4.94535e-13	0.000790731
-1.40609e-07	1.19502e-13
-1.01307e-14	5.249e-07
-1.38468e-07	3.65395e-05
-1.3447e-11	8.20405e-12
-3.224e-08	2.0687e-06
-2.51201e-12	2.48894e-09
-1.00522e-15	4.5306e-13
-4.66862e-13	2.50066e-05
-6.52729e-15	4.51661e-10
-9.2577e-06	1.22414e-07
-5.03648e-12	3.74081e-12
-4.82275e-14	1.46666e-05
-4.42811e-07	1.2549e-06
-1.3778e-06	0.000958467
-3.02669e-15	1.05828e-13
-5.7331e-07	0.295115
-2.25491e-12	2.81191e-12
-3.75926e-12	7.35671e-09
-1.43776e-15	6.18672e-09
-6.74841e-14	0.45685
-6.87705e-11	0.0197925
-1.36633e-09	3.17718e-11
-1.14187e-08	3.51043e-07
-5.03293e-07	0.000190663
-0.000147599	5.52299e-05
-7.07825e-10	5.47075e-08
-1.18322e-10	4.45393e-10
-1.56351e-07	0.368756
-2.01282e-08	8.17792e-05
-1.08462e-10	2.20045e-08
-1.12061e-12	0.158859
-2.69858e-12	0.748992
-2.08064e-13	0.539236
-2.81834e-12	9.2437e-05
-8.90387e-12	8.0087e-05
-1.57389e-13	5.20072e-08
-5.70454e-07	0.942415
-9.11266e-11	0.000122899
-6.29644e-11	9.75576e-15
-8.84324e-13	5.48134e-08
-2.52393e-12	4.06388e-05
-2.3549e-14	0.919975
-9.71874e-08	0.00622779
-2.85843e-09	0.000677082
-2.96704e-12	5.94159e-08
-5.80473e-12	0.000130537
-0.111487	0.89111
-5.75057e-09	0.000709228
-7.35608e-08	3.52032e-05
-3.01814e-07	4.22227e-06
-3.08476e-08	0.115032
-2.16385e-06	0.941349
-1.71024e-05	0.0101715
-4.25205e-09	0.0744951
-1.01985e-14	1.14278e-07
-2.2994e-14	3.56489e-08
-3.2484e-08	0.989966
-1.22932e-07	0.999898
-2.96548e-14	6.77301e-08
-7.72175e-07	0.977831
-1.20808e-09	7.66999e-08
-2.91629e-07	1.96004e-06
-0.99975	0.974452
-3.52573e-11	0.000986141
-1.6374e-06	0.0399738
-1.17336e-12	5.85505e-09
-1.68736e-10	2.40393e-06
-4.47079e-11	0.999586
-7.70171e-15	3.53368e-07
-1.74874e-10	3.58842e-08
-3.8932e-10	1.88217e-11
-1.93199e-12	1.963e-07
-4.19872e-07	0.38578
-1.21845e-08	6.59622e-06
-9.70715e-15	0.00393528
-2.57203e-12	3.84322e-08
-2.36784e-06	0.000463693
-0.00164262	0.787314
-0.00126012	0.507128
-9.31993e-08	3.83736e-06
-1.00449e-15	1.37126e-10
-4.21952e-06	2.02608e-07
-1.01577e-14	7.54552e-13
-1.97106e-08	0.00170468
-7.28717e-12	9.69438e-10
-4.25398e-14	3.39479e-05
-2.139e-07	0.000142881
-0.104549	0.0206512
-2.27245e-13	9.49988e-09
-0.00142874	0.00350112
-2.88794e-15	8.79454e-06
-2.91429e-07	9.53037e-06
-0.000159373	3.6036e-05
-1.39806e-08	0.00736321
-1.19523e-13	4.31197e-05
-1.24902e-15	0.0090243
-0.000240485	0.000168098
-1.07925e-11	4.99267e-13
-2.80743e-08	1.46159e-05
-1.60784e-08	0.0282238
-5.07079e-10	2.59686e-10
-2.68156e-15	0.16451
-0.000164117	0.00450374
-2.51956e-09	4.46845e-06
-1.04052e-12	0.640905
-1.38912e-12	5.37875e-09
-1.70209e-13	1.17744e-07
-1.14181e-06	0.00225454
-4.19408e-06	4.73594e-08
-1.02567e-11	3.35847e-10
-9.5575e-14	4.65238e-08
-3.34242e-13	6.77246e-10
-1.21536e-14	7.54459e-11
-1.74423e-12	0.97386
-1.46689e-13	9.11442e-09
-3.9084e-09	5.20829e-06
-0.00271462	0.878975
-1.15387e-07	8.18066e-07
-5.36223e-10	2.03228e-10
-1.77253e-08	0.0174137
-2.80104e-13	0.15105
-2.80893e-12	0.00162034
-0.0847604	0.106908
-6.72542e-15	9.8682e-05
-0.984488	0.999971
-3.45498e-09	7.1878e-05
-2.14387e-09	4.69278e-06
-6.1695e-16	5.87767e-07
-1.30021e-14	1.95341e-07
-2.8081e-11	5.31692e-05
-6.81812e-13	1.65573e-09
-1.55515e-10	1.65472e-11
-2.11968e-16	5.57678e-13
-2.22814e-06	0.0199085
-1.4927e-06	0.000599643
-0.000164634	0.930332
-8.20446e-11	1.30492e-10
-4.67621e-12	8.39013e-09
-4.74799e-05	1.01965e-07
-6.77538e-05	9.38051e-05
-5.81788e-15	0.000163678
-4.34215e-11	4.64076e-08
-3.26825e-08	1.23479e-08
-0.000849831	0.0822392
-1.40432e-11	1.84638e-07
-1.91162e-11	2.03191e-09
-1.20103e-15	1.73587e-08
-2.09253e-13	0.735244
-3.44359e-09	4.36413e-08
-2.37259e-13	6.4742e-07
-1.99877e-12	1.71953e-09
-1.48438e-10	5.70071e-07
-7.82973e-15	0.00972314
-2.78856e-12	0.00333285
-2.62142e-14	8.41938e-15
-1.56375e-11	8.80588e-11
-3.81677e-13	2.01649e-10
-1.83728e-13	1.82468e-05
-3.94719e-09	1.03813e-05
-5.82721e-10	0.000353983
-5.45156e-10	5.26427e-05
-9.88227e-09	2.21147e-06
-1.19973e-15	1.17687e-09
-3.39066e-15	4.00124e-09
-1.31685e-13	6.09037e-06
-1.01825e-07	0.0220962
-1.52419e-14	2.04571e-05
-1.63776e-07	0.189978
-9.91473e-09	8.6503e-06
-7.71773e-14	2.56095e-08
-1.38258e-13	0.0474877
-1.73625e-05	0.0375735
-1.17468e-06	0.000200052
-1.55364e-15	8.38282e-09
-1.28961e-05	3.16497e-05
-4.21325e-09	1.05781e-10
-5.58217e-05	0.996738
-8.74076e-05	0.000179912
-2.7082e-11	2.90941e-09
-8.8246e-09	1.52299e-05
-1.90913e-11	5.90526e-06
-2.39426e-11	0.000353624
-0.00235363	0.000901453
-1.01065e-10	0.0271557
-6.04862e-09	3.33606e-05
-2.65011e-15	1.93898e-10
-1.37892e-14	3.7674e-12
-1.59689e-11	2.20903e-05
-0.00231974	0.0637867
-2.87542e-08	0.277101
-7.14892e-12	1.14404e-05
-0.000996067	2.6323e-06
-1.44279e-10	9.87997e-11
-1.999e-11	3.23659e-11
-3.37687e-06	0.980504
-1.58429e-09	4.13747e-05
-1.45685e-05	0.00102149
-1.47399e-15	2.98401e-09
-2.82747e-08	9.39178e-05
-2.43839e-12	3.95246e-05
-1.86701e-14	5.37675e-09
-1.30869e-13	0.886813
-8.26757e-15	4.55434e-13
-5.01732e-09	0.000848763
-3.31991e-08	0.362991
-1.13791e-09	4.31098e-06
-3.34596e-13	1.89339e-08
-4.39925e-08	8.28058e-05
-5.13689e-13	5.14746e-08
-9.56987e-13	0.000132268
-7.07091e-14	9.33877e-09
-3.33068e-09	0.000134549
-2.01036e-14	4.46002e-05
-2.3942e-10	0.00521697
-0.999679	0.997041
-4.2851e-14	0.0001333
-2.80713e-15	8.76454e-11
-1.82344e-11	4.43443e-05
-3.5199e-15	5.06248e-07
-8.9933e-16	1.26102e-09
-4.43063e-09	4.0311e-09
-1.45344e-09	0.941267
-6.16563e-13	1.14237e-05
-9.28273e-15	1.085e-09
-2.68684e-13	1.9818e-06
-3.4083e-11	3.72242e-09
-9.85172e-05	4.10754e-05
-1.24786e-10	0.00258251
-5.23647e-07	0.365708
-1.62681e-07	9.48989e-06
-8.19927e-13	0.996098
-1.27156e-10	0.00167036
-2.26029e-08	0.000490619
-0.000151847	0.218355
-1.32341e-15	0.00666599
-5.74251e-07	0.000190926
-3.61929e-05	0.00669732
-3.15513e-14	0.000307442
-8.87772e-13	0.0841822
-6.74087e-13	1.32611e-05
-0.0106294	0.55123
-7.55995e-08	4.54255e-08
-5.33358e-08	7.51046e-07
-6.83479e-13	2.28034e-12
-0.000876964	0.0617799
-7.0759e-09	1.35637e-07
-0.0278928	0.0108443
-1.06458e-09	0.997813
-1.98897e-10	2.1162e-07
0	6.07327e-10
-1.03187e-14	7.93751e-05
-1.73772e-10	1.23764e-07
-8.98356e-11	0.0022057
-1.19528e-14	1.80511e-13
-5.57417e-14	8.44122e-13
-2.35288e-10	0.0103465
-1.91091e-15	1.63005e-09
-0.000295831	0.000164679
-3.42351e-14	3.38652e-08
-1.03226e-05	0.00221007
-1.88068e-11	3.49572e-08
-8.81846e-09	0.882188
-2.45301e-13	6.51901e-13
-3.03294e-07	0.0388023
-4.18601e-11	0.000335428
-9.7302e-12	0.976276
-5.49984e-07	0.863477
-1.61476e-08	1.02618e-08
-7.44885e-13	0.00982791
-1.25952e-05	0.0106736
-2.56416e-05	3.93102e-08
-1.85935e-12	0.0314194
-7.31647e-13	1.48325e-09
-4.34509e-09	9.83516e-09
-6.24759e-10	2.19466e-10
-1.41681e-08	3.91668e-13
-4.59188e-06	0.000814075
-2.76321e-13	0.0012395
-2.07368e-09	0.996044
-1.60567e-07	8.40532e-09
-1.31311e-14	3.83648e-11
-2.626e-12	1.06039e-09
-1.11166e-06	6.29106e-07
-4.7598e-05	0.00224884
-6.9406e-08	0.63579
-2.30366e-07	0.997245
-3.20411e-11	5.99062e-09
-1.20761e-09	0.249315
-6.86324e-14	0.000147403
-5.77916e-05	5.06592e-10
-7.726e-09	9.78569e-08
-5.1315e-13	2.26403e-05
-8.72818e-10	9.99443e-08
-3.9297e-12	9.62306e-06
-6.53311e-08	0.291488
-7.94984e-15	2.00794e-11
-3.67282e-05	1.53654e-14
-0.000158677	1.5984e-12
-8.65533e-11	1.12848e-06
-2.4812e-12	1.74822e-08
-1.57618e-13	1.81146e-10
-5.76151e-08	0.00619268
-2.11607e-10	9.25239e-07
-5.00611e-11	7.86338e-05
-1.7372e-15	0.0172218
-1.10678e-09	1.23948e-08
-9.18471e-13	6.38251e-08
-3.97009e-10	3.87958e-06
-6.83495e-14	5.76742e-11
-1.23629e-09	2.09401e-07
-2.91415e-05	0.00152761
-1.06828e-10	0.631279
-4.65887e-05	0.0661549
-1.38353e-05	0.090778
-2.44715e-10	7.41788e-11
-1.92261e-05	1.4671e-08
-1.20528e-15	4.80604e-05
-0.000563122	0.895461
-1.79603e-15	4.74343e-14
-5.68971e-07	9.59888e-09
-2.58797e-05	8.65044e-07
-5.29836e-13	2.83838e-09
-0.995799	0.995355
-3.10096e-09	5.0805e-05
-1.09877e-10	3.97723e-06
-1.22046e-13	9.59066e-06
-6.85627e-09	3.49576e-06
-7.32873e-14	1.05097e-13
-4.28211e-08	1.85916e-06
-8.25954e-09	3.07521e-05
-5.20327e-10	2.02744e-06
-6.44255e-10	1.37021e-05
-7.2059e-12	4.16066e-06
-1.605e-08	9.81089e-07
-5.50679e-16	7.17662e-14
-3.62305e-11	1.16631e-09
-0.000327993	0.140869
-3.56095e-07	0.50203
-1.32531e-07	3.61258e-06
-4.44791e-05	0.000100453
-9.53606e-15	7.96191e-08
-2.67883e-09	1.08548e-06
-7.78012e-07	2.7403e-07
-3.59455e-15	3.57432e-08
-1.68247e-11	1.12942e-11
-3.92556e-05	5.08045e-05
-1.93298e-13	2.72296e-10
-1.01553e-10	7.59845e-06
-2.22208e-12	9.35226e-08
-4.02263e-12	0.216819
-2.93654e-05	0.0992421
-6.80821e-09	0.555165
-8.10942e-15	1.05028e-06
-3.56659e-07	3.40095e-07
-1.83475e-10	4.05286e-05
-5.69884e-05	0.000286342
-3.383e-10	7.38956e-07
-3.48645e-05	0.000923101
-1.90712e-07	0.00116331
-1.29662e-06	9.53378e-07
-1.26777e-09	6.53664e-05
-2.85498e-13	0.980185
-5.80472e-10	0.760504
-3.01194e-11	2.1788e-07
-2.93146e-09	0.000117809
-1.07459e-11	1.0183e-07
-8.36304e-10	8.12686e-05
-7.8885e-07	0.000162407
-7.85057e-14	0.125654
-3.96002e-11	5.71123e-09
-0.00411707	0.998064
-2.77899e-11	4.44811e-07
-4.55736e-15	1.24595e-08
-1.30535e-08	7.53523e-05
-1.38917e-14	3.67759e-05
-0.000327884	0.00131663
-0.0298222	0.755404
-9.71982e-05	0.000936768
-1.42559e-10	7.42187e-09
-5.99819e-14	1.28541e-12
-2.75771e-15	2.59119e-08
-1.33263e-11	0.000452441
-0.00950896	0.0661309
-5.46346e-06	0.000685315
-6.42156e-16	5.92352e-08
-0.00114291	0.000438641
-0.00365037	0.000621479
-6.36021e-11	5.9547e-06
-5.63103e-06	4.81425e-06
-2.82582e-14	7.38012e-06
-0.00967278	0.00270211
-0.000856497	4.39947e-13
-3.61051e-09	0.000472413
-1.05936e-14	2.02625e-08
-1.10708e-06	0.0859886
-1.07273e-10	1.3436e-07
-1.71681e-07	7.41395e-11
-4.15058e-12	8.39472e-07
-1.8342e-11	0.608715
-2.50034e-08	0.000166845
-4.7321e-14	3.12633e-11
-1.86263e-08	3.53334e-06
-1.99314e-14	0.000675534
-2.88079e-11	5.80214e-11
-9.5101e-08	0.000159885
-2.55288e-10	1.04076e-14
-1.60379e-06	0.679155
-2.14049e-15	2.26084e-05
-0.000194239	0.973131
-2.37937e-15	4.45337e-05
-1.3601e-05	0.000840957
-8.97637e-11	0.0186075
-1.41082e-15	1.0314e-10
-8.86379e-16	7.59976e-14
-0.0891108	0.4427
-1.15419e-14	1.99444e-08
-2.44925e-15	1.73659e-09
-3.57125e-14	5.32065e-14
-2.58794e-10	1.08834e-06
-1.76952e-09	0.000109583
-0.485723	0.999819
-1.9799e-11	1.87374e-12
-4.16599e-06	0.00169206
-9.72172e-13	0.00678722
-1.54592e-14	0.0114813
-3.38885e-07	0.00256781
-0.000535865	0.458523
-1.82535e-08	2.07868e-13
-4.30617e-06	0.999982
-6.14545e-06	0.458599
-1.82527e-11	3.34617e-09
-5.13517e-06	2.51729e-10
-2.43354e-08	9.3785e-14
-2.26535e-15	0.0991613
-3.76544e-12	0.360346
-6.79763e-09	0.0608647
-0.0369039	0.265169
-3.65733e-13	1.45308e-06
-4.94161e-08	2.07053e-06
-4.34863e-12	2.10363e-11
-1.61348e-09	0.917295
-4.61473e-13	9.05672e-12
-1.19774e-12	7.06218e-05
-0.0115809	0.00277416
-7.68441e-10	9.38623e-10
-7.01943e-11	0.000191152
-1.12973e-07	0.000206804
-0.103736	0.948449
-5.46331e-05	0.000968159
-2.06769e-12	2.44578e-08
-7.31383e-16	4.77319e-13
-3.27904e-11	5.66728e-09
-0.00075939	0.00202515
-2.31241e-05	2.35273e-05
-5.97385e-15	2.89649e-13
-9.01015e-09	2.29031e-06
-0.00215912	0.956251
-1.55214e-14	2.65465e-07
-2.98827e-11	3.9351e-09
-4.50281e-15	0.000111054
-1.64954e-10	1.4457e-06
-9.01269e-11	0.0147074
-1.2735e-07	0.997415
-5.47684e-12	5.30141e-06
-1.443e-07	1.30982e-05
-2.9325e-09	0.00233651
-3.68642e-10	0.782495
-2.75271e-07	0.0166505
-0.000107475	0.329493
-4.33834e-11	1.10152e-06
-6.98416e-13	4.43954e-05
-4.16641e-08	0.00434742
-9.95871e-16	8.3932e-12
-3.03068e-06	8.97272e-05
-9.54845e-12	0.00113539
-1.91184e-12	1.22076e-09
-5.71067e-13	0.00219489
-7.59192e-10	7.5248e-09
-2.71493e-08	7.53404e-12
-6.12942e-13	2.38787e-08
-9.74889e-10	5.0652e-08
-1.80446e-10	0.20005
-2.4433e-06	0.0116434
-6.57834e-07	1.33934e-10
-2.79345e-08	1.2559e-08
-1.74899e-11	1.0637e-12
-6.31385e-14	7.69151e-05
-3.64883e-14	2.12787e-09
-2.71919e-09	4.28193e-06
-4.62871e-13	7.27923e-10
-0.000727743	0.00317803
-7.12871e-07	0.0655766
-1.48947e-06	3.68751e-07
-4.70755e-11	6.91476e-08
-2.93973e-13	0.508082
-2.36881e-09	1.5219e-05
-4.0454e-05	0.0104498
-2.30497e-08	0.0755331
-8.7106e-06	0.000702656
0	6.65996e-13
-3.15775e-08	5.12802e-11
-1.16431e-14	5.09655e-15
-1.93775e-11	1.80717e-12
-2.09771e-11	1.48165e-10
-2.12204e-08	0.000614769
-1.75082e-05	2.07964e-05
-2.66726e-11	1.3322e-07
-4.85245e-14	2.51765e-08
-2.2552e-14	3.78372e-06
-1.40535e-12	5.44728e-15
-2.41145e-12	2.8503e-07
-2.51094e-14	9.24531e-07
-4.13464e-13	6.49675e-05
-1.92471e-14	2.64261e-09
-1.84155e-14	4.92023e-06
-2.69453e-09	0.0300913
-1.73121e-10	0.000254593
-5.56941e-14	0.00284806
-0.00136543	0.0228806
-1.84933e-10	2.72793e-07
-6.81217e-08	0.000215359
-1.77648e-12	8.05817e-13
-9.33034e-08	0.394778
-1.45259e-10	2.02938e-05
-2.02884e-05	0.000511271
-1.52815e-11	0.000169982
-1.0281e-09	2.74132e-06
-2.37753e-10	0.00119814
-3.65623e-13	3.06465e-07
-3.88309e-14	5.81945e-08
-6.29487e-07	0.000228673
-2.91546e-08	0.000121474
-2.56226e-08	2.46126e-07
-9.42758e-15	2.48539e-10
-5.10193e-11	0.00130046
-1.85747e-13	1.07361e-11
-0.00152408	0.332689
-2.41301e-10	2.19116e-08
-3.16966e-09	6.24925e-07
-6.68209e-12	2.92723e-05
-1.22436e-12	8.28781e-12
-1.51542e-11	1.66344e-08
-6.43842e-14	7.54752e-10
-7.06079e-07	0.00280578
-1.3849e-09	0.000183537
-5.97907e-05	2.48009e-05
-3.19623e-07	0.0107122
-3.79525e-12	0.464541
-1.5781e-12	8.88991e-06
-3.02105e-08	6.69253e-06
-4.21329e-12	0.0001169
-2.38884e-11	1.71609e-06
-0.000367616	0.00122359
-5.76111e-14	3.43741e-08
-2.38819e-10	0.062873
-1.50206e-10	0.99875
-8.88287e-07	2.02859e-08
-6.27713e-10	0.0124631
-3.10154e-09	5.46212e-13
-5.98904e-15	4.19658e-11
-3.06994e-14	8.50324e-13
-6.46759e-06	0.00345428
-3.15652e-12	7.45689e-06
-4.51446e-08	0.000213477
-0.00470925	0.998315
-5.78838e-06	5.32771e-06
-1.3317e-05	3.39331e-11
-1.24422e-13	1.50984e-10
-4.61707e-11	4.50524e-10
-4.18936e-06	3.06233e-06
-5.47704e-07	0.00419313
-0.00208809	0.00122511
-7.25232e-14	0.553129
-1.11173e-08	7.36998e-09
-2.20209e-12	1.5512e-07
-2.61079e-10	0.000438752
-9.25865e-11	1.12654e-06
-1.48739e-06	0.000287898
-0.0140717	0.0172416
-1.54984e-13	0.000153266
-3.8782e-10	0.000109695
-8.70434e-05	0.000150628
-3.76724e-06	1.84235e-05
-2.56569e-13	1.26647e-09
-5.53143e-10	5.87984e-08
-1.73648e-14	3.78504e-13
-4.30991e-05	3.3774e-10
-4.62847e-16	1.62066e-05
-1.53148e-12	0.000718752
-2.40188e-12	2.04625e-11
-3.16016e-07	0.292307
-4.98407e-14	3.67231e-12
-6.95665e-10	8.51626e-08
-4.0958e-06	1.0933e-10
-1.24722e-07	0.00480865
-3.12794e-08	0.00530244
-4.35181e-09	1.57573e-09
-1.24038e-08	6.59514e-11
-8.01708e-13	0.00109902
-5.67345e-08	2.50945e-05
-2.5762e-11	2.68105e-07
-1.82034e-13	4.45389e-08
-2.19533e-10	1.40861e-09
-2.14972e-12	0.00114322
-4.51179e-11	0.0315119
-2.25023e-10	4.98043e-06
-1.89837e-12	4.6953e-11
-6.5764e-10	0.00075271
-2.84553e-09	1.65426e-07
-1.69808e-06	0.000301364
-4.66469e-14	1.64837e-14
-7.83721e-14	0.273752
-1.04207e-12	0.000319735
-7.37127e-15	0.00428057
-6.61302e-09	4.52257e-05
-2.36217e-09	2.02608e-14
-1.02626e-06	0.280182
-1.31202e-08	0.561365
-5.52012e-11	1.37393e-07
-8.24786e-07	7.81907e-05
-2.29086e-14	1.63453e-06
-1.52192e-09	7.55233e-10
-9.51092e-11	6.62543e-07
-5.41995e-05	2.09931e-05
-5.56302e-12	0.00627824
-2.0395e-06	0.184355
-7.92239e-06	2.39553e-05
-5.95254e-10	6.96434e-07
-1.6339e-08	0.029957
-7.36645e-14	1.12501e-13
-9.17636e-13	7.67224e-13
-3.32367e-10	2.36466e-06
-8.48838e-08	2.14683e-07
-4.93546e-09	1.56229e-12
-6.64157e-07	0.00981835
-1.94852e-05	0.0766359
-3.59627e-10	9.30385e-05
-1.96918e-09	1.90951e-09
-1.41532e-05	3.44032e-08
-0.00163777	0.000472384
-6.5975e-05	1.06223e-13
-4.44385e-08	2.75247e-05
-3.21147e-10	1.1111e-05
-0.000731564	0.00567704
-1.28121e-14	4.01723e-09
-2.27902e-08	0.00166097
-0.00123636	0.187868
-2.59808e-14	6.69046e-05
-0.0126473	0.000736468
-9.4345e-14	1.48556e-07
-5.75083e-11	0.0163188
-5.67988e-07	1.01649e-07
-4.06351e-09	0.000590939
-5.795e-11	5.81703e-10
-1.86958e-08	7.86594e-06
-2.33313e-08	0.153972
-2.46829e-10	7.06612e-08
-4.58693e-09	0.0430527
-1.36994e-13	2.10049e-08
-4.43433e-06	4.78267e-14
-5.96096e-08	2.50165e-05
-1.59378e-08	6.80619e-07
-1.0737e-10	0.00048402
-1.08991e-09	0.000100505
-2.51621e-06	5.11272e-10
-8.32703e-08	2.50303e-06
-4.88428e-15	1.73007e-09
-2.1767e-10	0.0552028
-0.000920343	7.76752e-14
-4.84707e-08	3.15869e-10
-2.13731e-14	1.06897e-06
-3.0048e-08	3.98368e-06
-2.62725e-13	2.44577e-09
-5.23225e-16	1.9056e-10
-5.08363e-09	4.32093e-06
-6.99286e-11	0.000287685
-4.34844e-13	0.00016778
-4.75228e-05	0.00175445
-4.25312e-11	5.42694e-07
-7.14054e-10	1.09265e-07
-0.318778	0.995193
-2.90992e-11	2.61443e-05
-3.77947e-09	1.60403e-09
-0.0012801	0.00493563
-1.00448e-08	0.00841287
-1.21438e-13	1.03677e-07
-2.74307e-12	6.79069e-07
-2.57589e-11	3.6364e-08
-0.000151595	0.00325681
-8.18423e-12	5.2464e-08
-1.40194e-05	0.0690668
-0.54251	0.871297
-0.00312421	0.99923
-8.14977e-13	1.73544e-08
-9.53944e-08	0.999428
-4.78787e-12	6.75049e-08
-0.000870901	0.000755442
-2.77057e-09	0.000299226
-1.51974e-11	1.57261e-10
-4.54394e-12	9.94229e-05
-0.0181076	0.989814
-1.12846e-09	0.010758
-4.4751e-13	7.39455e-05
-2.27584e-14	2.29023e-09
-1.81295e-08	4.49881e-07
-6.73623e-09	0.983551
-4.28945e-13	5.17791e-09
-9.7873e-14	8.4536e-05
-1.30761e-08	0.000468749
-3.84009e-05	0.998684
-2.34419e-05	3.06113e-13
-1.28432e-08	2.13133e-08
-1.61228e-09	2.75073e-05
-1.05346e-06	0.000530861
-2.50385e-11	1.8582e-05
-1.40164e-11	2.12871e-08
-0.00282823	0.696663
-1.50562e-13	1.26891e-09
-4.50585e-09	0.000193119
-1.08109e-09	0.00890562
-0.00489261	0.0108956
-0.000105256	9.2683e-10
-3.12453e-10	2.05575e-14
-6.10557e-08	9.88769e-06
-2.03358e-10	3.63733e-07
-0.278782	0.789305
-4.33531e-15	6.18826e-08
-1.49552e-10	0.0379834
-2.36605e-13	2.21311e-10
-1.72314e-08	8.89661e-07
-5.61024e-16	0.99816
-6.51547e-10	1.59492e-06
-4.65089e-09	0.00996955
-6.05849e-14	2.44698e-05
-6.8159e-15	1.44336e-13
-7.13858e-05	0.00922658
-2.62688e-08	2.18489e-07
-1.62071e-10	2.78752e-07
-0.000221307	0.00098241
-3.2605e-13	4.55285e-05
-2.29839e-14	2.03233e-08
-5.01672e-12	6.69546e-07
-9.27287e-13	6.58775e-05
-0.00118824	0.992597
-9.23425e-05	0.0142034
-3.74191e-13	8.90346e-10
-2.31912e-13	0.5634
-4.31957e-09	7.43305e-08
-1.35504e-05	0.758484
-4.08315e-07	0.0350375
-1.85285e-09	3.454e-09
-2.56175e-12	0.00133294
-1.06436e-09	7.11488e-05
-5.10082e-12	1.79224e-05
-5.23472e-05	0.561505
-1.43375e-12	0.183455
-1.02565e-12	5.43988e-08
-1.10326e-14	0.000546451
-0.0534159	0.0191154
-3.94795e-15	3.21232e-05
-4.63797e-10	0.0493114
-8.6509e-10	0.000133451
-2.20888e-10	6.71009e-08
-1.39363e-05	0.173931
-1.91589e-07	0.00106894
-2.51066e-07	3.10486e-05
-3.65519e-14	0.00187416
-1.8642e-09	2.51229e-05
-2.40195e-13	1.55139e-07
-1.03554e-14	2.86778e-11
-2.17827e-14	1.65131e-09
-2.26419e-13	6.61893e-13
-8.12973e-08	2.85118e-08
-1.61209e-05	0.0102801
-0.000426029	0.00513283
-0.0239929	0.728439
-5.03673e-15	0.0022333
-4.42048e-12	0.00109557
-1.99475e-09	0.800816
-2.81127e-07	2.32038e-09
-1.97052e-11	1.78434e-07
-0.0029934	0.254611
-0.0458267	0.337178
-2.97555e-10	1.24944e-05
-6.9455e-09	0.7297
-2.00307e-11	1.46622e-06
-3.70953e-05	0.6465
-0.000123371	0.191993
-0.0490973	0.00356712
-6.80659e-09	0.00534735
-1.97411e-16	2.67726e-09
-1.46398e-14	4.95563e-09
-5.24495e-15	1.29252e-10
-6.91682e-07	0.00197492
-1.38803e-14	2.8886e-11
-6.65506e-12	2.21617e-09
-7.00253e-06	4.96412e-06
-0.00330045	0.000177339
-6.46704e-10	6.17915e-08
-9.15817e-15	0.00485588
-4.5983e-10	2.27322e-05
-1.57704e-09	0.112354
-1.577e-09	1.53303e-09
-7.0985e-11	0.000879812
-1.38536e-13	8.46461e-11
-1.73201e-09	0.197192
-9.35217e-10	0.346532
-2.07418e-07	6.89738e-09
-2.00116e-09	1.79363e-08
-0.815032	0.999711
-1.13478e-06	1.2614e-05
-3.48478e-12	2.37126e-11
-9.59636e-10	3.67903e-10
-1.85615e-07	5.99908e-06
-1.4391e-14	0.00066842
-2.24465e-10	2.12317e-09
-9.82217e-06	0.000612394
-4.01032e-06	1.28246e-11
-0.0197528	0.0275016
-1.89493e-11	1.24358e-14
-1.8775e-13	4.4567e-05
-3.14639e-10	1.04282e-05
-1.39316e-06	1.46436e-05
-2.41828e-15	4.81722e-07
-3.38814e-13	2.15641e-05
-9.71109e-14	0.0133272
-3.26492e-08	2.67961e-07
-2.45056e-10	6.5182e-09
-1.68198e-14	9.98667e-05
-8.67248e-06	0.309177
-2.70025e-09	0.00112673
-2.0251e-15	0.0331409
-6.18648e-13	1.99658e-06
-2.67382e-06	1.00123e-05
-2.06755e-12	6.21526e-06
-4.3005e-13	1.70926e-11
-4.68489e-09	4.95286e-08
-3.63624e-11	0.0163735
-3.08901e-14	1.76615e-08
-5.837e-07	6.56469e-07
-8.9017e-08	0.0546983
-1.69459e-14	9.07786e-09
-3.36101e-06	4.22015e-05
-1.83438e-08	1.25635e-05
-1.73414e-12	0.000491446
-4.72165e-15	4.32966e-09
-1.62638e-12	0.242355
-1.43431e-05	0.000830457
-2.49501e-15	3.09593e-10
-1.50867e-08	0.00149328
-9.2376e-05	0.800751
-4.70818e-09	0.454575
-1.52845e-13	1.71957e-06
-1.75829e-07	6.13539e-13
-5.49515e-10	5.23334e-05
-5.76658e-14	1.75043e-08
-1.10289e-06	1.29483e-09
-4.85325e-11	2.31517e-05
-2.07023e-10	0.00119502
-6.39219e-11	3.87389e-05
-3.10893e-12	0.00183831
-0.00220503	0.00267355
-4.98094e-15	9.30408e-12
-2.42307e-13	2.19104e-10
-0.00178554	0.0772217
-0.227174	0.400603
-0.00402832	0.95419
-9.33482e-09	2.90079e-08
-1.36519e-11	6.09872e-05
-7.99365e-06	3.71531e-06
-6.79674e-10	1.13971e-06
-1.78917e-08	9.17092e-09
-0.000161774	3.72017e-14
-2.91246e-12	3.48006e-07
-1.04204e-07	4.05756e-06
-2.14706e-14	7.79103e-07
-6.09466e-09	0.0388398
-0.00020285	0.000346386
-4.08823e-14	2.20773e-14
-1.45821e-14	7.89276e-15
-4.79208e-10	0.226999
-2.32145e-09	1.75511e-05
-0.000995362	0.11648
-1.21849e-06	0.000103087
-1.46381e-10	1.0476e-10
-8.15749e-09	0.0133194
-2.40929e-12	4.98167e-09
-2.09623e-13	5.34929e-14
-3.33897e-11	0.00098009
-6.83316e-13	6.46816e-13
-6.754e-07	4.23852e-05
-3.55699e-13	1.75406e-08
-0.185797	0.125881
-1.06189e-06	6.39899e-07
-1.30784e-15	1.01209e-09
-4.39808e-08	0.0061925
-2.14069e-06	0.0145863
-1.79092e-06	0.00585374
-3.67936e-08	0.683463
-0.000148953	0.00304488
-0.00157695	0.944031
-5.25985e-07	3.95265e-07
-7.43369e-13	2.76739e-07
-9.44327e-10	1.12976e-09
-3.32848e-12	3.347e-10
-3.49987e-06	0.0930315
-5.02109e-10	9.91425e-06
-0.0104998	0.920561
-2.83124e-05	0.319399
-1.61249e-15	2.21039e-12
-3.13269e-15	3.87147e-14
-2.8381e-08	1.31901e-07
-4.02236e-12	4.03841e-09
-6.85766e-13	0.00132792
-1.5021e-09	1.17318e-13
-7.11624e-12	2.31704e-08
-4.76778e-13	1.60428e-11
-8.30329e-15	3.03365e-13
-1.968e-09	0.000725821
-0.00029043	1.76392e-07
-0.390978	0.897898
-2.35177e-13	1.83938e-06
-2.93347e-13	2.86534e-12
-5.9984e-12	4.19124e-12
-9.15794e-13	5.90512e-11
-7.38522e-14	2.14459e-08
-3.17826e-09	0.00239892
-3.13051e-09	5.28615e-05
-1.01514e-08	6.12328e-08
-2.1675e-08	4.17864e-07
-3.95498e-11	4.49064e-11
-3.53523e-12	3.60841e-06
-1.76609e-07	0.000144837
-1.81937e-09	1.29652e-14
-1.42346e-13	2.35394e-09
-2.61476e-14	3.37307e-13
-1.65375e-10	0.992199
-1.52681e-07	2.24564e-05
-1.24274e-11	7.74329e-08
-3.03793e-06	5.91156e-05
-2.19964e-11	0.0722337
-1.99935e-14	2.75485e-07
-1.67804e-13	0.00970661
-6.08187e-05	0.00116027
-3.54841e-09	2.84235e-07
-3.59736e-07	9.87422e-08
-5.032e-09	0.000746993
-1.26467e-05	0.00079547
-1.26707e-11	1.23609e-08
-0.00018086	0.00502612
-5.49086e-08	1.17061e-08
-5.61004e-15	7.25914e-05
-2.71548e-14	8.28922e-05
-1.86654e-06	8.10376e-07
-6.52903e-05	0.000660633
-0.000503395	0.424278
-1.13824e-14	2.27507e-08
-7.31102e-13	0.00108879
-1.00033e-05	0.00129553
-2.20779e-15	4.59567e-06
-0.0187151	0.924768
-9.56934e-12	0.000161298
-9.01693e-16	9.08775e-11
-7.55566e-14	4.25037e-12
-1.78136e-14	0.0549545
-1.65253e-12	4.52314e-09
-3.27691e-15	2.90002e-09
-0.226766	0.314703
-2.6231e-12	3.82332e-10
-3.55434e-13	4.63424e-08
-1.46396e-11	1.35764e-06
-4.74282e-12	5.01595e-06
-5.93189e-14	4.27226e-08
-5.16206e-06	0.222639
-7.31831e-11	5.74979e-10
-9.68241e-11	1.10442e-06
-1.57032e-11	0.000808271
-6.39094e-07	0.647621
-6.45996e-12	2.28797e-06
-8.37545e-07	0.992719
-2.29376e-08	4.71313e-05
-2.70188e-14	0.00151081
-6.65085e-09	5.78711e-07
-6.16626e-07	4.39544e-06
-3.098e-09	0.00402445
-6.69166e-07	7.06329e-08
-5.23279e-08	8.01911e-05
-1.92226e-10	0.000174215
-1.03177e-11	0.00621463
-9.85176e-09	0.0137928
-1.66342e-14	2.79561e-11
-2.84007e-12	3.92678e-12
-4.29892e-15	1.34687e-07
-5.75137e-08	0.000346513
-3.49639e-07	0.967016
-2.48742e-16	0.25496
-0.0712588	0.357563
-1.42077e-06	9.37164e-05
-0.000911968	2.16416e-06
-0.999994	0.987461
-7.88568e-11	0.0684913
-1.34319e-07	1.56115e-05
-8.01614e-13	1.90514e-10
-3.39484e-12	0.0276186
-3.60137e-08	0.00466185
-6.53753e-13	0.000253232
-1.64045e-11	4.14822e-07
-2.93443e-08	1.40328e-08
-0.988733	0.988135
-9.67846e-12	8.35576e-10
-1.50333e-14	1.24788e-13
-0.286065	0.0262435
-1.25721e-07	5.45156e-05
-6.75665e-08	5.3334e-10
-6.92006e-13	0.00845735
-2.18119e-10	5.56851e-13
-6.47044e-09	0.0729517
-9.51468e-14	0.000318712
-3.04243e-09	9.15019e-06
-3.51167e-08	1.46286e-09
-4.01964e-06	0.000371605
-7.981e-15	1.06274e-10
-7.11007e-08	1.45211e-05
-8.90267e-12	7.85228e-05
-3.71605e-15	4.62405e-09
-2.54713e-05	0.000169659
-0.0529512	0.0739624
-2.27332e-09	4.35571e-10
-8.83554e-07	7.03832e-06
-1.2287e-07	5.09964e-14
-2.49175e-08	5.82336e-05
-1.27983e-13	0.066447
-5.2436e-08	0.124082
-1.62732e-10	0.343187
-0.015591	0.0165247
-6.33208e-15	1.13569e-09
-1.7041e-05	6.1886e-05
-6.27078e-15	1.7554e-09
-5.14767e-10	8.98353e-07
-1.34354e-10	1.1011e-07
-7.51156e-12	1.65814e-09
-3.77643e-12	1.47925e-06
-1.03263e-06	7.91057e-09
-0.00041523	0.494625
-6.79342e-07	1.41991e-06
-2.00762e-09	0.000369958
-1.16786e-10	1.76291e-07
-1.00616e-08	6.72679e-08
-6.43294e-11	0.829276
-2.18791e-09	0.000137921
-8.89259e-11	0.994869
-8.66709e-14	4.13339e-08
-0.00482067	1.59878e-05
-9.82707e-05	0.928647
-6.37246e-11	2.1862e-10
-1.6011e-08	2.6461e-09
-4.06779e-13	1.51811e-08
-4.28807e-06	0.470992
-1.66964e-14	0.0281442
-2.40436e-09	2.21445e-09
-8.00771e-08	0.000557303
-4.30842e-12	0.929914
-9.17582e-11	2.4097e-13
-8.70866e-13	1.30943e-06
-1.29594e-11	1.23546e-06
-1.44975e-06	2.75711e-05
-9.0036e-15	3.04618e-08
-6.43958e-09	1.27593e-07
-6.37953e-08	0.000418982
-2.59273e-05	0.00949385
-2.31927e-07	0.000139751
-1.95971e-10	0.201854
-0.00155069	0.371958
-1.45853e-08	0.0253554
-8.00181e-13	3.57823e-07
-0.242538	5.56025e-07
-4.60035e-05	0.000942947
-4.97778e-11	5.71459e-09
-5.88204e-15	7.93729e-07
-4.29195e-11	1.06388e-10
-1.38891e-13	1.28045e-07
-0.00123208	0.000806213
-6.77259e-15	0.0263959
-1.01129e-12	1.3669e-08
-1.08254e-09	0.0073112
-0.00465403	0.833917
-3.48851e-05	0.000118955
-0.000306703	0.004298
-1.09278e-14	4.04767e-05
-1.55786e-14	8.30539e-11
-0.000469867	0.691635
-5.06851e-06	4.03111e-05
-7.16789e-08	3.82918e-14
-4.57272e-14	1.11043e-11
-1.0823e-08	2.14543e-11
-2.02636e-12	0.00293718
-0.000142275	0.999873
-2.05076e-06	0.597617
-2.49359e-12	3.36372e-09
-1.59382e-09	0.000674535
-6.88584e-06	0.818452
-7.69074e-07	2.37338e-07
-5.56567e-12	9.34678e-05
-6.90117e-15	2.9158e-12
-2.13283e-11	0.721812
-7.46467e-08	2.25905e-08
-5.6085e-09	0.000147016
-3.512e-14	1.24135e-07
-2.33525e-10	0.999244
-1.25802e-06	4.34133e-05
-2.0371e-09	6.12918e-06
-2.06437e-15	2.24338e-07
-6.38619e-12	0.000599232
-0.00108891	0.562702
-0.000138722	4.87636e-05
-3.27019e-07	4.89721e-10
-1.31279e-11	1.18957e-05
-5.15911e-05	5.16115e-07
-6.49916e-13	2.16536e-10
-1.7258e-12	2.9822e-08
-1.63197e-14	9.49792e-05
-2.18345e-12	8.81058e-12
-6.66968e-12	6.38368e-10
-8.27166e-08	0.00288957
-4.87681e-15	0.999973
-2.86636e-12	7.55688e-06
-1.12082e-10	0.0632197
-0.00461423	0.0130891
-2.31418e-07	6.25194e-07
-8.58918e-06	0.997338
-4.44542e-13	4.4304e-11
-2.01142e-09	4.0983e-08
-7.29813e-13	1.42267e-08
-1.35925e-09	0.000154512
-1.55872e-11	4.72286e-10
-1.24748e-14	1.85309e-08
-1.09273e-09	4.37295e-10
-4.66432e-15	1.17908e-09
-1.02792e-15	6.49653e-08
-8.02344e-15	0.00797266
-9.74762e-14	3.81983e-05
-0.0801493	0.157709
-8.04965e-13	2.55015e-12
-1.0597e-06	1.86094e-05
-1.23175e-05	4.25763e-06
-1.49422e-11	1.28662e-05
-1.98302e-14	1.053e-06
-2.1066e-10	0.73162
-6.66776e-10	0.262632
-0.000120526	8.2215e-05
-1.2648e-12	4.15828e-11
-3.70176e-10	6.51905e-05
-1.31307e-13	7.34059e-07
-1.04204e-08	0.321665
-1.83942e-14	4.4857e-09
-1.48841e-06	7.42788e-05
-3.72659e-14	7.06107e-08
-8.86228e-12	7.71061e-09
-1.02412e-10	1.75984e-09
-5.50299e-11	1.86129e-08
-8.20239e-07	1.26398e-05
-5.02946e-05	0.00184637
-4.6837e-06	2.07219e-05
-2.19314e-09	0.104014
-2.23652e-13	4.15534e-12
-4.38755e-10	4.15256e-07
-5.41306e-14	4.12063e-08
-3.34998e-10	2.19117e-10
-0.000258116	3.26707e-07
-1.22351e-07	0.00579978
-1.39051e-11	6.29591e-05
-2.44899e-12	0.000981511
-1.42457e-13	1.40816e-13
-1.37431e-07	8.65725e-07
-1.18719e-15	1.88559e-13
-2.62426e-10	0.0182627
-1.88554e-14	5.92592e-11
-1.89592e-11	8.56178e-09
-1.89697e-07	1.72868e-05
-0.000756775	6.23127e-07
-1.59168e-14	4.18598e-12
-1.10495e-12	9.08916e-07
-1.31286e-07	0.00203611
-6.37537e-15	0.00111815
-2.23373e-07	0.000188869
-1.52611e-09	1.18483e-06
-8.05236e-15	1.24789e-14
-1.45335e-06	3.64599e-08
-4.5563e-07	0.0052562
-3.33404e-08	1.02819e-06
-8.38355e-08	0.0122668
-1.00906e-10	0.000108638
-0.0214567	0.0136944
-4.58668e-11	9.51299e-10
-2.15716e-10	0.000268067
-7.8555e-10	0.00159482
-8.16764e-06	0.191841
-7.70355e-06	0.155927
-1.15001e-11	5.63437e-12
-4.38081e-09	3.64559e-05
-1.78955e-07	7.09442e-05
-2.99366e-10	0.00312839
-1.12109e-06	2.36819e-05
-2.81946e-12	4.54772e-09
-8.67275e-15	0.000241254
-2.01104e-09	9.54788e-15
-2.45079e-14	4.04526e-09
-2.23781e-11	2.50151e-05
-5.95694e-10	3.05164e-09
-0.0117282	0.37012
-3.30223e-09	0.913048
-2.77394e-15	1.8539e-07
-0.0001273	0.997347
-7.96298e-11	9.70549e-07
-4.38478e-12	0.899916
-6.9775e-12	1.37544e-05
-1.73898e-07	2.87526e-06
-6.97769e-08	3.99048e-11
-1.43243e-09	0.00397875
-1.27117e-13	8.00682e-14
-1.33202e-06	0.999923
-2.29831e-10	0.459225
-5.19148e-07	3.47914e-06
-8.05383e-11	1.18448e-06
-1.53111e-10	4.72125e-06
-3.94742e-12	0.0481504
-7.71692e-06	9.03213e-06
-1.19127e-13	2.17893e-10
-4.11506e-12	8.17248e-08
-8.69974e-12	7.5236e-07
-2.59393e-12	7.63366e-14
-2.16073e-08	1.93305e-06
-1.1442e-08	9.76824e-08
-1.01806e-07	2.23123e-05
-1.10314e-12	1.4593e-09
-1.85848e-09	0.00178546
-8.45697e-06	0.0118132
-0.000297165	0.947017
-2.2276e-08	1.3703e-08
-4.52949e-06	8.3747e-08
-4.24002e-10	3.37916e-09
-2.55783e-07	3.68795e-07
-0.0132627	0.00269698
-3.79441e-14	2.58822e-07
-2.36964e-09	0.496622
-1.04908e-11	0.000290646
-3.05753e-14	0.470456
-1.67481e-15	6.94894e-09
-4.58189e-10	0.0284194
-3.26289e-12	0.000125274
-9.11014e-15	0.865238
-9.94751e-10	1.3809e-09
-3.72016e-15	7.72345e-07
-5.91397e-05	8.56723e-05
-1.67694e-10	5.579e-08
-6.62382e-08	3.45299e-06
-2.13309e-14	1.97144e-07
-5.86978e-08	2.00411e-07
-1.01638e-07	0.00309261
-3.81027e-09	0.935632
-5.10738e-11	3.21408e-11
-1.36432e-11	5.29697e-10
-2.95035e-12	5.1963e-09
-1.25141e-09	5.08884e-08
-5.07183e-06	2.71469e-08
-2.35063e-12	6.14677e-13
-1.57664e-11	1.42081e-10
-0.00351132	0.000915858
-9.79823e-05	0.000147244
-5.58627e-08	0.0475484
-6.0029e-11	3.25867e-12
-1.69238e-10	0.99858
-8.11757e-09	7.94786e-05
-0.000788708	0.00968588
-1.26134e-05	6.34078e-07
-1.25851e-10	0.0490721
-4.83194e-08	0.885266
-2.63963e-09	3.66013e-13
-1.76963e-06	1.39587e-08
-1.09947e-09	3.95765e-07
-2.13483e-12	0.088931
-3.23973e-07	6.51185e-05
[truncated: 313,337+ more rows]

## Sheet: E
Δ JAK	Δ JNK
-0.966002	0.999457
-0.388263	0.243144
-0.999886	0.9986
-0.149085	0.998038
-0.493771	0.88486
-0.988328	0.997727
-0.120117	0.115365
-0.789481	0.999963
-0.160922	0.695822
-0.955831	0.975098
-0.983079	0.99994
-0.84581	0.532865
-0.775996	0.499687
-0.411258	0.999798
-0.844088	0.988443
-0.999803	0.999893
-0.998885	0.999417
-0.111487	0.89111
-0.99975	0.974452
-0.984488	0.999971
-0.99995	0.871867
-0.194707	0.36487
-0.391697	0.566736
-0.999679	0.997041
-0.995799	0.995355
-0.485723	0.999819
-0.103736	0.948449
-0.998445	0.996664
-0.993498	0.99976
-0.647117	0.244676
-0.318778	0.995193
-0.54251	0.871297
-0.278782	0.789305
-0.999821	0.978731
-0.152054	0.859902
-0.815032	0.999711
-0.227174	0.400603
-0.185797	0.125881
-0.390978	0.897898
-0.995778	0.99951
-0.226766	0.314703
-0.999872	0.995714
-0.999994	0.987461
-0.988733	0.988135
-0.869289	0.817475
-0.988509	0.999834
-0.94654	0.981374
-0.99997	0.999831
-0.571084	0.447404
-0.999975	0.998697
-0.159547	0.860712
-0.999999	0.361975
-0.176833	0.255365
-0.991936	0.998687
-0.998657	0.990488
-0.963614	0.866661
-0.190728	0.985071
-0.377981	0.9977
-0.251394	0.608272
-0.339777	0.994277
-0.994651	0.883646
-0.993511	0.999977
-0.99625	0.884224
-0.940136	0.999733
-0.594978	0.797215
-0.999276	0.999193
-0.998073	0.95776
-0.335094	0.178919
-0.990898	0.957768
-0.652219	0.999928
-0.999784	0.998438
-0.491376	0.971753
-0.963888	0.999738
-0.519093	0.709901
-0.993323	0.999827
-0.999928	0.999786
-0.678575	0.999677
-0.999993	0.999256
-0.999773	0.170213
-0.53585	0.27569
-0.808751	0.862985
-0.145191	0.987075
-0.290307	0.752023
-0.171784	0.685552
-0.995805	0.99871
-0.993216	0.999469
-0.395919	0.210408
-0.240961	0.99506
-0.999998	0.997726
-0.111937	0.992081
-0.980835	0.998906
-0.339014	0.267456
-0.104532	0.838219
-0.108377	0.167736
-0.895283	0.798703
-0.99503	0.641273
-0.981267	0.998896
-0.17642	0.434459
-0.999571	0.999976
-0.999847	0.693662
-0.472049	0.967483
-0.216974	0.791059
-0.717375	0.98974
-0.987206	0.960935
-0.982687	0.964301
-0.369582	0.999522
-0.984789	0.942702
-0.969912	0.681521
-0.949876	0.885162
-0.456503	0.738723
-0.660843	0.386928
-0.948378	0.987933
-0.991466	0.963497
-0.109917	0.497162
-0.749995	0.999778
-0.758153	0.99728
-0.923345	0.988269
-0.117388	0.793728
-0.679601	0.994294
-0.563179	0.804643
-0.999946	0.985627
-0.998096	0.999045
-0.122725	0.80419
-0.999997	0.991702
-0.143486	0.224859
-0.45422	0.93622
-0.805112	0.487641
-0.107812	0.981492
-0.999787	0.987066
-0.988125	0.999298
-0.99483	0.944047
-0.912438	0.987794
-0.285331	0.998485
-0.999998	0.957178
-0.97221	0.988637
-0.942449	0.997006
-0.371206	0.968881
-0.227072	0.999944
-0.962717	0.974767
-0.183316	0.994755
-0.530518	0.281403
-0.41863	0.356973
-0.999845	0.987527
-0.953846	0.734383
-0.142649	0.997536
-0.187596	0.267295
-0.32926	0.991411
-0.535126	0.796186
-0.959937	0.591289
-0.993428	0.999582
-0.157443	0.98012
-0.999278	0.999412
-0.999965	0.999923
-0.250636	0.989347
-0.250644	0.565279
-0.117974	0.759301
-0.302956	0.155169
-0.176037	0.184762
-0.277639	0.977809
-0.988342	0.997506
-0.159869	0.108946
-0.968509	0.984238
-0.673022	0.650902
-0.972329	0.995764
-0.971148	0.986823
-0.362171	0.214909
-0.944375	0.999223
-0.999999	0.998105
-0.998308	0.996617
-0.248424	0.944674
-0.947381	0.859761
-0.209453	0.996976
-0.99953	0.753617
-0.999996	0.999627
-0.998625	0.99407
-0.770706	0.148831
-0.999838	0.997428
-0.473906	0.985308
-0.143863	0.996305
-0.872285	0.588058
-0.542393	0.808793
-0.384353	0.973875
-0.272051	0.977328
-0.334754	0.944427
-0.923421	0.999573
-0.881252	0.207704
-0.999788	0.980146
-0.996451	0.989745
-0.359721	0.986694
-0.134471	0.910663
-0.126537	0.995169
-0.856581	0.999704
-0.122164	0.988756
-0.180367	0.270745
-0.188729	0.950151
-0.496161	0.355133
-0.99956	0.883328
-0.868015	0.981998
-0.999903	0.999939
-0.999693	0.959201
-0.989595	0.907172
-0.142549	0.995732
-0.385894	0.611979
-0.617376	0.993381
-0.994811	0.968521
-0.999375	0.999911
-0.730061	0.99566
-0.211159	0.187124
-0.129505	0.943326
-0.353811	0.957465
-0.525927	0.117997
-0.999691	0.998539
-0.953147	0.585914
-0.963953	0.983044
-0.147236	0.163145
-0.991744	0.994328
-0.999875	0.999634
-0.266953	0.998367
-0.969726	0.998144
-0.993324	0.999794
-0.1601	0.997812
-0.995582	0.997496
-0.976267	0.993483
-0.431324	0.166978
-0.949665	0.653639
-0.220437	0.943578
-0.851416	0.825803
-0.308191	0.784856
-0.938464	0.979674
-0.987987	0.999923
-0.115999	0.885163
-0.647239	0.991961
-0.323633	0.946506
-0.895586	0.989226
-0.803003	0.43566
-0.702982	0.114971
-0.987111	0.961579
-0.999937	0.998392
-0.96001	0.999848
-0.178783	0.358604
-0.759636	0.946429
-0.435427	0.608272
-0.13291	0.505405
-0.924956	0.997172
-0.999983	0.986677
-0.346193	0.807065
-0.99739	0.996368
-0.999988	0.839928
-0.378224	0.726905
-0.999871	0.99744
-0.99516	0.966382
-0.294669	0.998105
-0.109306	0.943234
-0.999122	0.996571
-0.543261	0.71004
-0.995284	0.999708
-0.997911	0.989112
-0.993505	0.913274
-0.152145	0.995686
-0.447874	0.975985
-0.72358	0.996056
-0.984569	0.884395
-0.999837	0.99964
-0.265	0.912512
-0.988824	0.978421
-0.99961	0.987434
-0.89043	0.997081
-0.333694	0.599435
-0.862849	0.84478
-0.144205	0.918522
-0.20196	0.106433
-0.168882	0.211756
-0.879621	0.845114
-0.998741	0.999158
-0.989844	0.9653
-0.603555	0.634351
-0.684499	0.78824
-0.138127	0.885934
-0.299603	0.537273
-0.419394	0.974294
-0.999417	0.99973
-0.926834	0.944433
-0.998733	0.976407
-0.979758	0.960397
-0.817354	0.996446
-0.915145	0.958533
-0.966002	0.910873
-0.994991	0.791253
-0.925689	0.999526
-0.403047	0.215687
-0.995674	0.966809
-0.755502	0.97742
-0.977972	0.99763
-0.889945	0.997979
-0.143059	0.994859
-0.273073	0.991247
-0.990919	0.999751
-0.122224	0.499131
-0.997833	0.869153
-0.103998	0.302658
-0.290299	0.486399
-0.816623	0.974745
-0.139006	0.997274
-0.122952	0.149491
-0.999962	0.995822
-0.159535	0.922576
-0.233577	0.977585
-0.976813	0.993577
-0.9987	0.999797
-0.13531	0.990663
-1	0.99976
-0.803753	0.433521
-0.515285	0.862037
-0.994823	0.996123
-0.965073	0.99986
-0.357716	0.904698
-0.446923	0.999917
-0.971991	0.999818
-0.999567	0.99773
-0.974509	0.993775
-0.130945	0.886753
-0.164031	0.996237
-0.235103	0.998664
-0.919003	0.966712
-0.853649	0.916152
-1	0.999981
-0.152413	0.983158
-0.794568	0.995138
-0.999526	0.999691
-0.991417	0.999929
-0.243951	0.407942
-0.360867	0.999191
-0.997011	0.999964
-0.194019	0.997424
-0.136811	0.465553
-0.602945	0.978499
-0.944441	0.998524
-0.875076	0.988584
-0.565621	0.947366
-0.148888	0.997131
-0.995279	0.995482
-0.259002	0.997805
-0.490982	0.988538
-0.599734	0.980745
-0.737136	0.999965
-0.20067	0.533597
-0.750029	0.818658
-0.266379	0.997702
-0.995507	0.999921
-0.84738	0.998707
-0.377942	0.401424
-0.783665	0.999973
-0.9986	0.975486
-0.990806	0.696554
-0.993503	0.993055
-0.998957	0.922205
-0.111376	0.987654
-0.59238	0.362528
-0.664756	0.457211
-0.795755	0.675696
-0.99996	0.999115
-0.999159	0.92768
-0.519005	0.347319
-0.999545	0.999946
-1	0.994425
-0.768634	0.710678
-0.993504	0.955138
-0.904905	0.996834
-0.108806	0.91796
-0.996887	0.995004
-0.936247	0.957635
-0.999981	0.999237
-0.700211	0.98316
-0.938634	0.903886
-0.997305	0.998969
-0.993056	0.989007
-0.99822	0.93236
-0.94787	0.994518
-0.99696	0.975077
-0.999117	0.999124
-0.724619	0.849391
-0.549766	0.960966
-0.37452	0.708554
-0.996184	0.998902
-0.171591	0.793583
-0.397971	0.634681
-0.503023	0.482
-0.169661	0.583118
-0.999906	0.719352
-0.999134	0.999088
-0.231741	0.435827
-0.906216	0.926945
-0.295042	0.125868
-0.500372	0.95168
-0.686607	0.849732
-0.678015	0.996311
-0.96453	0.998519
-0.381957	0.928168
-0.541393	0.644752
-0.999793	0.656458
-0.999983	0.999935
-0.832064	0.627412
-0.101768	0.990276
-0.98889	0.36657
-0.394678	0.891525
-0.113895	0.975578
-0.945618	0.874779
-0.864167	0.889946
-0.23686	0.931716
-0.997215	0.920412
-0.197591	0.971798
-0.999502	0.994111
-0.887021	0.664838
-0.774199	0.988466
-0.912473	0.777176
-0.999999	0.998785
-0.139991	0.950308
-0.999992	0.99983
-0.803907	0.888091
-0.231308	0.866725
-0.987176	0.999957
-0.274161	0.999606
-0.701811	0.950914
-0.994112	0.939033
-0.971794	0.995559
-0.755461	0.999958
-0.997097	0.753841
-0.592344	0.900523
-0.717364	0.994505
-0.744572	0.964937
-0.996554	0.999721
-0.857205	0.999961
-0.999978	0.998832
-0.99671	0.972985
-0.999999	0.990778
-0.749091	0.857662
-0.994606	0.997275
-0.999862	0.999645
-0.916624	0.999293
-0.109275	0.357708
-0.998039	0.9978
-0.963269	0.426904
-0.999407	0.997467
-0.536912	0.873665
-0.446011	0.261283
-0.23557	0.548401
-0.999977	0.999895
-0.998779	0.999973
-0.993154	0.959251
-0.974894	0.886988
-0.240528	0.997746
-0.985996	0.999754
-0.788521	0.99995
-0.12428	0.607888
-0.971163	0.995557
-0.301067	0.116934
-0.998858	0.870937
-0.129523	0.795796
-0.487733	0.171128
-0.986059	0.905998
-0.855074	0.956943
-0.995014	0.979218
-0.178285	0.994079
-0.817594	0.996703
-0.975611	0.996764
-0.116395	0.654092
-0.106115	0.158211
-0.178319	0.329008
-0.685799	0.984654
-0.107688	0.772901
-0.924415	0.999245
-0.995744	0.958427
-0.136118	0.624928
-0.141744	0.769986
-1	0.999939
-0.957527	0.99406
-0.307459	0.151304
-0.842206	0.998844
-0.636899	0.996827
-0.370825	0.108801
-0.472467	0.998747
-0.803905	0.993685
-0.114282	0.504288
-0.999122	0.999324
-0.909459	0.993494
-0.999996	0.99988
-0.999964	0.997858
-0.998091	0.91185
-0.728234	0.937131
-0.999994	0.999857
-0.981921	0.999542
-0.876801	0.991896
-0.574141	0.893004
-0.711468	0.991349
-0.475174	0.977896
-0.993605	0.959466
-0.115561	0.595125
-0.999839	0.93835
-0.45367	0.980202
-0.999953	0.342457
-0.999715	0.986894
-0.933935	0.988377
-0.144868	0.449237
-0.997238	0.99994
-0.120754	0.954734
-0.998933	0.999478
-0.414891	0.986311
-0.984278	0.968723
-1	0.99832
-0.12715	0.135799
-0.190628	0.317221
-0.128111	0.194963
-0.999999	0.999056
-0.651249	0.944203
-0.246699	0.566423
-0.899051	0.620861
-0.804117	0.957847
-0.724666	0.336152
-0.214491	0.27806
-0.106574	0.146066
-0.991342	0.930345
-0.542941	0.891696
-0.850227	0.849646
-0.72146	0.992806
-0.15094	0.989263
-0.770022	0.874072
-0.963931	0.998097
-0.662878	0.847011
-0.990979	0.999643
-0.991917	0.999474
-0.998675	0.956512
-0.993534	0.989795
-0.999989	0.999938
-0.999963	0.998655
-0.107932	0.259327
-0.871229	0.999898
-0.756061	0.996979
-0.999085	0.792138
-0.922893	0.994032
-0.835549	0.930061
-0.734135	0.415818
-0.726038	0.99822
-0.996302	0.962976
-0.834168	0.996599
-0.999701	0.999809
-0.339366	0.432795
-0.999997	0.996157
-0.954062	0.978283
-0.999884	0.999972
-0.422172	0.270807
-0.954087	0.994573
-0.498993	0.998202
-0.99985	0.992781
-0.975968	0.998953
-0.565724	0.997376
-0.998833	0.939876
-0.122094	0.804369
-1	0.999947
-0.467303	0.999585
-0.998272	0.998485
-0.947351	0.681246
-0.999997	0.840499
-0.302391	0.302227
-0.118642	0.258809
-0.993608	0.994792
-0.230346	0.306617
-0.998368	0.999576
-0.950445	0.814327
-0.602611	0.953286
-0.347995	0.26547
-0.779471	0.988248
-0.606606	0.999217
-0.476841	0.999878
-0.235957	0.88666
-0.209798	0.961141
-0.999892	0.999349
-0.97114	0.99985
-0.999963	0.999318
-0.710151	0.919435
-0.317013	0.179904
-0.999913	0.99774
-0.946847	0.999876
-0.809934	0.999835
-0.375453	0.538945
-0.99379	0.998938
-0.999734	0.887942
-0.99995	0.949173
-0.404456	0.94127
-0.999903	0.999724
-0.993747	0.999905
-0.696852	0.760929
-0.999999	0.996436
-0.289935	0.816721
-0.156657	0.842024
-0.131089	0.396152
-0.608084	0.29087
-0.15133	0.88747
-0.994963	0.998681
-0.836588	0.995603
-0.131066	0.708601
-0.676583	0.905836
-0.661575	0.986786
-0.962047	0.999143
-0.986144	0.741433
-0.994672	0.999136
-0.309576	0.999923
-0.225473	0.719197
-0.722904	0.97951
-0.204284	0.99325
-0.964495	0.97593
-0.982241	0.999804
-0.999991	0.99992
-0.999518	0.999253
-0.168836	0.885149
-0.890928	0.978616
-0.999986	0.99979
-0.303099	0.285808
-0.73487	0.98649
-0.999862	0.730576
-0.221434	0.828034
-0.527527	0.469054
-0.854266	0.991938
-0.985491	0.982966
-0.441738	0.985345
-0.579454	0.997566
-0.844096	0.998847
-0.593629	0.618161
-0.999969	0.99994
-0.976805	0.999769
-0.946478	0.999527
-0.995424	0.995515
-0.489014	0.653081
-0.163223	0.786638
-0.973017	0.977411
-0.99632	0.842875
-0.99404	0.744902
-0.265886	0.998803
-0.129037	0.652074
-0.995584	0.999916
-0.999936	0.999857
-0.118511	0.979953
-0.999291	0.996754
-0.997522	0.978537
-0.999995	0.994727
-0.981163	0.99978
-0.999358	0.924447
-0.443442	0.911415
-0.314355	0.98701
-0.978659	0.947025
-0.190576	0.946382
-0.998748	0.998181
-0.157477	0.875967
-0.115826	0.999188
-0.995375	0.9948
-0.890888	0.998131
-0.565496	0.283937
-0.97234	0.935721
-0.99201	0.992769
-0.8155	0.928699
-0.287293	0.636203
-0.291267	0.976171
-0.376457	0.999599
-0.227085	0.25739
-0.998546	0.96109
-0.979081	0.999361
-0.993194	0.984507
-0.999543	0.939749
-0.129215	0.805719
-0.99977	0.998337
-0.99705	0.998956
-0.358234	0.20272
-0.999862	0.995016
-0.401654	0.955937
-0.342374	0.286437
-0.708303	0.995081
-0.956383	0.999786
-0.979507	0.97511
-0.520215	0.843887
-0.981764	0.668401
-0.70666	0.967721
-0.999845	0.99322
-0.673128	0.797718
-0.425423	0.632622
-0.898833	0.999593
-0.483797	0.979296
-0.479527	0.259098
-0.546158	0.971805
-0.297865	0.471058
-0.77597	0.976945
-0.135806	0.122952
-0.119245	0.644536
-0.989861	0.995492
-0.999951	0.999575
-0.999904	0.988207
-0.923798	0.991969
-0.999757	0.999747
-0.249806	0.991549
-0.997095	0.973874
-0.99993	0.993675
-0.997339	0.999031
-0.182393	0.158151
-0.342984	0.284531
-0.118336	0.84296
-0.86572	0.982714
-0.927772	0.998903
-0.167469	0.999125
-0.946624	0.957522
-0.999971	0.998555
-0.247793	0.290476
-0.492498	0.784747
-0.37115	0.522318
-0.94891	0.987011
-0.999428	0.997937
-0.104161	0.911752
-0.956724	0.585286
-0.777569	0.988371
-0.245081	0.858617
-0.765006	0.869089
-0.999918	0.998706
-0.99775	0.996363
-0.995961	0.987611
-0.199489	0.375672
-0.101769	0.19661
-0.98974	0.540802
-0.332308	0.99987
-0.23477	0.938391
-0.999603	0.995002
-0.220589	0.208567
-0.339541	0.567269
-0.999232	0.999827
-0.999158	0.99372
-0.707814	0.945926
-0.996727	0.878544
-0.454458	0.990311
-0.999997	0.993624
-0.96769	0.999944
-0.999996	0.999907
-0.999996	0.999421
-0.999941	0.977952
-0.941029	0.9998
-0.902639	0.79976
-0.999432	0.973284
-0.931818	0.998513
-0.847184	0.802185
-0.77639	0.779894
-0.98845	0.981486
-0.999839	0.998878
-0.999837	0.999212
-0.965751	0.95552
-0.999186	0.992522
-0.990737	0.916352
-0.932564	0.985797
-0.988158	0.978191
-0.202683	0.998592
-0.999403	0.986784
-0.96238	0.858684
-0.888264	0.26737
-0.699496	0.998553
-0.93407	0.98834
-0.99447	0.999943
-0.203581	0.99991
-0.136961	0.981303
-0.2142	0.958853
-0.321909	0.997009
-0.998557	0.999968
-0.174656	0.116532
-0.135918	0.235466
-0.770312	0.852094
-0.905223	0.705194
-0.827435	0.419611
-0.223826	0.727298
-0.216057	0.991841
-0.26834	0.146012
-0.729906	0.804627
-0.373867	0.999811
-0.983772	0.999618
-0.75518	0.997927
-0.999881	0.999885
-0.989497	0.977216
-0.348206	0.417561
-0.996445	0.994056
-0.11614	0.999801
-0.228564	0.165347
-0.131506	0.999843
-0.886655	0.819813
-0.396919	0.912895
-0.97588	0.999533
-0.189175	0.527849
-0.998865	0.380165
-0.999568	0.998105
-0.999454	0.99972
-0.803715	0.972776
-0.144243	0.169551
-0.183773	0.642832
-0.827007	0.665413
-0.331477	0.202697
-0.193105	0.991393
-0.998579	0.999964
-0.225561	0.764382
-0.114935	0.993241
-0.109526	0.563902
-0.66851	0.999651
-0.170843	0.17328
-0.99972	0.924497
-0.902759	0.979811
-0.953297	0.999627
-0.152785	0.996045
-0.162126	0.998657
-0.115367	0.355878
-0.986937	0.882994
-0.999998	0.999469
-0.999992	0.999931
-0.999659	0.998929
-0.998446	0.99729
-0.998805	0.991185
-0.265447	0.551939
-0.606779	0.957801
-0.908155	0.99264
-0.956799	0.774957
-0.999923	0.999363
-0.953713	0.429715
-0.9991	0.999405
-0.434857	0.318926
-0.836377	0.820089
-0.55682	0.376428
-0.964556	0.974556
-0.969485	0.941372
-0.763993	0.999929
-0.525656	0.951985
-0.956669	0.999941
-0.146587	0.95054
-0.81313	0.999822
-0.16195	0.538723
-0.849413	0.955341
-0.999938	0.936086
-0.360342	0.692418
-0.996516	0.999385
-0.983109	0.872463
-0.928344	0.988542
-0.227035	0.997615
-0.405882	0.999674
-0.276648	0.939415
-0.999772	0.994483
-0.977147	0.999937
-0.199117	0.415652
-0.99993	0.992446
-0.997247	0.999917
-0.22903	0.956814
-0.980081	0.996976
-0.495349	0.897731
-0.904103	0.915125
-0.148582	0.878466
-0.184501	0.701593
-0.945634	0.998741
-0.999929	0.999887
-0.342483	0.3852
-0.879256	0.802852
-0.999809	0.63913
-0.965564	0.995665
-0.44021	0.959233
-0.400417	0.954708
-0.992862	0.99856
-0.38903	0.98429
-0.517593	0.62331
-0.993979	0.979496
-0.999863	0.996128
-0.979798	0.994922
-0.112175	0.835701
-1	0.975445
-0.994773	0.992563
-0.96308	0.999927
-0.973691	0.850837
-0.995963	0.999636
-0.952394	0.99963
-0.167844	0.138205
-0.999861	0.999379
-0.98092	0.710054
-0.111921	0.525376
-0.2761	0.98288
-0.54	0.911054
-0.650531	0.987867
-0.185152	0.998258
-0.999987	0.999658
-0.998535	0.999912
-0.999976	0.990319
-0.999087	0.962334
-0.999994	0.999378
-0.923613	0.674723
-0.139287	0.129259
-0.142104	0.802594
-0.146322	0.919151
-0.732125	0.385091
-0.101805	0.992639
-0.107041	0.711419
-0.995978	0.999575
-0.999852	0.991793
-0.999677	0.999772
-0.799492	0.998057
-0.962768	0.999797
-0.227412	0.329581
-0.110287	0.858676
-0.169832	0.244571
-0.743025	0.996877
-0.927814	0.979166
-0.100484	0.987597
-0.110874	0.456097
-0.609169	0.988169
-0.97704	0.999215
-0.994893	0.983219
-0.999232	0.995943
-0.432424	0.992781
-0.999992	0.984435
-0.242617	0.719683
-0.505723	0.237845
-0.188913	0.940867
-0.870323	0.945527
-0.737796	0.985965
-0.999939	0.999416
-0.997643	0.999252
-0.977885	0.799205
-0.970913	0.99944
-0.998693	0.989164
-0.260788	0.809454
-0.163489	0.324641
-0.665621	0.302873
-0.816754	0.592637
-0.16053	0.536033
-0.428	0.419184
-0.988876	0.995545
-0.101577	0.552537
-0.769978	0.927028
-0.152091	0.517983
-0.96166	0.952748
-0.178987	0.484084
-0.244841	0.948245
-0.252197	0.746373
-0.763139	0.822412
-0.766156	0.999802
-0.999851	0.996097
-0.99989	0.956288
-0.999999	0.999865
-0.996156	0.999977
-0.144511	0.831818
-0.979824	0.940626
-0.1815	0.983517
-0.998959	0.999797
-0.42972	0.941102
-0.999724	0.999944
-0.328975	0.601946
-0.44381	0.193734
-0.994458	0.999398
-0.114951	0.977659
-0.980616	0.810202
-0.952925	0.998982
-0.996595	0.977384
-0.999686	0.999458
-0.253364	0.549492
-0.497931	0.607553
-0.186087	0.289744
-0.106765	0.913907
-0.999897	0.999311
-0.998483	0.994392
-0.749635	0.797181
-0.763308	0.990363
-0.999945	0.999217
-0.692259	0.999864
-0.949269	0.990496
-0.491851	0.79825
-0.999956	0.999583
-0.903383	0.719863
-0.999544	0.998864
-0.164838	0.998519
-0.999955	0.97412
-0.898305	0.988563
-0.85052	0.982763
-0.613053	0.65001
-0.116704	0.999728
-0.999933	0.431862
-0.999959	0.995604
-0.102148	0.101361
-0.897099	0.985644
-0.114672	0.534544
-0.957772	0.999008
-0.902964	0.719692
-0.175457	0.980412
-0.999877	0.999629
-0.840362	0.905273
-0.999882	0.998872
-0.999845	0.999955
-0.164465	0.985821
-0.457068	0.368125
-0.109748	0.176375
-0.568001	0.999501
-0.756648	0.621007
-0.40431	0.977867
-0.999999	0.999028
-0.628538	0.996816
-1	0.999545
-0.996394	0.941384
-0.999574	0.517646
-0.995821	0.380914
-0.759633	0.98488
-0.116647	0.792081
-0.124073	0.131602
-0.938326	0.999977
-0.185727	0.989378
-0.995835	0.62489
-0.102567	0.249026
-0.685306	0.997898
-0.991306	0.922757
-0.737891	0.357318
-0.411649	0.603875
-0.988388	0.999963
-0.134805	0.120086
-0.999995	0.998556
-0.991553	0.892635
-0.208445	0.999521
-0.999955	0.977064
-0.999982	0.999733
-0.125657	0.988003
-0.998602	0.998941
-0.997931	0.999924
-0.755052	0.739797
-0.410884	0.999834
-0.40325	0.49311
-0.24269	0.693253
-0.709229	0.312713
-0.549243	0.94517
-0.20121	0.893137
-0.99998	0.996518
-0.991097	0.994859
-0.981492	0.79866
-0.106202	0.923877
-0.359689	0.937997
-0.996515	0.997609
-0.999946	0.999289
-0.987145	0.999309
-0.989226	0.998093
-0.383614	0.550685
-0.996914	0.99994
-0.99658	0.999959
-0.99603	0.991463
-0.99416	0.972878
-0.997264	0.994279
-0.295965	0.213484
-0.997486	0.999078
-0.99864	0.997
-0.997565	0.984397
-0.761499	0.999861
-0.999939	0.999266
-0.602848	0.999803
-0.13347	0.119307
-0.27341	0.87043
-0.824311	0.998208
-0.93837	0.831177
-0.231412	0.957797
-0.99054	0.946888
-0.871049	0.864357
-0.226164	0.169667
-0.992918	0.999975
-0.773378	0.95974
-0.220735	0.817594
-0.999994	0.999843
-0.996523	0.9998
-0.9651	0.993163
-0.852135	0.973179
-0.999662	0.908559
-0.49342	0.430028
-0.149007	0.999879
-0.999853	0.999746
-0.161648	0.53176
-0.762068	0.999862
-0.497676	0.372612
-0.117603	0.718022
-0.992791	0.996597
-0.938274	0.536424
-0.998936	0.997337
-0.507708	0.464328
-0.109088	0.963399
-0.851764	0.586109
-0.999966	0.99929
-0.99943	0.925896
-0.998959	0.998749
-0.999982	0.996639
-0.150165	0.968427
-0.963724	0.519851
-0.997256	0.999863
-0.140962	0.125454
-0.974186	0.999922
-0.171597	0.566485
-0.64559	0.846073
-0.864803	0.987027
-0.377832	0.992202
-0.887297	0.93868
-0.973345	0.972522
-0.99446	0.999867
-0.52191	0.798414
-0.977468	0.999735
-0.990197	0.422697
-0.107761	0.481249
-0.980831	0.971292
-0.997963	0.992958
-0.312979	0.999983
-0.999725	0.992405
-0.996391	0.999546
-0.585385	0.1341
-0.999999	0.999979
-0.980196	0.997315
-0.282054	0.997519
-0.998151	0.994448
-0.4071	0.996967
-0.99996	0.999136
-0.294676	0.994358
-0.777857	0.798413
-0.239874	0.893606
-0.976836	0.990953
-0.999999	0.997877
-0.988133	0.998965
-0.169541	0.990339
-0.417879	0.670012
-0.994002	0.983033
-0.117024	0.999698
-0.163836	0.603649
-0.995794	0.998246
-0.444899	0.597156
-0.999968	0.994511
-0.999935	0.659319
-0.267462	0.684324
-0.963684	0.965399
-0.157853	0.994211
-0.996278	0.999954
-0.592219	0.933096
-0.975388	0.999973
-0.200603	0.857597
-0.577991	0.29094
-0.999155	0.999397
-0.999438	0.999679
-0.229045	0.982368
-0.99999	0.953577
-0.961007	0.999653
-0.281237	0.114591
-0.999995	0.998593
-0.134978	0.986814
-0.999995	0.997869
-0.999636	0.961934
-0.641295	0.996659
-0.710239	0.445844
-0.980449	0.999882
-0.596517	0.994746
-0.984788	0.999727
-0.524619	0.4929
-0.136935	0.89713
-0.88535	0.966744
-0.955181	0.998996
-0.977261	0.999793
-0.912484	0.568275
-0.143407	0.408772
-0.355708	0.993924
-0.292099	0.575354
-0.854941	0.971294
-0.804952	0.98924
-0.997335	0.999922
-0.613784	0.186036
-0.131142	0.587662
-0.993086	0.9969
-0.894655	0.998411
-0.82599	0.999851
-0.134815	0.962993
-0.991541	0.800321
-0.99691	0.952768
-0.166649	0.138752
-0.998214	0.565201
-0.132607	0.790194
-0.582417	0.999557
-0.994198	0.997173
-0.189352	0.95585
-0.998334	0.999417
-0.99877	0.984998
-0.905503	0.990971
-0.998232	0.999829
-0.1875	0.999546
-0.979779	0.999772
-0.117512	0.975843
-0.930237	0.99923
-0.113919	0.999876
-0.112355	0.157014
-0.969673	0.999905
-0.768155	0.444373
-0.130768	0.972449
-0.963692	0.992297
-0.986615	0.983353
-0.478779	0.145268
-0.31326	0.905696
-0.115136	0.137309
-0.999834	0.999225
-0.998708	0.998987
-0.551185	0.992405
-0.949884	0.996688
-0.999999	0.994284
-0.156985	0.999574
-0.188699	0.993467
-0.807885	0.857027
-0.40896	0.705893
-0.998164	0.986914
-0.999996	0.986752
-0.952604	0.937808
-0.871496	0.999079
-0.280747	0.203078
-0.71183	0.879438
-0.109909	0.503745
-0.286954	0.127409
-0.99838	0.983214
-0.992082	0.983454
-0.999736	0.999579
-0.989592	0.999115
-0.197814	0.997091
-0.798062	0.98939
-0.999748	0.999795
-0.161604	0.458548
-0.151481	0.923562
-0.411293	0.121493
-0.941264	0.900444
-0.720355	0.909531
-0.999793	0.991236
-0.111621	0.959679
-0.999908	0.967855
-0.200459	0.90312
-0.391915	0.133952
-0.997478	0.999584
-0.252791	0.8869
-0.979302	0.899883
-0.9926	0.999222
-0.99992	0.999935
-0.132163	0.937435
-0.886487	0.998025
-0.827282	0.999798
-0.879653	0.945942
-0.976266	0.973266
-0.691506	0.319704
-0.63099	0.98172
-0.719808	0.972004
-0.822942	0.573416
-0.658337	0.920515
-0.189106	0.613123
-0.124517	0.894402
-0.988376	0.989558
-0.969563	0.99988
-0.973591	0.912941
-0.102137	0.965957
-0.264161	0.998945
-0.229205	0.534537
-0.999999	0.999952
-0.137517	0.894552
-0.999965	0.999159
-0.995815	0.997795
-0.242027	0.966958
-0.859536	0.998568
-0.983454	0.999438
-0.999792	0.999956
-0.383958	0.859376
-0.77016	0.581684
-0.999745	0.675238
-0.849184	0.98226
-0.749737	0.997763
-0.148361	0.664638
-0.102425	0.998789
-0.372246	0.630417
-0.997257	0.938352
-0.229248	0.105095
-0.649024	0.469594
-0.131658	0.99948
-0.360449	0.866916
-0.782563	0.999673
-0.940488	0.885374
-0.101064	0.665354
-0.908092	0.998635
-0.545772	0.990752
-0.268159	0.99998
-0.988814	0.99924
-0.205593	0.866415
-0.146548	0.845298
-0.999977	0.998151
-0.404005	0.379316
-0.983572	0.999003
-0.65249	0.999041
-0.999845	0.99784
-0.998325	0.982689
-0.71176	0.543425
-0.152517	0.959422
-0.177176	0.9965
-0.303512	0.103999
-0.983827	0.999778
-0.816861	0.520105
-0.141863	0.462787
-0.996865	0.999799
-0.148817	0.339949
-0.420113	0.997187
-0.978647	0.88163
-0.149378	0.974602
-0.999917	0.999951
-0.980039	0.997421
-0.974465	0.999914
-0.999815	0.997527
-0.884155	0.999923
-0.149356	0.789819
-0.14247	0.973522
-0.960307	0.755149
-0.999999	0.986221
-0.988344	0.998861
-0.12757	0.124063
-0.999802	0.99174
-0.99993	0.963565
-0.999869	0.998103
-0.99979	0.999462
-0.914573	0.999513
-0.999984	0.969896
-0.999632	0.997941
-0.999585	0.995704
-0.999982	0.991853
-0.975156	0.966049
-0.664578	0.74483
-0.976972	0.999007
-0.99992	0.981698
-0.990712	0.933006
-0.994314	0.999307
-0.998452	0.997495
-0.989606	0.991465
-0.101094	0.352464
-0.719283	0.764435
-0.965105	0.999376
-0.138569	0.746062
-0.707608	0.999861
-0.99865	0.996247
-0.999989	0.995646
-0.921001	0.783185
-0.990353	0.88525
-0.720706	0.999853
-0.28391	0.99776
-0.741666	0.949205
-0.161524	0.789652
-0.982431	0.999878
-0.159434	0.63092
-0.752939	0.746924
-0.997188	0.103546
-0.70703	0.378419
-0.964799	0.9957
-0.145611	0.129284
-0.5802	0.933471
-0.999429	0.999889
-0.341271	0.698228
-0.886391	0.996438
-0.354871	0.996248
-0.553283	0.988845
-0.137819	0.201313
-0.679865	0.950091
-0.494902	0.175087
-0.129396	0.999148
-0.227431	0.319346
-0.998701	0.988662
-0.150826	0.996891
-0.140242	0.26694
-0.304446	0.977568
-0.996371	0.988206
-0.479256	0.327195
-0.999429	0.922382
-0.737692	0.945532
-0.337584	0.32344
-0.355274	0.104709
-0.321142	0.999882
-0.720273	0.999965
-0.160144	0.647143
-0.820922	0.777476
-0.991715	0.999964
-0.298388	0.283466
-0.99318	0.999645
-0.996939	0.978222
-0.998073	0.999782
-0.218063	0.999199
-0.999573	0.993007
-0.119587	0.485375
-0.950286	0.998029
-0.681255	0.952452
-0.950562	0.384178
-0.221485	0.325757
-0.279649	0.274561
-0.128835	0.23235
-0.106561	0.50978
-0.959895	0.999456
-0.952736	0.956544
-0.901853	0.365153
-0.962701	0.992466
-0.558474	0.675263
-0.197493	0.335737
-0.491282	0.270016
-0.20678	0.867693
-0.599499	0.96622
-0.624102	0.502315
-0.866052	0.996749
-0.316722	0.272211
-0.116985	0.942659
-0.478435	0.999544
-0.998239	0.977444
-0.999981	0.996817
-0.115139	0.998685
-0.95683	0.99957
-0.186252	0.518602
-0.601756	0.99902
-0.896714	0.999483
-0.754333	0.989414
-0.999641	0.994969
-0.990549	0.956358
-0.996637	0.999976
-0.999977	0.903128
-0.107242	0.742963
-0.81733	0.944889
-0.989127	0.849466
-0.21098	0.215428
-0.999991	0.997084
-1	0.985667
-0.178206	0.801639
-0.999976	0.995475
-0.831427	0.855589
-0.185096	0.910523
-0.61915	0.992272
-0.848562	0.994098
-0.173888	0.10013
-0.995701	0.999612
-0.999963	0.999057
-0.252652	0.208957
-0.585473	0.822923
-0.168501	0.888322
-0.112535	0.99887
-0.857867	0.996892
-0.999981	0.998747
-0.341962	0.940578
-0.3775	0.999693
-0.10784	0.20302
-0.103144	0.206797
-0.885747	0.999735
-0.683797	0.725503
-0.400186	0.910156
-0.699814	0.965608
-0.881092	0.789345
-0.243915	0.135357
-0.424792	0.974202
-0.997989	0.99794
-0.999665	0.999379
-0.123594	0.214242
-0.862486	0.996686
-0.928883	0.975779
-0.944455	0.273476
-0.991334	0.997249
-0.866092	0.980434
-0.219	0.699928
-0.88695	0.99297
-0.992473	0.998591
-0.998676	0.99971
-0.673016	0.934875
-0.99837	0.981869
-0.815957	0.999335
-0.999002	0.813436
-0.21181	0.824239
-0.795726	0.998561
-0.818342	0.975279
-0.256938	0.952983
-0.990682	0.999862
-0.996527	0.748656
-0.3717	0.999219
-0.816807	0.97228
-0.380072	0.983696
-0.129492	0.215689
-0.531205	0.994445
-0.187629	0.997932
-0.999913	0.999293
-0.344748	0.416636
-0.9792	0.985737
-0.999608	0.980589
-0.995955	0.999229
-0.999534	0.990675
-0.332736	0.987909
-0.996019	0.997982
-0.997128	0.999413
-0.409039	0.894303
-0.981109	0.996473
-0.999875	0.662878
-0.111521	0.987047
-0.99056	0.8559
-0.997125	0.995202
-0.780702	0.518882
-0.998362	0.993429
-0.978348	0.999891
-0.398102	0.976047
-0.991595	0.999755
-0.999951	0.977711
-0.998943	0.988402
-0.99764	0.961656
-0.489186	0.112565
-0.142311	0.996619
-0.150916	0.998249
-0.949355	0.913238
-0.990202	0.999282
-0.196146	0.997656
-0.204397	0.951815
-0.919514	0.891103
-0.989701	0.997839
-0.996239	0.999398
-0.997053	0.9951
-0.98549	0.99916
-0.989831	0.999465
-0.633221	0.982901
-0.983243	0.886538
-0.945373	0.965424
-0.892273	0.997581
-0.359757	0.898872
-0.985611	0.338323
-0.157297	0.984653
-0.303935	0.535029
-0.247284	0.115555
-0.964276	0.94866
-0.844969	0.39637
-0.996645	0.769909
-0.999925	0.996151
-0.981205	0.980238
-0.999645	0.990827
-0.766771	0.916215
-0.200638	0.154875
-0.94806	0.952552
-0.913754	0.973251
-0.834142	0.996755
-0.999983	0.983615
-0.535024	0.993513
-0.952213	0.999505
-0.9793	0.996587
-0.108394	0.607026
-0.999996	0.998852
-0.927841	0.998185
-0.99933	0.698096
-0.981729	0.993285
-0.977309	0.999946
-0.995659	0.99971
-0.997097	0.997343
-0.133661	0.892995
-0.988774	0.999925
-0.216623	0.986975
-0.243611	0.999265
-0.15508	0.795159
-0.377024	0.775146
-0.939402	0.98455
-0.876741	0.995408
-0.352103	0.98563
-0.99999	0.997597
-0.195834	0.100404
-0.208266	0.88769
-0.616843	0.48934
-0.969824	0.835244
-0.230762	0.984967
-0.894219	0.99979
-0.15709	0.616723
-0.994399	0.999936
-0.263234	0.152482
-0.9972	0.981668
-0.944787	0.827221
-0.996675	0.990999
-0.15123	0.112671
-0.999931	0.999401
-0.749691	0.646134
-0.687952	0.966142
-0.679511	0.99974
-0.3162	0.901444
-0.356014	0.735264
-0.728189	0.995621
-0.136875	0.352212
-0.831412	0.978002
-0.960226	0.999179
-0.713332	0.826615
-0.472933	0.240936
-0.619834	0.918858
-0.995711	0.999345
-0.547887	0.230587
-0.865859	0.999972
-0.600491	0.992484
-0.974283	0.99697
-0.292683	0.965578
-0.97144	0.997971
-0.751715	0.848203
-0.899936	0.993769
-0.846745	0.998797
-0.450522	0.442082
-0.998569	0.986309
-0.976168	0.99912
-0.434102	0.23707
-0.999989	0.988246
-0.998633	0.999784
-0.210427	0.643819
-0.124725	0.285023
-0.999953	0.99833
-0.19448	0.999946
-0.315675	0.1803
-0.22676	0.995515
-0.997282	0.977416
-0.999967	0.879973
-0.85036	0.987238
-0.999109	0.99571
-0.9995	0.999804
-0.965142	0.999647
-0.677871	0.72367
-0.415994	0.999956
-0.941559	0.98054
-0.580769	0.953869
-0.229913	0.972396
-0.176873	0.956515
-0.104966	0.694153
-0.355079	0.180599
-0.155884	0.428829
-0.170983	0.932602
-0.681945	0.404338
-0.664325	0.331472
-0.144778	0.402574
-0.435083	0.860955
-0.866936	0.999924
-0.967098	0.954809
-0.893316	0.960199
-0.929934	0.822016
-0.301104	0.46237
-0.998565	0.94017
-0.998843	0.992409
-0.533925	0.929235
-0.861699	0.856638
-0.757916	0.695553
-0.333226	0.231341
-0.730933	0.999102
-0.985066	0.999183
-0.202687	0.146982
-0.144549	0.33738
-0.477316	0.997495
-0.996748	0.998589
-0.163035	0.973932
-0.320665	0.907796
-0.958449	0.384803
-0.999915	0.99665
-0.236971	0.66463
-0.982652	0.501178
-0.158678	0.938664
-0.443874	0.137108
-0.959344	0.207051
-0.940865	0.928782
-0.283308	0.130109
-0.432483	0.105481
-0.995065	0.998245
-0.636113	0.48101
-0.668675	0.997597
-0.998776	0.99919
-0.974093	0.839967
-0.664617	0.727085
-0.228576	0.467437
-0.998522	0.953012
-0.173113	0.99534
-0.194781	0.592574
-0.877281	0.998229
-0.471273	0.985087
-0.999603	0.997639
-0.921966	0.999236
-0.834526	0.961285
-0.260181	0.325901
-0.993094	0.999328
-0.535964	0.965906
-0.249172	0.359667
-0.119548	0.999727
-0.132776	0.279424
-0.23183	0.988828
-0.983602	0.997769
-0.999931	0.999592
-0.999956	0.998758
-0.864261	0.991959
-0.227198	0.890197
-0.998803	0.999243
-0.520491	0.426043
-0.999457	0.999948
-0.488669	0.316688
-0.273722	0.689608
-0.259748	0.996836
-1	0.94484
-0.992174	0.890743
-0.993404	0.99029
-0.999642	0.995017
-0.994356	0.968343
-0.148542	0.194298
-0.153418	0.999505
-0.886799	0.94561
-0.996134	0.99933
-0.169826	0.309298
-0.998316	0.984691
-0.986477	0.999322
-0.689592	0.997871
-0.165492	0.772695
-0.803074	0.986583
-0.823442	0.508974
-1	0.995201
-0.986629	0.998727
-0.273721	0.592164
-0.813014	0.394394
-0.103145	0.984704
-0.99992	0.975757
-0.999878	0.99162
-0.317565	0.794234
-0.916511	0.992658
-0.196872	0.921609
-0.883394	0.982335
-0.772449	0.998054
-0.999936	0.999635
-0.266569	0.182746
-0.965165	0.963996
-0.999928	0.850133
-0.990334	0.675003
-0.329423	0.912572
-0.99453	0.998068
-0.998551	0.999872
-0.184878	0.313572
-0.999788	0.999622
-0.775127	0.870844
-0.138567	0.995184
-0.996435	0.940298
-0.12596	0.833605
-0.994532	0.982582
-0.807694	0.783602
-0.954664	0.995658
-0.441227	0.897992
-0.4969	0.361938
-0.598048	0.12263
-0.263784	0.999793
-0.244325	0.918593
-0.99998	0.997823
-0.886232	0.954659
-0.37855	0.962372
-0.989266	0.998659
-0.961949	0.737052
-0.999642	0.964745
-0.224559	0.996868
-0.126737	0.999839
-0.990624	0.998882
-0.255887	0.950112
-0.996724	0.999476
-0.843969	0.925867
-0.120565	0.978451
-0.436737	0.910917
-0.389931	0.998193
-0.137541	0.182887
-0.990471	0.988761
-0.232952	0.975344
-0.228377	0.719576
-0.480365	0.21005
-0.994347	0.999752
-0.989534	0.983237
-0.833667	0.995018
-0.321454	0.998363
-0.317827	0.769356
-0.997964	0.976507
-0.998913	0.99801
-0.333094	0.986766
-0.232227	0.999583
-0.97997	0.996483
-0.999151	0.406042
-0.97785	0.99938
-1	0.999878
-0.998944	0.997
-0.999949	0.985875
-0.99965	0.999982
-0.999994	0.999593
-0.999628	0.999153
-0.948568	0.542202
-0.748995	0.997865
-0.949927	0.994851
-0.149309	0.271753
-0.943716	0.99957
-0.941648	0.788129
-0.99943	0.99998
-0.14117	0.136078
-0.242807	0.811915
-0.630575	0.937406
-0.111232	0.525134
-0.999697	0.994001
-0.499378	0.998848
-0.125029	0.307049
-0.780723	0.774218
-0.99778	0.989544
-0.999959	0.767955
-0.995169	0.999922
-0.48182	0.910497
-0.996327	0.999687
-0.605368	0.801306
-0.999933	0.751544
-0.999962	0.987378
-0.160024	0.382658
-0.145642	0.128655
-0.998805	0.998407
-0.762234	0.810308
-0.775848	0.163727
-0.520479	0.931603
-0.991774	0.999839
-0.999892	0.999637
-0.954252	0.904764
-0.97894	0.935294
-0.88465	0.997474
-0.765859	0.911564
-0.106445	0.991948
-0.998845	0.998648
-0.406716	0.728009
-1	0.997703
-0.967813	0.972378
-0.965478	0.999947
-0.981523	0.999202
-0.664169	0.999268
-0.992791	0.998414
-0.884545	0.983972
-0.629581	0.23236
-0.212885	0.323491
-0.7294	0.982781
-0.365378	0.110153
-0.986208	0.994278
-0.752264	0.998731
-0.683589	0.999292
-0.245395	0.684848
-0.55913	0.991617
-0.968546	0.983214
-0.737782	0.956146
-0.788091	0.999038
-0.999985	0.999735
-0.220632	0.999638
-0.398603	0.998938
-0.972754	0.996187
-0.997878	0.993083
-0.983805	0.999549
-0.942414	0.999585
-0.959086	0.6048
-0.998521	0.979068
-0.968705	0.97811
-0.998264	0.998339
-0.17382	0.117649
-0.892023	0.99901
-0.206391	0.900761
-0.999312	0.995463
-0.97538	0.998222
-0.973081	0.975073
-0.49582	0.386275
-0.249699	0.153185
-0.17179	0.104076
-0.246489	0.127384
-0.948684	0.992819
-0.122309	0.840281
-0.367851	0.998155
-0.119307	0.329916
-0.100129	0.219045
-0.967497	0.955455
-0.381487	0.966011
-0.47801	0.723148
-0.117229	0.353464
-0.233913	0.989065
-0.990739	0.608115
-0.998828	0.981048
-0.242625	0.420457
-0.294964	0.690063
-0.184185	0.898927
-0.939731	0.974904
-0.999813	0.999906
-0.171914	0.98187
-0.54981	0.989391
-0.923776	0.714419
-0.995665	0.986765
-0.417275	0.335425
-0.742835	0.918388
-0.950518	0.965016
-0.191524	0.150925
-0.104126	0.283972
-0.990727	0.998043
-0.999995	0.985304
-0.311674	0.693388
-0.716508	0.859629
-0.785063	0.923532
-0.421484	0.820943
-0.49963	0.987515
-0.731868	0.999142
-0.402261	0.570469
-0.933661	0.998891
-0.670569	0.781544
-0.159813	0.645313
-0.956273	0.961944
-0.973466	0.917284
-0.998871	0.999236
-0.991217	0.98372
-0.922665	0.580625
-0.974162	0.993654
-0.995579	0.998407
-0.6877	0.466761
-0.998687	0.999252
-0.659365	0.847395
-0.867129	0.824767
-0.83803	0.969815
-0.140288	0.180505
-0.270516	0.992537
-0.943895	0.837192
-0.999816	0.971879
-0.767532	0.856586
-0.116111	0.32268
-0.164885	0.281104
-0.800967	0.933069
-0.198906	0.987364
-0.998963	0.635023
-0.669589	0.522476
-0.124671	0.413029
-0.998766	0.998406
-0.848968	0.96389
-0.911956	0.983655
-0.999198	0.999871
-0.99763	0.997647
-0.336939	0.99568
-0.116684	0.909951
-0.478016	0.211507
-0.999308	0.998328
-0.643825	0.879313
-0.114801	0.964933
-0.997413	0.995254
-0.335133	0.218028
-0.99899	0.999929
-0.58238	0.588668
-0.999747	0.999987
-0.973241	0.989458
-0.94456	0.910597
-0.996192	0.99949
-0.822288	0.999924
-0.989696	0.968864
-0.809423	0.964633
-0.126908	0.288337
-0.19507	0.892871
-0.905974	0.994055
-0.999221	0.998756
-0.199284	0.958613
-0.999965	0.999826
-0.885093	0.859085
-0.995972	0.987209
-0.997685	0.992275
-0.356603	0.318196
-0.993127	0.997636
-0.998011	0.999386
-0.999994	0.99845
-0.231484	0.196085
-0.121307	0.703489
-0.150584	0.346173
-0.143322	0.208974
-0.999763	0.999817
-0.919003	0.990274
-0.325181	0.831081
-0.999997	0.999914
-0.371757	0.380579
-0.344346	0.995771
-0.99856	0.158742
-0.290398	0.120047
-0.26525	0.820934
-0.467518	0.178119
-0.919705	0.997677
-0.9273	0.994849
-0.988455	0.98271
-0.999476	0.999812
-0.125979	0.998379
-0.96947	0.999676
-0.28374	0.993844
-0.683956	0.999863
-0.998405	0.981067
-0.664263	0.836488
-0.947739	0.830228
-0.16371	0.233492
-0.997287	0.999944
-0.248425	0.999843
-0.999667	0.925509
-0.999983	0.997757
-0.965336	0.980624
-0.999981	0.999984
-0.151023	0.194217
-0.252028	0.104143
-0.998136	0.997271
-0.254373	0.307483
-0.889017	0.601584
-0.999992	0.99583
-0.803309	0.997182
-0.113164	0.898997
-0.109576	0.486687
-0.128642	0.153917
-0.202371	0.407286
-0.996428	0.999911
-0.963168	0.98665
-0.999924	0.999772
-0.939228	0.998788
-0.412541	0.997727
-0.948783	0.866115
-0.99606	0.956553
-0.164544	0.208132
-0.546917	0.998475
-0.144742	0.126776
-0.999985	0.999888
-0.406934	0.985668
[truncated: 6,256 more rows]

## Sheet: F
Δ JAK	Δ JNK
-0.388263	0.243144
-0.988328	0.997727
-0.789481	0.999963
-0.160922	0.695822
-0.955831	0.975098
-0.983079	0.99994
-0.84581	0.532865
-0.775996	0.499687
-0.844088	0.988443
-0.111487	0.89111
-0.99975	0.974452
-0.984488	0.999971
-0.999679	0.997041
-0.995799	0.995355
-0.485723	0.999819
-0.103736	0.948449
-0.318778	0.995193
-0.54251	0.871297
-0.278782	0.789305
-0.815032	0.999711
-0.227174	0.400603
-0.185797	0.125881
-0.390978	0.897898
-0.226766	0.314703
-0.999994	0.987461
-0.988733	0.988135
-0.94654	0.981374
-0.571084	0.447404
-0.999975	0.998697
-0.998657	0.990488
-0.190728	0.985071
-0.251394	0.608272
-0.994651	0.883646
-0.993511	0.999977
-0.940136	0.999733
-0.999276	0.999193
-0.335094	0.178919
-0.491376	0.971753
-0.519093	0.709901
-0.993323	0.999827
-0.999928	0.999786
-0.999773	0.170213
-0.53585	0.27569
-0.808751	0.862985
-0.290307	0.752023
-0.993216	0.999469
-0.395919	0.210408
-0.240961	0.99506
-0.980835	0.998906
-0.108377	0.167736
-0.472049	0.967483
-0.982687	0.964301
-0.369582	0.999522
-0.984789	0.942702
-0.969912	0.681521
-0.949876	0.885162
-0.456503	0.738723
-0.660843	0.386928
-0.948378	0.987933
-0.991466	0.963497
-0.749995	0.999778
-0.758153	0.99728
-0.923345	0.988269
-0.117388	0.793728
-0.563179	0.804643
-0.998096	0.999045
-0.122725	0.80419
-0.143486	0.224859
-0.45422	0.93622
-0.107812	0.981492
-0.999787	0.987066
-0.988125	0.999298
-0.99483	0.944047
-0.912438	0.987794
-0.999998	0.957178
-0.97221	0.988637
-0.942449	0.997006
-0.227072	0.999944
-0.962717	0.974767
-0.530518	0.281403
-0.41863	0.356973
-0.999845	0.987527
-0.142649	0.997536
-0.32926	0.991411
-0.535126	0.796186
-0.157443	0.98012
-0.999278	0.999412
-0.999965	0.999923
-0.250644	0.565279
-0.968509	0.984238
-0.972329	0.995764
-0.971148	0.986823
-0.998308	0.996617
-0.248424	0.944674
-0.209453	0.996976
-0.998625	0.99407
-0.770706	0.148831
-0.473906	0.985308
-0.542393	0.808793
-0.384353	0.973875
-0.272051	0.977328
-0.999788	0.980146
-0.134471	0.910663
-0.122164	0.988756
-0.180367	0.270745
-0.188729	0.950151
-0.496161	0.355133
-0.99956	0.883328
-0.999693	0.959201
-0.989595	0.907172
-0.142549	0.995732
-0.385894	0.611979
-0.617376	0.993381
-0.994811	0.968521
-0.730061	0.99566
-0.211159	0.187124
-0.129505	0.943326
-0.525927	0.117997
-0.999691	0.998539
-0.953147	0.585914
-0.147236	0.163145
-0.999875	0.999634
-0.969726	0.998144
-0.993324	0.999794
-0.976267	0.993483
-0.220437	0.943578
-0.851416	0.825803
-0.308191	0.784856
-0.938464	0.979674
-0.647239	0.991961
-0.323633	0.946506
-0.803003	0.43566
-0.987111	0.961579
-0.999937	0.998392
-0.96001	0.999848
-0.178783	0.358604
-0.759636	0.946429
-0.924956	0.997172
-0.999983	0.986677
-0.346193	0.807065
-0.99739	0.996368
-0.999988	0.839928
-0.378224	0.726905
-0.294669	0.998105
-0.999122	0.996571
-0.997911	0.989112
-0.152145	0.995686
-0.447874	0.975985
-0.984569	0.884395
-0.999837	0.99964
-0.265	0.912512
-0.89043	0.997081
-0.862849	0.84478
-0.20196	0.106433
-0.998741	0.999158
-0.138127	0.885934
-0.926834	0.944433
-0.915145	0.958533
-0.994991	0.791253
-0.403047	0.215687
-0.995674	0.966809
-0.977972	0.99763
-0.990919	0.999751
-0.122224	0.499131
-0.997833	0.869153
-0.290299	0.486399
-0.122952	0.149491
-0.999962	0.995822
-0.159535	0.922576
-0.233577	0.977585
-0.9987	0.999797
-0.13531	0.990663
-0.515285	0.862037
-0.357716	0.904698
-0.446923	0.999917
-0.971991	0.999818
-0.999567	0.99773
-0.235103	0.998664
-0.919003	0.966712
-1	0.999981
-0.152413	0.983158
-0.794568	0.995138
-0.991417	0.999929
-0.243951	0.407942
-0.997011	0.999964
-0.194019	0.997424
-0.944441	0.998524
-0.148888	0.997131
-0.995279	0.995482
-0.490982	0.988538
-0.737136	0.999965
-0.20067	0.533597
-0.750029	0.818658
-0.266379	0.997702
-0.995507	0.999921
-0.990806	0.696554
-0.993503	0.993055
-0.59238	0.362528
-0.664756	0.457211
-0.519005	0.347319
-0.999545	0.999946
-1	0.994425
-0.768634	0.710678
-0.993504	0.955138
-0.904905	0.996834
-0.996887	0.995004
-0.99696	0.975077
-0.724619	0.849391
-0.549766	0.960966
-0.996184	0.998902
-0.171591	0.793583
-0.397971	0.634681
-0.503023	0.482
-0.169661	0.583118
-0.999134	0.999088
-0.231741	0.435827
-0.295042	0.125868
-0.96453	0.998519
-0.381957	0.928168
-0.999793	0.656458
-0.999983	0.999935
-0.832064	0.627412
-0.101768	0.990276
-0.98889	0.36657
-0.394678	0.891525
-0.113895	0.975578
-0.945618	0.874779
-0.864167	0.889946
-0.197591	0.971798
-0.912473	0.777176
-0.139991	0.950308
-0.999992	0.99983
-0.803907	0.888091
-0.231308	0.866725
-0.987176	0.999957
-0.994112	0.939033
-0.971794	0.995559
-0.717364	0.994505
-0.996554	0.999721
-0.857205	0.999961
-0.999978	0.998832
-0.99671	0.972985
-0.999999	0.990778
-0.749091	0.857662
-0.999862	0.999645
-0.916624	0.999293
-0.109275	0.357708
-0.963269	0.426904
-0.536912	0.873665
-0.446011	0.261283
-0.993154	0.959251
-0.974894	0.886988
-0.788521	0.99995
-0.12428	0.607888
-0.995014	0.979218
-0.116395	0.654092
-0.106115	0.158211
-0.178319	0.329008
-0.685799	0.984654
-0.107688	0.772901
-0.995744	0.958427
-0.141744	0.769986
-0.307459	0.151304
-0.370825	0.108801
-0.472467	0.998747
-0.803905	0.993685
-0.999122	0.999324
-0.909459	0.993494
-0.999996	0.99988
-0.728234	0.937131
-0.999994	0.999857
-0.574141	0.893004
-0.711468	0.991349
-0.475174	0.977896
-0.115561	0.595125
-0.999839	0.93835
-0.997238	0.99994
-0.120754	0.954734
-0.998933	0.999478
-0.414891	0.986311
-0.12715	0.135799
-0.190628	0.317221
-0.128111	0.194963
-0.999999	0.999056
-0.651249	0.944203
-0.246699	0.566423
-0.804117	0.957847
-0.724666	0.336152
-0.214491	0.27806
-0.106574	0.146066
-0.542941	0.891696
-0.850227	0.849646
-0.770022	0.874072
-0.662878	0.847011
-0.990979	0.999643
-0.998675	0.956512
-0.999963	0.998655
-0.871229	0.999898
-0.835549	0.930061
-0.734135	0.415818
-0.726038	0.99822
-0.996302	0.962976
-0.834168	0.996599
-0.999701	0.999809
-0.339366	0.432795
-0.999884	0.999972
-0.954087	0.994573
-0.975968	0.998953
-0.565724	0.997376
-0.998833	0.939876
-1	0.999947
-0.302391	0.302227
-0.993608	0.994792
-0.230346	0.306617
-0.347995	0.26547
-0.209798	0.961141
-0.710151	0.919435
-0.99379	0.998938
-0.999734	0.887942
-0.99995	0.949173
-0.993747	0.999905
-0.696852	0.760929
-0.156657	0.842024
-0.131089	0.396152
-0.608084	0.29087
-0.994963	0.998681
-0.676583	0.905836
-0.661575	0.986786
-0.962047	0.999143
-0.204284	0.99325
-0.982241	0.999804
-0.999991	0.99992
-0.168836	0.885149
-0.303099	0.285808
-0.999862	0.730576
-0.527527	0.469054
-0.854266	0.991938
-0.441738	0.985345
-0.579454	0.997566
-0.844096	0.998847
-0.593629	0.618161
-0.999969	0.99994
-0.163223	0.786638
-0.265886	0.998803
-0.129037	0.652074
-0.118511	0.979953
-0.999291	0.996754
-0.997522	0.978537
-0.999995	0.994727
-0.981163	0.99978
-0.999358	0.924447
-0.443442	0.911415
-0.978659	0.947025
-0.998748	0.998181
-0.157477	0.875967
-0.995375	0.9948
-0.890888	0.998131
-0.97234	0.935721
-0.8155	0.928699
-0.376457	0.999599
-0.227085	0.25739
-0.979081	0.999361
-0.993194	0.984507
-0.99977	0.998337
-0.99705	0.998956
-0.358234	0.20272
-0.999862	0.995016
-0.401654	0.955937
-0.981764	0.668401
-0.70666	0.967721
-0.425423	0.632622
-0.483797	0.979296
-0.479527	0.259098
-0.546158	0.971805
-0.297865	0.471058
-0.135806	0.122952
-0.119245	0.644536
-0.989861	0.995492
-0.999951	0.999575
-0.999904	0.988207
-0.249806	0.991549
-0.182393	0.158151
-0.118336	0.84296
-0.86572	0.982714
-0.167469	0.999125
-0.946624	0.957522
-0.999971	0.998555
-0.247793	0.290476
-0.37115	0.522318
-0.104161	0.911752
-0.956724	0.585286
-0.777569	0.988371
-0.245081	0.858617
-0.765006	0.869089
-0.999918	0.998706
-0.99775	0.996363
-0.199489	0.375672
-0.999603	0.995002
-0.220589	0.208567
-0.339541	0.567269
-0.999232	0.999827
-0.999158	0.99372
-0.707814	0.945926
-0.454458	0.990311
-0.96769	0.999944
-0.941029	0.9998
-0.902639	0.79976
-0.999432	0.973284
-0.847184	0.802185
-0.999839	0.998878
-0.965751	0.95552
-0.990737	0.916352
-0.988158	0.978191
-0.202683	0.998592
-0.888264	0.26737
-0.93407	0.98834
-0.136961	0.981303
-0.2142	0.958853
-0.321909	0.997009
-0.174656	0.116532
-0.135918	0.235466
-0.770312	0.852094
-0.905223	0.705194
-0.827435	0.419611
-0.223826	0.727298
-0.26834	0.146012
-0.999881	0.999885
-0.348206	0.417561
-0.11614	0.999801
-0.228564	0.165347
-0.886655	0.819813
-0.97588	0.999533
-0.189175	0.527849
-0.999568	0.998105
-0.999454	0.99972
-0.183773	0.642832
-0.827007	0.665413
-0.193105	0.991393
-0.998579	0.999964
-0.109526	0.563902
-0.170843	0.17328
-0.902759	0.979811
-0.953297	0.999627
-0.115367	0.355878
-0.986937	0.882994
-0.998446	0.99729
-0.998805	0.991185
-0.265447	0.551939
-0.606779	0.957801
-0.956799	0.774957
-0.953713	0.429715
-0.9991	0.999405
-0.434857	0.318926
-0.836377	0.820089
-0.55682	0.376428
-0.969485	0.941372
-0.763993	0.999929
-0.956669	0.999941
-0.81313	0.999822
-0.849413	0.955341
-0.928344	0.988542
-0.977147	0.999937
-0.199117	0.415652
-0.99993	0.992446
-0.22903	0.956814
-0.980081	0.996976
-0.495349	0.897731
-0.904103	0.915125
-0.148582	0.878466
-0.184501	0.701593
-0.945634	0.998741
-0.965564	0.995665
-0.44021	0.959233
-0.517593	0.62331
-0.999863	0.996128
-0.979798	0.994922
-0.994773	0.992563
-0.973691	0.850837
-0.111921	0.525376
-0.2761	0.98288
-0.54	0.911054
-0.185152	0.998258
-0.999987	0.999658
-0.998535	0.999912
-0.999994	0.999378
-0.139287	0.129259
-0.101805	0.992639
-0.107041	0.711419
-0.999852	0.991793
-0.799492	0.998057
-0.962768	0.999797
-0.743025	0.996877
-0.927814	0.979166
-0.110874	0.456097
-0.999232	0.995943
-0.432424	0.992781
-0.242617	0.719683
-0.505723	0.237845
-0.737796	0.985965
-0.999939	0.999416
-0.977885	0.799205
-0.970913	0.99944
-0.665621	0.302873
-0.816754	0.592637
-0.16053	0.536033
-0.428	0.419184
-0.769978	0.927028
-0.96166	0.952748
-0.178987	0.484084
-0.763139	0.822412
-0.999851	0.996097
-0.996156	0.999977
-0.144511	0.831818
-0.979824	0.940626
-0.1815	0.983517
-0.998959	0.999797
-0.42972	0.941102
-0.328975	0.601946
-0.44381	0.193734
-0.980616	0.810202
-0.497931	0.607553
-0.106765	0.913907
-0.998483	0.994392
-0.749635	0.797181
-0.999945	0.999217
-0.692259	0.999864
-0.999956	0.999583
-0.903383	0.719863
-0.999544	0.998864
-0.164838	0.998519
-0.999933	0.431862
-0.999959	0.995604
-0.102148	0.101361
-0.897099	0.985644
-0.114672	0.534544
-0.175457	0.980412
-0.999877	0.999629
-0.840362	0.905273
-0.999882	0.998872
-0.999845	0.999955
-0.457068	0.368125
-0.756648	0.621007
-0.40431	0.977867
-0.999999	0.999028
-0.628538	0.996816
-1	0.999545
-0.996394	0.941384
-0.999574	0.517646
-0.759633	0.98488
-0.124073	0.131602
-0.938326	0.999977
-0.185727	0.989378
-0.995835	0.62489
-0.991306	0.922757
-0.411649	0.603875
-0.999995	0.998556
-0.208445	0.999521
-0.999955	0.977064
-0.999982	0.999733
-0.998602	0.998941
-0.997931	0.999924
-0.709229	0.312713
-0.20121	0.893137
-0.99998	0.996518
-0.991097	0.994859
-0.106202	0.923877
-0.359689	0.937997
-0.987145	0.999309
-0.989226	0.998093
-0.996914	0.99994
-0.99603	0.991463
-0.997264	0.994279
-0.295965	0.213484
-0.997486	0.999078
-0.997565	0.984397
-0.761499	0.999861
-0.602848	0.999803
-0.13347	0.119307
-0.824311	0.998208
-0.93837	0.831177
-0.99054	0.946888
-0.992918	0.999975
-0.996523	0.9998
-0.9651	0.993163
-0.852135	0.973179
-0.49342	0.430028
-0.999853	0.999746
-0.161648	0.53176
-0.497676	0.372612
-0.117603	0.718022
-0.998936	0.997337
-0.507708	0.464328
-0.851764	0.586109
-0.999966	0.99929
-0.999982	0.996639
-0.140962	0.125454
-0.974186	0.999922
-0.64559	0.846073
-0.864803	0.987027
-0.107761	0.481249
-0.997963	0.992958
-0.996391	0.999546
-0.585385	0.1341
-0.999999	0.999979
-0.282054	0.997519
-0.998151	0.994448
-0.4071	0.996967
-0.294676	0.994358
-0.777857	0.798413
-0.999999	0.997877
-0.988133	0.998965
-0.169541	0.990339
-0.163836	0.603649
-0.995794	0.998246
-0.267462	0.684324
-0.996278	0.999954
-0.975388	0.999973
-0.200603	0.857597
-0.577991	0.29094
-0.999155	0.999397
-0.99999	0.953577
-0.961007	0.999653
-0.281237	0.114591
-0.999995	0.998593
-0.999636	0.961934
-0.980449	0.999882
-0.596517	0.994746
-0.136935	0.89713
-0.88535	0.966744
-0.955181	0.998996
-0.143407	0.408772
-0.292099	0.575354
-0.804952	0.98924
-0.997335	0.999922
-0.131142	0.587662
-0.993086	0.9969
-0.82599	0.999851
-0.134815	0.962993
-0.582417	0.999557
-0.994198	0.997173
-0.905503	0.990971
-0.998232	0.999829
-0.1875	0.999546
-0.979779	0.999772
-0.117512	0.975843
-0.930237	0.99923
-0.112355	0.157014
-0.768155	0.444373
-0.963692	0.992297
-0.986615	0.983353
-0.31326	0.905696
-0.999834	0.999225
-0.998708	0.998987
-0.949884	0.996688
-0.999999	0.994284
-0.156985	0.999574
-0.807885	0.857027
-0.40896	0.705893
-0.998164	0.986914
-0.71183	0.879438
-0.109909	0.503745
-0.286954	0.127409
-0.999736	0.999579
-0.798062	0.98939
-0.200459	0.90312
-0.391915	0.133952
-0.252791	0.8869
-0.9926	0.999222
-0.886487	0.998025
-0.691506	0.319704
-0.63099	0.98172
-0.719808	0.972004
-0.822942	0.573416
-0.189106	0.613123
-0.988376	0.989558
-0.969563	0.99988
-0.973591	0.912941
-0.264161	0.998945
-0.999999	0.999952
-0.137517	0.894552
-0.995815	0.997795
-0.242027	0.966958
-0.859536	0.998568
-0.983454	0.999438
-0.999792	0.999956
-0.383958	0.859376
-0.849184	0.98226
-0.749737	0.997763
-0.148361	0.664638
-0.102425	0.998789
-0.229248	0.105095
-0.649024	0.469594
-0.360449	0.866916
-0.782563	0.999673
-0.940488	0.885374
-0.101064	0.665354
-0.268159	0.99998
-0.988814	0.99924
-0.205593	0.866415
-0.146548	0.845298
-0.983572	0.999003
-0.999845	0.99784
-0.71176	0.543425
-0.177176	0.9965
-0.303512	0.103999
-0.983827	0.999778
-0.816861	0.520105
-0.141863	0.462787
-0.996865	0.999799
-0.148817	0.339949
-0.420113	0.997187
-0.149378	0.974602
-0.999917	0.999951
-0.980039	0.997421
-0.999815	0.997527
-0.14247	0.973522
-0.960307	0.755149
-0.99993	0.963565
-0.999869	0.998103
-0.914573	0.999513
-0.999984	0.969896
-0.999632	0.997941
-0.975156	0.966049
-0.99992	0.981698
-0.998452	0.997495
-0.101094	0.352464
-0.719283	0.764435
-0.138569	0.746062
-0.707608	0.999861
-0.99865	0.996247
-0.720706	0.999853
-0.28391	0.99776
-0.741666	0.949205
-0.161524	0.789652
-0.982431	0.999878
-0.752939	0.746924
-0.70703	0.378419
-0.145611	0.129284
-0.5802	0.933471
-0.999429	0.999889
-0.341271	0.698228
-0.886391	0.996438
-0.354871	0.996248
-0.553283	0.988845
-0.137819	0.201313
-0.494902	0.175087
-0.227431	0.319346
-0.479256	0.327195
-0.737692	0.945532
-0.337584	0.32344
-0.355274	0.104709
-0.820922	0.777476
-0.991715	0.999964
-0.298388	0.283466
-0.996939	0.978222
-0.998073	0.999782
-0.999573	0.993007
-0.950286	0.998029
-0.279649	0.274561
-0.128835	0.23235
-0.959895	0.999456
-0.952736	0.956544
-0.901853	0.365153
-0.962701	0.992466
-0.558474	0.675263
-0.197493	0.335737
-0.491282	0.270016
-0.20678	0.867693
-0.866052	0.996749
-0.316722	0.272211
-0.999981	0.996817
-0.115139	0.998685
-0.186252	0.518602
-0.601756	0.99902
-0.896714	0.999483
-0.754333	0.989414
-0.996637	0.999976
-0.999977	0.903128
-0.107242	0.742963
-0.989127	0.849466
-0.21098	0.215428
-0.999991	0.997084
-0.178206	0.801639
-0.173888	0.10013
-0.585473	0.822923
-0.168501	0.888322
-0.341962	0.940578
-0.3775	0.999693
-0.10784	0.20302
-0.885747	0.999735
-0.683797	0.725503
-0.400186	0.910156
-0.881092	0.789345
-0.243915	0.135357
-0.424792	0.974202
-0.997989	0.99794
-0.991334	0.997249
-0.88695	0.99297
-0.998676	0.99971
-0.999002	0.813436
-0.21181	0.824239
-0.795726	0.998561
-0.256938	0.952983
-0.990682	0.999862
-0.996527	0.748656
-0.380072	0.983696
-0.129492	0.215689
-0.999913	0.999293
-0.999534	0.990675
-0.332736	0.987909
-0.996019	0.997982
-0.981109	0.996473
-0.111521	0.987047
-0.99056	0.8559
-0.780702	0.518882
-0.998362	0.993429
-0.978348	0.999891
-0.398102	0.976047
-0.991595	0.999755
-0.999951	0.977711
-0.99764	0.961656
-0.489186	0.112565
-0.142311	0.996619
-0.150916	0.998249
-0.204397	0.951815
-0.919514	0.891103
-0.989701	0.997839
-0.997053	0.9951
-0.98549	0.99916
-0.633221	0.982901
-0.945373	0.965424
-0.359757	0.898872
-0.985611	0.338323
-0.303935	0.535029
-0.247284	0.115555
-0.964276	0.94866
-0.996645	0.769909
-0.999925	0.996151
-0.766771	0.916215
-0.200638	0.154875
-0.94806	0.952552
-0.913754	0.973251
-0.834142	0.996755
-0.999983	0.983615
-0.535024	0.993513
-0.952213	0.999505
-0.999996	0.998852
-0.927841	0.998185
-0.981729	0.993285
-0.988774	0.999925
-0.15508	0.795159
-0.377024	0.775146
-0.876741	0.995408
-0.352103	0.98563
-0.195834	0.100404
-0.230762	0.984967
-0.894219	0.99979
-0.15709	0.616723
-0.994399	0.999936
-0.263234	0.152482
-0.9972	0.981668
-0.996675	0.990999
-0.15123	0.112671
-0.749691	0.646134
-0.687952	0.966142
-0.679511	0.99974
-0.3162	0.901444
-0.136875	0.352212
-0.960226	0.999179
-0.713332	0.826615
-0.619834	0.918858
-0.995711	0.999345
-0.547887	0.230587
-0.865859	0.999972
-0.751715	0.848203
-0.899936	0.993769
-0.846745	0.998797
-0.450522	0.442082
-0.998569	0.986309
-0.976168	0.99912
-0.434102	0.23707
-0.998633	0.999784
-0.999953	0.99833
-0.19448	0.999946
-0.315675	0.1803
-0.22676	0.995515
-0.9995	0.999804
-0.677871	0.72367
-0.415994	0.999956
-0.176873	0.956515
-0.104966	0.694153
-0.355079	0.180599
-0.155884	0.428829
-0.664325	0.331472
-0.435083	0.860955
-0.866936	0.999924
-0.301104	0.46237
-0.533925	0.929235
-0.757916	0.695553
-0.333226	0.231341
-0.730933	0.999102
-0.202687	0.146982
-0.144549	0.33738
-0.996748	0.998589
-0.163035	0.973932
-0.999915	0.99665
-0.236971	0.66463
-0.982652	0.501178
-0.443874	0.137108
-0.940865	0.928782
-0.283308	0.130109
-0.432483	0.105481
-0.636113	0.48101
-0.998776	0.99919
-0.664617	0.727085
-0.228576	0.467437
-0.194781	0.592574
-0.471273	0.985087
-0.999603	0.997639
-0.834526	0.961285
-0.260181	0.325901
-0.993094	0.999328
-0.249172	0.359667
-0.119548	0.999727
-0.23183	0.988828
-0.983602	0.997769
-0.520491	0.426043
-0.488669	0.316688
-0.273722	0.689608
-0.259748	0.996836
-1	0.94484
-0.992174	0.890743
-0.994356	0.968343
-0.996134	0.99933
-0.986477	0.999322
-0.689592	0.997871
-0.803074	0.986583
-1	0.995201
-0.986629	0.998727
-0.813014	0.394394
-0.317565	0.794234
-0.916511	0.992658
-0.196872	0.921609
-0.772449	0.998054
-0.266569	0.182746
-0.329423	0.912572
-0.998551	0.999872
-0.999788	0.999622
-0.775127	0.870844
-0.12596	0.833605
-0.994532	0.982582
-0.807694	0.783602
-0.954664	0.995658
-0.4969	0.361938
-0.598048	0.12263
-0.244325	0.918593
-0.99998	0.997823
-0.886232	0.954659
-0.37855	0.962372
-0.989266	0.998659
-0.224559	0.996868
-0.126737	0.999839
-0.990624	0.998882
-0.255887	0.950112
-0.996724	0.999476
-0.436737	0.910917
-0.389931	0.998193
-0.990471	0.988761
-0.228377	0.719576
-0.480365	0.21005
-0.994347	0.999752
-0.989534	0.983237
-0.833667	0.995018
-0.317827	0.769356
-0.997964	0.976507
-0.333094	0.986766
-0.232227	0.999583
-0.97997	0.996483
-0.999151	0.406042
-1	0.999878
-0.999949	0.985875
-0.99965	0.999982
-0.948568	0.542202
-0.149309	0.271753
-0.941648	0.788129
-0.99943	0.99998
-0.14117	0.136078
-0.242807	0.811915
-0.111232	0.525134
-0.125029	0.307049
-0.780723	0.774218
-0.999959	0.767955
-0.48182	0.910497
-0.996327	0.999687
-0.605368	0.801306
-0.999933	0.751544
-0.999962	0.987378
-0.160024	0.382658
-0.145642	0.128655
-0.998805	0.998407
-0.762234	0.810308
-0.520479	0.931603
-0.991774	0.999839
-0.954252	0.904764
-0.765859	0.911564
-0.406716	0.728009
-0.967813	0.972378
-0.965478	0.999947
-0.981523	0.999202
-0.992791	0.998414
-0.884545	0.983972
-0.212885	0.323491
-0.365378	0.110153
-0.986208	0.994278
-0.683589	0.999292
-0.398603	0.998938
-0.997878	0.993083
-0.983805	0.999549
-0.959086	0.6048
-0.998264	0.998339
-0.17382	0.117649
-0.892023	0.99901
-0.206391	0.900761
-0.999312	0.995463
-0.973081	0.975073
-0.49582	0.386275
-0.249699	0.153185
-0.17179	0.104076
-0.122309	0.840281
-0.119307	0.329916
-0.967497	0.955455
-0.47801	0.723148
-0.117229	0.353464
-0.233913	0.989065
-0.990739	0.608115
-0.998828	0.981048
-0.242625	0.420457
-0.294964	0.690063
-0.54981	0.989391
-0.995665	0.986765
-0.417275	0.335425
-0.950518	0.965016
-0.104126	0.283972
-0.999995	0.985304
-0.311674	0.693388
-0.716508	0.859629
-0.731868	0.999142
-0.402261	0.570469
-0.933661	0.998891
-0.670569	0.781544
-0.159813	0.645313
-0.956273	0.961944
-0.974162	0.993654
-0.995579	0.998407
-0.6877	0.466761
-0.998687	0.999252
-0.659365	0.847395
-0.140288	0.180505
-0.270516	0.992537
-0.669589	0.522476
-0.124671	0.413029
-0.848968	0.96389
-0.911956	0.983655
-0.999198	0.999871
-0.99763	0.997647
-0.478016	0.211507
-0.335133	0.218028
-0.999747	0.999987
-0.973241	0.989458
-0.94456	0.910597
-0.996192	0.99949
-0.822288	0.999924
-0.989696	0.968864
-0.809423	0.964633
-0.19507	0.892871
-0.999221	0.998756
-0.199284	0.958613
-0.885093	0.859085
-0.997685	0.992275
-0.993127	0.997636
-0.998011	0.999386
-0.231484	0.196085
-0.121307	0.703489
-0.150584	0.346173
-0.143322	0.208974
-0.919003	0.990274
-0.325181	0.831081
-0.371757	0.380579
-0.99856	0.158742
-0.290398	0.120047
-0.467518	0.178119
-0.9273	0.994849
-0.988455	0.98271
-0.999476	0.999812
-0.125979	0.998379
-0.96947	0.999676
-0.998405	0.981067
-0.664263	0.836488
-0.947739	0.830228
-0.997287	0.999944
-0.248425	0.999843
-0.999983	0.997757
-0.999981	0.999984
-0.252028	0.104143
-0.998136	0.997271
-0.254373	0.307483
-0.999992	0.99583
-0.803309	0.997182
-0.113164	0.898997
-0.109576	0.486687
-0.128642	0.153917
-0.996428	0.999911
-0.999924	0.999772
-0.412541	0.997727
-0.948783	0.866115
-0.164544	0.208132
-0.406934	0.985668
-0.144574	0.719224
-0.120924	0.215966
-0.991774	0.998091
-0.989448	0.999829
-0.361049	0.181188
-0.999627	0.998651
-0.109501	0.927861
-0.331849	0.36054
-0.362492	0.247796
-0.542832	0.961146
-0.994555	0.991197
-0.473751	0.996551
-0.105028	0.558387
-0.961068	0.995085
-0.999723	0.999836
-0.711283	0.970258
-0.164104	0.855505
-0.232231	0.157288
-0.512229	0.98821
-0.999529	0.999762
-0.535114	0.998037
-0.131416	0.999372
-0.628221	0.500549
-0.15511	0.999358
-0.997698	0.991565
-0.979346	0.999905
-0.988566	0.969347
-0.327674	0.933983
-0.218948	0.998761
-0.601667	0.993318
-0.120629	0.699096
-0.110052	0.79375
-0.743499	0.998759
-0.354496	0.523014
-0.999647	0.999167
-0.106506	0.964903
-0.268963	0.322665
-0.998811	0.99692
-0.920895	0.88094
-0.312325	0.999959
-0.143559	0.991099
-0.120116	0.937109
-0.99933	0.920904
-0.959344	0.891393
-0.215023	0.882233
-0.999938	0.830095
-0.999997	0.999778
-0.390793	0.985364
-0.13492	0.967282
-0.333909	0.118944
-0.301523	0.85218
-0.474877	0.109326
-0.559022	0.534697
-0.993915	0.987876
-0.999944	0.995898
-0.661284	0.299784
-0.444525	0.995213
-0.928068	0.974173
-0.903539	0.997258
-0.186268	0.486669
-0.179053	0.997187
-0.96684	0.999134
-0.991718	0.971435
-0.286009	0.150208
-0.931686	0.998299
-0.382518	0.996497
-0.52357	0.255483
-0.133759	0.905611
-0.995705	0.950305
-0.961658	0.949517
-0.972645	0.803144
-0.639122	0.288501
-0.995056	0.99828
-0.100402	0.979818
-0.192065	0.826794
-0.122802	0.827263
-0.311938	0.721692
-0.186727	0.602183
-0.1043	0.987611
-0.523513	0.999635
-0.866869	0.636706
-0.998556	0.995089
-0.997439	0.987071
-0.962277	0.664696
-0.904993	0.951625
-0.215002	0.582293
-0.230869	0.11404
-0.405195	0.370546
-0.984137	0.99357
-0.112634	0.998317
-0.107972	0.664534
-0.28482	0.969531
-0.190436	0.762399
-0.10469	0.99306
-0.669588	0.995415
-0.657664	0.999349
-0.875077	0.98741
-0.997146	0.999694
-0.99817	0.996974
-0.163433	0.991027
-0.40086	0.224052
-0.565957	0.660603
-0.938208	0.989697
-0.294502	0.467326
-0.999776	0.982862
-0.162085	0.715143
-0.386591	0.496934
-0.742315	0.954557
-0.935859	0.987968
-0.99369	0.987839
-0.909967	0.99964
-0.999478	0.993627
-0.71947	0.938049
-0.304469	0.999095
-0.284883	0.705222
-0.622551	0.559835
-0.811166	0.999594
-0.999721	0.924656
-0.99995	0.988557
-0.124108	0.973788
-0.194114	0.108325
-0.100476	0.668181
-0.293687	0.888814
-0.99694	0.333752
-0.950701	0.99606
-0.931885	0.993155
-0.62767	0.593913
-0.999985	0.999413
-0.631923	0.999936
-0.369642	0.969696
-0.993985	0.875256
-0.659409	0.99838
-0.14352	0.849049
-0.651948	0.581418
-0.497299	0.600686
-0.220372	0.941967
-0.25982	0.847059
-0.998938	0.993062
-0.998637	0.999457
-0.999891	0.993761
-0.194466	0.639786
-0.161628	0.673896
-0.285431	0.816304
-0.605864	0.998703
-0.328564	0.246553
-0.298682	0.79245
-0.789831	0.513533
-0.955643	0.93078
-0.157966	0.643431
-0.331323	0.536665
-0.999245	0.999632
-0.211602	0.857255
-0.227413	0.998297
-0.117274	0.121484
-0.982207	0.135861
-0.999995	0.99618
-0.283986	0.944732
-0.999923	0.999663
-0.869334	0.835801
-0.128961	0.288617
-0.234394	0.174023
-0.999885	0.998944
-0.998188	0.989329
-0.732065	0.883369
-0.892465	0.916988
-0.929136	0.994219
-0.842457	0.327849
-0.987168	0.931761
-0.89423	0.970784
-0.996304	0.999906
-0.185957	0.961298
-0.987961	0.945775
-0.253358	0.742944
-0.359243	0.403556
-0.984207	0.999425
-0.870752	0.430421
-0.990687	0.999583
-0.999523	0.971432
-0.998847	0.996291
-0.747429	0.900718
-0.902445	0.995627
-0.999869	0.999212
-0.374137	0.228879
-0.995064	0.99497
-0.997049	0.997432
-0.32304	0.122742
-0.160501	0.999943
-0.969124	0.924676
-0.250238	0.3286
-0.999985	0.998862
-0.498666	0.979909
-0.68083	0.222151
-0.126115	0.994061
-0.999986	0.99922
-0.998855	0.99977
-0.996144	0.995454
-0.633834	0.987842
-0.664453	0.998363
-0.216709	0.985298
-0.731523	0.864479
-0.992513	0.999108
-0.335149	0.141024
-0.875981	0.934484
-0.145376	0.478745
-0.999779	0.999922
-0.99559	0.997332
-0.39754	0.274232
-0.99996	0.999725
-0.989328	0.998664
-0.595375	0.992852
-0.973143	0.979719
-0.857371	0.509643
-0.90644	0.999989
-0.930553	0.823345
-0.149546	0.173331
-0.362908	0.999477
-0.360565	0.999771
-0.990987	0.968171
-0.991456	0.849422
-0.966814	0.999643
-0.204276	0.878871
-0.366112	0.713231
-0.999593	0.99992
-0.971011	0.642839
-0.999891	0.999917
-0.188405	0.962229
-0.216277	0.141807
-0.267722	0.999563
-0.992847	0.992212
-0.987545	0.471227
-0.99631	0.998565
-0.994218	0.999783
-0.161134	0.994698
-0.858936	0.991572
-0.779135	0.83991
-0.349136	0.873872
-0.591282	0.4372
-0.997909	0.896523
-0.961469	0.999681
-0.430553	0.9715
-0.365634	0.994938
-0.1963	0.307646
-0.969039	0.998996
-0.111361	0.961931
-0.997502	0.993039
-0.562783	0.999098
-0.500854	0.283395
-0.999761	0.99998
-0.203843	0.996802
-0.173748	0.653507
-0.795792	0.817681
-0.999799	0.99989
-0.604534	0.999949
-0.293429	0.543122
-0.921475	0.998184
-0.281247	0.445733
-0.60783	0.872771
-0.960401	0.961264
-0.482783	0.422436
-0.195028	0.976679
-0.98777	0.947323
-0.980272	0.981586
-0.988378	0.958486
-0.99078	0.998497
-0.104287	0.520501
-0.836983	0.723071
-0.999177	0.999928
-0.295098	0.471298
-1	0.899273
-0.998201	0.992024
-0.278698	0.450843
-0.927936	0.999398
-0.998091	0.982948
-0.993391	0.974877
-0.467805	0.184717
-0.999768	0.998546
-0.999213	0.975696
-0.10168	0.848267
-0.997422	0.998173
-0.253466	0.131834
-0.735984	0.975512
-0.251331	0.955086
-0.999917	0.999454
-0.990359	0.994902
-0.402271	0.868766
-0.568058	0.288307
-0.983816	0.999746
-0.344817	0.913116
-0.994096	0.99992
-0.872972	0.999285
-0.912141	0.906262
-0.334247	0.984725
-0.142887	0.855287
-0.993353	0.880982
-0.992599	0.976888
-0.127924	0.955304
-0.196922	0.999968
-0.829725	0.944748
-0.976037	0.992055
-0.812386	0.813301
-0.226457	0.101929
-0.205137	0.14197
-0.230007	0.781224
-0.993537	0.98777
-0.234047	0.626417
-0.99892	0.986456
-0.999959	0.998908
-0.994514	0.992428
-0.838103	0.788197
-0.798968	0.810905
-0.335189	0.630934
-0.999665	0.927251
-0.999819	0.993742
-0.350624	0.235551
-0.741352	0.487226
-0.999838	0.999965
-0.793387	0.999121
-0.856889	0.93157
-0.440442	0.29653
-0.959203	0.972102
-0.244056	0.304027
-0.144689	0.997985
-0.858756	0.997232
-0.939292	0.999068
-0.860041	0.799959
-0.88701	0.783795
-0.316259	0.984483
-0.161984	0.995418
-0.508627	0.994825
-0.154691	0.490949
-0.992525	0.999902
-0.998336	0.999916
-0.999991	0.770628
-0.292904	0.550848
-0.227422	0.998926
-0.944676	0.998722
-0.998249	0.96314
-0.748674	0.719817
-0.223322	0.848981
-0.6324	0.881483
-0.427308	0.957962
-0.998355	0.967342
-0.996792	0.883068
-0.999572	0.985274
-0.724319	0.999569
-0.447128	0.204056
-0.116869	0.598651
-0.999892	0.999592
-0.592187	0.999646
-0.999536	0.954104
-0.231913	0.986258
-0.150751	0.997529
-0.22184	0.495184
-0.345488	0.355464
-0.994565	0.998298
-0.208795	0.389871
-0.999776	0.992225
-0.130352	0.9518
-0.608224	0.946676
-0.263935	0.464925
-0.53552	0.219711
-0.149232	0.247682
-0.999849	0.982147
-0.999786	0.999942
-0.967193	0.5368
-0.989651	0.701871
-0.937354	0.999647
-0.994429	0.999799
-0.999873	0.999838
-0.854446	0.699008
-0.999902	0.994485
-0.233884	0.108908
-0.160226	0.209541
-0.999982	0.99987
-0.212033	0.99933
-0.308546	0.969834
-0.999998	0.99857
-0.159008	0.967178
-0.999978	0.999983
-0.619549	0.986887
-0.82459	0.998165
-0.999934	0.999861
-0.992948	0.925064
-0.733162	0.990523
-0.828337	0.995836
-0.822121	0.999731
-0.99999	0.996582
-0.999954	0.997534
-0.974458	0.998047
-0.997585	0.990073
-0.902049	0.995675
-0.592569	0.234432
-0.99979	0.984706
-0.99541	0.273954
-0.134762	0.999966
-0.999923	0.964243
-0.778689	0.993967
-0.98822	0.999672
-0.384723	0.817997
-0.855476	0.756143
-0.98394	0.766108
-0.868449	0.901359
-0.678498	0.934048
-0.967006	0.999452
-0.279321	0.285624
-0.202487	0.969038
-0.765205	0.999915
-0.999991	0.999982
-0.795158	0.40679
-0.99998	0.971654
-0.107755	0.296626
-0.414963	0.876091
-0.984575	0.996454
-0.839476	0.945451
-0.139177	0.112373
-0.977776	0.999367
-0.126727	0.999867
-0.610959	0.999831
-0.989155	0.999331
-0.99955	0.999903
-0.940581	0.999973
-0.296105	0.990434
-0.997437	0.920392
-0.185398	0.984522
-0.94566	0.898746
-0.205632	0.951592
-0.995217	0.999979
-0.234741	0.879876
-0.999466	0.997432
-0.79348	0.957775
-0.931039	0.972776
-0.321006	0.953853
-0.182801	0.398928
-0.182071	0.998895
-0.661337	0.999389
-0.999477	0.999917
-0.19501	0.731983
-0.994101	0.999922
-0.35015	0.993869
-0.808175	0.942678
-0.989469	0.953516
-0.993836	0.848306
-0.925982	0.998632
-0.183622	0.124439
-0.227577	0.467736
-0.911678	0.712156
-0.977932	0.896763
-0.346118	0.994841
-0.706431	0.996368
-0.761006	0.83331
-0.83378	0.999223
-0.58354	0.999709
-0.998891	0.999945
-0.999136	0.932323
-0.163637	0.50881
-0.982709	0.997413
-0.970054	0.993768
-0.807123	0.995511
-0.357989	0.15195
-0.990988	0.99955
-0.894207	0.780224
-0.976289	0.999979
-0.3111	0.88265
-0.316909	0.246501
-0.994052	0.96832
-0.386019	0.431553
-0.492435	0.5522
-0.841278	0.320228
-0.915349	0.998203
-0.991049	0.9536
-0.992426	0.911698
-0.687584	0.957719
-0.114867	0.276136
-0.734363	0.66061
-0.987694	0.948423
-0.197245	0.200378
-0.397833	0.322464
-0.997748	0.999352
-0.130382	0.999497
-0.380559	0.20302
-0.995966	0.999287
-0.944735	0.999784
-0.94714	0.998796
-0.104475	0.734145
-0.214697	0.999512
-0.973094	0.924931
-0.437115	0.997671
-0.999677	0.993353
-0.793585	0.993767
-0.855031	0.95031
-0.800897	0.943675
-0.999372	0.999911
-0.99942	0.659162
-0.999999	0.998797
-0.173955	0.169266
-0.970343	0.999938
-0.999571	0.999314
-0.999756	0.984691
-0.326094	0.998298
-0.97094	0.985662
-0.999992	0.99878
-0.959245	0.865
-0.718764	0.96417
-0.144819	0.378789
-0.10665	0.103185
-0.999973	0.878044
-0.439896	0.147489
-0.999986	0.991415
-0.318538	0.132611
-0.474605	0.913296
-0.915249	0.998757
-0.999997	0.996401
-0.583935	0.982176
-0.959342	0.997073
-0.974703	0.998996
-0.981649	0.971667
-0.181614	0.912202
-0.343353	0.964284
-0.915939	0.854801
-0.875894	0.994286
-0.983541	0.970324
-0.999233	0.997343
-0.860768	0.997832
-0.99995	0.999315
-0.160734	0.99667
-0.999791	0.998957
-0.998839	0.889137
-0.968554	0.999722
-0.790131	0.983363
-0.376582	0.609766
-0.299051	0.213001
-0.311953	0.706112
-0.915529	0.647344
-0.985008	0.952997
-0.995347	0.99928
-0.240082	0.158032
-0.997452	0.999924
-0.277369	0.434618
-0.980799	0.999619
-0.987175	0.999459
-0.992742	0.994942
-0.999992	0.999331
-0.172769	0.785901
-0.222372	0.666962
-0.999654	0.999934
-0.304218	0.794939
-0.186466	0.679544
-0.396732	0.956053
-0.165415	0.999984
-0.112747	0.987335
-0.298472	0.989896
-0.913621	0.848962
-0.250509	0.419992
-0.684067	0.238707
-0.512304	0.995542
-0.803074	0.999764
-0.999715	0.999742
-0.98661	0.999858
-0.998904	0.99635
-0.341166	0.331232
-0.999902	0.999419
-0.13913	0.179042
-0.948465	0.99959
-0.255726	0.379831
-0.992907	0.947714
-0.999723	0.994538
-0.998758	0.997175
-0.965923	0.999952
-0.995197	0.999904
-0.731341	0.999736
-0.726631	0.999964
-0.881063	0.998812
-0.456886	0.398944
-0.998626	0.997909
-0.318708	0.308293
-0.490598	0.990899
-0.9222	0.999761
-0.210532	0.753412
-0.877172	0.999813
-0.909331	0.986218
-0.501779	0.996674
-0.999665	0.945309
-0.391643	0.203567
-0.572137	0.998289
-0.479926	0.808557
-0.46964	0.268811
-0.217084	0.268113
-0.937172	0.936387
-0.999825	0.999969
-0.994248	0.974692
-0.849418	0.976519
-0.993289	0.998689
-0.441254	0.869997
-0.999979	0.993545
-0.487082	0.253938
-0.568888	0.96091
-0.706548	0.842372
-0.990474	0.959573
-0.354649	0.76586
-0.995637	0.992823
-0.260283	0.371042
-0.354264	0.1416
-0.60373	0.43832
-0.964861	0.999335
-0.999939	0.999956
-0.175392	0.479247
-0.951225	0.999446
-0.127215	0.314373
-0.994148	0.996361
-0.967562	0.736723
-0.397797	0.582213
-0.336207	0.999047
-0.999955	0.965152
-0.236408	0.775028
-0.254703	0.313957
-0.999976	0.999637
-0.174479	0.99628
-0.99984	0.922831
-0.148084	0.732652
-0.967597	0.998505
-0.34211	0.478939
-0.960897	0.999226
-0.352345	0.576125
-0.652121	0.999923
-0.565082	0.886308
-0.688731	0.981688
-0.997952	0.999697
-0.999995	0.999965
-0.969698	0.998811
-0.931647	0.95557
-0.105499	0.131377
-0.995855	0.986691
-0.95185	0.995273
-0.985367	0.99995
-0.976877	0.984733
-0.962226	0.938053
-0.55827	0.991838
-0.178756	0.668675
-0.640808	0.999656
-0.99945	0.999905
-0.988171	0.982113
-0.103157	0.185454
-0.976435	0.999625
-0.978452	0.994772
-0.923802	0.916372
-0.272811	0.842742
-0.995852	0.999914
-0.998767	0.998891
-0.125738	0.331166
-0.109838	0.918373
-0.99986	0.997162
-0.978088	0.888444
-0.999966	0.999849
-0.416981	0.892863
-0.914589	0.976337
-0.999011	0.997314
-0.132807	0.994619
-0.18484	0.946245
-0.999529	0.599684
-0.999998	0.994587
-0.992043	0.998952
-0.264951	0.70027
-0.220694	0.585395
-0.519828	0.994289
-0.996699	0.999849
-0.580831	0.995849
-0.994301	0.999655
-0.967942	0.998405
-0.997778	0.981023
-0.999993	0.993976
-0.120488	0.217077
-0.99713	0.999984
-0.368697	0.150493
-1	0.993305
-0.982899	0.957467
-0.204338	0.206647
-0.56858	0.999757
-0.883044	0.999743
-0.98814	0.926821
-0.802078	0.968889
-0.996792	0.994129
-0.79908	0.626579
-0.391833	0.37573
-0.815292	0.746523
-0.937486	0.999864
-0.117954	0.425521
-0.503333	0.84882
-0.36902	0.999665
-0.255179	0.179955
-0.965505	0.961271
-0.999793	0.967205
-0.382646	0.865092
-0.154403	0.197467
-0.132155	0.942605
-0.997289	0.999743
-0.890209	0.999248
-0.138441	0.888062
-0.968852	0.999326
-0.999336	0.950847
-0.126879	0.157029
-0.698397	0.965796
-0.142311	0.25335
-0.144753	0.811372
-0.944421	0.965211
-0.979204	0.918781
-0.331194	0.393858
-0.495272	0.565405
-0.987329	0.977701
-0.999256	0.999067
-0.858801	0.864889
-1	0.999283
-0.825854	0.229914
-0.98195	0.991667
-0.999919	0.999562
-0.996945	0.999927
-0.854063	0.911297
-0.38544	0.894708
-0.930515	0.999809
-0.996308	0.931823
-0.999956	0.995687
-0.999984	0.99385
-0.995275	0.999823
-0.226584	0.229751
-0.376631	0.54652
-0.999956	0.989635
-0.998697	0.680478
-0.998413	0.968197
-0.999763	0.999835
-0.993234	0.969985
-0.999011	0.973119
-0.992626	0.993166
-0.119148	0.189508
-0.922034	0.564178
-0.205731	0.999564
-0.99964	0.996931
-0.992763	0.980434
-0.497206	0.461951
-0.999583	0.917046
-0.986365	0.994724
-0.277568	0.457113
-0.25213	0.513063
-0.99698	0.99766
-0.969777	0.99565
-0.990078	0.92777
-0.999867	0.970343
-0.989765	0.691658
-0.393193	0.903338
-0.790512	0.998958
-0.431581	0.949988
-0.205566	0.994252
-0.964197	0.271675
-0.106392	0.652795
-0.957421	0.679001
-0.150588	0.995862
-0.5251	0.169268
-0.983616	0.260304
-0.979927	0.560999
-0.814387	0.952559
-0.263183	0.102003
-0.336507	0.713192
-0.999846	0.985168
-0.994571	0.939229
-0.997834	0.992591
-0.999983	0.992194
-0.290581	0.999039
-0.998861	0.999762
-0.946157	0.991602
-0.247384	0.989106
-0.654231	0.989254
-0.190169	0.180504
-0.348613	0.209864
-0.989956	0.985286
-0.820652	0.40434
-0.904655	0.996421
-0.99775	0.999301
-0.999475	0.915261
-0.978093	0.999965
-0.153589	0.823996
-0.515378	0.999967
-0.999749	0.999788
-0.510233	0.102843
-0.132631	0.105454
-0.34459	0.230394
-0.998651	0.997913
-0.991584	0.999499
-0.464564	0.359309
-0.605481	0.953301
-0.99984	0.899894
-0.260389	0.170157
-0.999896	0.998848
-0.57288	0.992867
-0.2348	0.817295
-0.911508	0.98587
-0.867119	0.8786
-0.999943	0.999811
-0.149963	0.995276
-0.99891	0.997507
-0.999083	0.998042
-0.902392	0.838079
-0.980214	0.995999
-0.999945	0.999408
-0.187968	0.145751
-0.993636	0.999818
-0.434436	0.158209
-0.10848	0.347061
-0.982108	0.973318
-0.63744	0.997899
-0.378564	0.825063
-0.137087	0.183234
-0.124905	0.554874
-0.999829	0.973441
-0.998738	0.999435
-0.179623	0.432089
-0.960185	0.983856
-0.550856	0.673994
-0.163221	0.977331
-0.10912	0.994045
-0.999912	0.991601
-0.98273	0.994305
-0.815507	0.99975
-0.991348	0.999977
-0.923836	0.983799
-0.694254	0.744893
-0.123079	0.322452
-0.288937	0.169373
-0.685019	0.994453
-0.934536	0.971538
-0.991736	0.972846
-0.720576	0.997641
-0.989351	0.878404
-0.950246	0.956296
-0.764778	0.811764
-0.999657	0.997819
-0.164507	0.19954
-0.168995	0.932503
-0.998594	0.992461
-0.860361	0.999439
-0.914453	0.55206
-0.999999	0.997191
-0.171666	0.999566
-0.997502	0.99699
-0.999685	0.973838
-0.441869	0.171879
-0.164987	0.920734
-0.703192	0.983532
-0.972282	0.975184
-0.121837	0.987391
-0.921282	0.99202
-0.663867	0.380986
-0.431972	0.443587
-0.467083	0.855763
-0.999723	0.928503
-0.20883	0.998688
-0.970781	0.999806
-0.938004	0.989148
-0.927071	0.670711
-0.133204	0.113557
-0.9999	0.991752
-0.412775	0.494033
-0.210759	0.92984
-0.30708	0.829069
-0.989278	0.751167
-0.208236	0.384835
-0.120521	0.998746
-0.893971	0.998059
-0.197477	0.996866
-0.649477	0.979998
-1	0.998044
-0.105058	0.994734
-0.948866	0.998032
-0.967579	0.964658
-0.639297	0.686445
-0.236433	0.520106
-0.99983	0.997857
-0.898452	0.975711
-0.995904	0.993228
-0.999649	0.997491
-0.148897	0.35515
-0.998013	0.999892
-0.220827	0.244724
-0.670412	0.486486
-0.476615	0.920749
[truncated: 2,611 more rows]

## Sheet: G
Δ JAK	Δ JNK
-5.80228e-15	6.44941e-08
0	4.3202e-16
-3.3201e-12	9.31397e-06
-1.13998e-13	0
-2.01592e-05	2.00566e-05
0	1.7382e-10
-7.28914e-09	6.09617e-08
-1.83048e-13	2.92184e-08
0	7.45254e-05
0	0
6.7866e-07	0.00739273
-0.00082685	0.00123775
-7.29278e-15	1.32506e-10
1.46959e-07	0.0918768
0	1.6679e-15
-1.90698e-06	0.00357823
0	8.31845e-11
-3.52483e-11	5.91948e-12
1.28927e-15	2.58141e-06
-1.02852e-14	4.24139e-08
-4.02819e-11	4.14253e-05
1.46242e-16	5.83418e-09
-8.45348e-16	1.81092e-05
-6.90668e-10	4.95258e-07
-4.4494e-10	1.11269e-08
-1.66613e-15	1.00754e-15
-4.70337e-09	0.972735
0	-1.37959e-16
0	0.00131958
-3.06331e-12	2.07342e-09
-9.01552e-12	0.622383
-6.08409e-06	0.000672366
2.2114e-16	7.01255e-14
-4.63917e-11	0
-2.24483e-10	0.0158118
-4.35336e-07	0.681066
0	1.31165e-11
-2.35969e-07	2.72547e-06
-6.72518e-09	8.32135e-05
-6.53809e-12	0.535266
0	0
1.77892e-16	2.74576e-08
-1.4876e-16	0.0410774
1.35622e-16	1.75187e-05
-2.4911e-08	0.000139297
0	1.71578e-13
0	7.30472e-05
-1.20766e-09	3.36461e-07
-7.65352e-10	0.00135362
2.03675e-16	0.000214543
-2.87613e-10	0
-3.28369e-05	0.473952
0	3.9601e-07
-1.18277e-10	2.88778e-07
0	0.00802402
-1.18005e-14	8.25967e-14
-4.21967e-06	0.00895765
-6.4691e-15	2.64805e-14
0	6.12133e-08
-2.28288e-15	2.93362e-12
1.12438e-16	-1.1425e-16
-2.4215e-16	0
0	1.47613e-06
0	7.85443e-15
0	8.3471e-08
-1.47047e-16	5.71938e-13
-1.85724e-08	3.25758e-09
-4.90299e-10	6.28146e-08
2.03766e-15	5.82894e-13
-1.1888e-06	0.00933995
0	-5.22243e-12
0	0.0703753
0	8.94768e-14
0	2.06516e-13
-1.06227e-14	0.00293417
-9.76195e-09	1.20081e-05
0	1.0218e-07
-4.66445e-11	5.70263e-08
0	5.42499e-14
-2.35385e-16	9.63058e-10
-2.04916e-07	0.0112914
-4.83035e-13	4.04649e-06
0	3.4637e-14
0	4.45576e-06
-6.65748e-16	3.12236e-09
-3.05884e-10	6.5292e-07
-2.50862e-12	6.64777e-07
-1.98048e-14	0.000351332
0	8.46858e-12
0	0
5.93838e-12	7.10689e-10
0	-2.07824e-16
0	1.13848e-12
-4.28417e-14	2.51225e-09
-4.05644e-13	6.17148e-08
-4.10846e-12	3.05565e-09
-9.84443e-12	0.000175164
1.27675e-16	0
-6.42499e-09	1.92627e-14
-2.60069e-13	1.19248e-07
-1.54022e-12	4.16613e-05
-0.000230282	4.85416e-05
1.31931e-15	6.52342e-10
0	3.62853e-10
-2.34371e-11	0.374893
-4.13117e-10	0.985075
0	0.0570859
0	0.00177078
-1.83258e-15	1.78514e-13
-3.93983e-13	4.18941e-07
-1.18023e-10	2.29027e-15
0	8.82575e-12
-2.11146e-14	2.05252e-08
-2.12354e-16	0
-2.91916e-16	1.26482e-15
5.21333e-12	8.98034e-09
-3.14303e-06	2.87635e-12
-1.75621e-11	9.16608e-07
-5.87376e-08	1.74239e-10
0	2.26309e-16
-2.98306e-14	4.34141e-09
-6.96665e-08	0.00110524
1.66796e-13	3.26674e-14
0	0
-1.28717e-09	3.26832e-05
0	0.000578941
0	8.82853e-12
-2.96728e-16	0.0374121
0	3.60658e-11
-1.07053e-13	8.84313e-09
-5.81711e-11	1.37856e-10
-4.22427e-12	0
0	1.61829e-06
2.19494e-16	-1.36167e-16
0	1.14652e-11
-9.64054e-08	0.0126226
-1.76558e-06	6.63355e-11
1.67671e-13	1.18247e-15
3.48491e-13	0.16115
-6.81692e-12	0.000159971
3.97686e-10	6.42105e-08
-9.0891e-12	1.29186e-07
1.40962e-16	9.29691e-10
7.98246e-11	0.00203063
0	4.91708e-10
-0.000804174	0.000790098
1.40137e-12	0.000236988
-5.00025e-11	1.4365e-05
0	4.11909e-15
-1.61551e-14	1.65915e-10
-2.65655e-11	1.61315e-05
-3.19839e-11	0.611268
-3.84973e-16	0
6.18417e-13	1.08589e-05
-1.17596e-16	9.22368e-07
2.65596e-09	0.41143
-1.80277e-16	1.12272e-15
-4.93489e-11	4.14364e-06
0	3.12434e-12
-1.00055e-13	0
-6.57692e-10	0.997471
-5.36094e-15	0
1.77438e-16	0
0	0
-8.06875e-14	0.00867606
-2.11642e-15	6.74763e-09
0	2.18978e-15
-0.000723346	0.0182845
0	4.54351e-12
0	6.39354e-08
3.81237e-10	2.26017e-07
-8.61272e-10	1.01637e-06
-3.24427e-14	8.4372e-06
4.90785e-10	4.20445e-07
-7.00631e-10	0
-7.76634e-14	0.00293356
-4.44974e-11	0.0138379
0	8.92285e-12
-1.23361e-11	0.00132075
-0.000121892	0.00316727
0	0
0	0
-1.91394e-06	3.67375e-11
-1.8615e-16	1.31915e-16
-2.96812e-09	0.191559
-1.03985e-13	2.25066e-11
-1.27268e-13	3.444e-10
-5.3523e-11	0.0745933
-7.46809e-16	9.85263e-10
-2.26614e-10	2.06842e-06
-1.9252e-09	0.0534999
0	0
0	-2.18182e-16
-4.77367e-14	1.97534e-12
0	1.39993e-13
-3.04373e-14	3.39422e-08
-1.22393e-13	4.93773e-05
2.21579e-16	6.89239e-13
-3.04733e-05	0.971252
1.52552e-05	0.654842
-6.15384e-05	4.29661e-14
0	4.37699e-14
-0.00401687	0.623409
-0.00046752	3.65443e-05
-2.92219e-16	5.32118e-16
-2.55508e-10	4.15641e-07
-6.88347e-13	3.9924e-05
-2.69681e-12	6.59982e-09
-2.73321e-10	8.50369e-05
-4.98841e-16	7.53104e-07
0	1.06286e-05
-6.09153e-16	1.81514e-16
-1.3563e-16	2.17144e-11
-1.04999e-10	-1.29391e-16
-0.00135701	0.994424
-1.20235e-16	1.29999e-14
0	0
-1.56089e-16	0.999248
-3.16369e-14	1.13534e-09
-2.96282e-07	0
-2.66652e-16	1.21289e-09
-4.55414e-16	1.02658e-12
-3.5283e-11	2.58971e-14
0	1.03565e-11
-0.000175822	0.00116651
0	0.000120981
-9.16944e-05	0.0483689
-2.82833e-14	3.19603e-06
-0.000887688	0.000584304
-1.56266e-14	0.00644145
-1.63821e-13	1.79428e-06
-1.25936e-16	2.34734e-14
5.57211e-16	2.32167e-09
-0.0194675	0.000103466
-2.51082e-15	1.42171e-08
-3.6867e-11	6.58892e-06
-1.63416e-09	0.00139864
-2.88976e-09	1.04609e-11
-5.64638e-10	9.83235e-12
-4.18774e-13	0.0115198
0	5.76742e-06
-3.66822e-06	0.0852637
0	1.10315e-14
-1.75029e-06	2.15031e-09
-2.98246e-08	5.55995e-07
-1.88929e-06	4.01143e-07
0	5.13834e-11
0	-5.30257e-16
-0.189695	0.0379718
-1.60308e-14	0.00317125
-7.12338e-16	2.5183e-06
0	4.22747e-12
0	0
0	-1.22616e-16
-2.0683e-06	4.45129e-05
-1.63666e-12	3.23118e-05
0	1.29846e-06
-3.80697e-16	0.000168104
-1.40212e-12	0.00126238
-5.51644e-09	0.00226235
0	0.0123501
-2.56343e-08	0.028009
-1.77269e-11	1.77936e-10
-0.000155322	5.01266e-08
-2.4069e-06	0.0356055
-3.67594e-13	0.0024879
-4.69645e-10	3.10729e-15
1.41157e-10	0.000489207
-0.000305075	0.981568
-1.14387e-09	0.998053
-5.35907e-06	3.25799e-06
-1.31016e-16	0.0147796
-2.5268e-09	1.93826e-06
-3.79153e-16	2.97733e-09
0.220083	0.997452
-1.48375e-05	0
-0.00100832	0.000775199
-8.773e-16	1.2109e-10
-8.68787e-11	0.0172104
0	6.25923e-11
-7.24924e-15	-1.2241e-16
-0.002211	0.608626
2.12722e-16	3.96379e-08
-8.34514e-11	7.66223e-07
-1.42931e-14	0.0396738
-4.90042e-11	0.0126752
-4.28333e-15	-9.97595e-14
-0.000634831	0.939359
-3.26229e-07	1.52474e-06
3.39554e-12	0.018107
-3.44965e-06	0.00018268
-1.89615e-16	1.04636e-08
0	2.42663e-10
0	2.91239e-06
-1.44482e-15	2.1962e-11
-1.86296e-10	1.03598e-08
1.4315e-09	7.68738e-16
7.58983e-11	-4.83053e-15
-7.26517e-12	3.05628e-08
-4.31859e-16	0.0149981
-4.90465e-10	3.2964e-10
0	8.37527e-14
-3.92387e-15	1.72319e-06
6.9128e-13	4.95353e-08
-8.24182e-14	2.38924e-07
-1.99155e-05	6.17022e-06
-6.50771e-16	1.96718e-08
1.84285e-16	5.22295e-16
-1.7342e-16	3.06651e-13
-1.02921e-10	4.78472e-12
-1.19407e-16	3.99724e-13
0	3.05302e-07
-8.34153e-07	0.00536601
-2.27488e-08	3.50315e-05
-1.64772e-16	2.69711e-14
0	1.27666e-08
0	-1.3131e-16
-3.73134e-09	0
-0.00306364	0.00168546
-4.56785e-08	0.00214442
0	0
-3.41121e-10	0.0942341
0	0.000119672
-6.09929e-05	0.0911064
-3.14888e-15	1.23731e-12
0	0
0	7.82695e-08
-3.13207e-07	1.59618e-06
-4.9488e-12	3.79791e-15
0	2.1692e-10
-1.9906e-09	5.11697e-05
-3.15288e-09	7.05847e-05
0	0.000528163
-1.29156e-13	1.54006e-08
-1.5859e-15	6.53516e-08
-2.23658e-09	0.911219
-1.4265e-09	0.000490062
6.49259e-07	-3.44524e-10
-4.44717e-11	0
-1.81139e-16	0.336753
-1.2791e-15	0.0070954
0	0
0	1.25604e-13
4.06816e-16	1.05869e-14
0	1.0916e-06
-9.9904e-09	0.996822
2.57917e-09	-7.60508e-13
-1.15072e-16	2.94481e-06
0	1.12793e-16
-2.73932e-07	0.00418922
-1.06263e-09	1.43321e-07
8.32039e-06	2.86385e-05
-5.03229e-11	1.17007e-06
5.88471e-13	0
0	2.63101e-11
0	-1.61554e-16
0	2.12411e-08
-4.08047e-16	7.67068e-16
1.84132e-16	1.28488e-16
-3.82914e-15	0
0	6.97212e-13
-0.00552993	0.0294088
2.27094e-16	6.07321e-09
-1.94963e-12	9.75057e-10
-3.01532e-10	0.146373
-1.22929e-08	0.176706
-2.97368e-12	8.94285e-13
-6.70409e-11	0.00083742
0	1.47851e-06
-2.4309e-14	0.723282
-3.92891e-15	5.85516e-07
-3.46569e-14	0.000121532
-7.0812e-09	0
-1.57458e-15	0.828676
-1.82371e-08	0.684856
0	5.50697e-16
-7.06018e-10	2.19782e-06
-2.02014e-05	0.00122826
-2.78548e-16	3.22919e-06
-8.68111e-08	0.855202
-7.52493e-05	0.00306128
0	0.0013944
-6.79457e-05	3.3113e-08
-6.69359e-12	0.0228021
-1.59809e-14	1.18072e-09
0	0
0	0.882779
-6.48427e-09	0.11537
1.74591e-16	6.7562e-05
0	3.75044e-14
-6.34162e-11	5.77045e-13
0	1.25285e-13
1.35822e-16	1.84335e-16
-1.40469e-06	0.131737
-1.25425e-08	2.75688e-06
1.85176e-08	1.43696e-06
-0.000591249	0.909276
-5.15284e-08	0.593561
-1.20968e-08	1.33165e-05
0	0
-4.69417e-05	0.0176538
3.86823e-07	0.000758404
0	3.06953e-16
-5.86044e-10	0.000431137
7.45696e-10	1.11927e-06
-3.3406e-07	8.43332e-06
-2.29335e-09	0.000351991
-0.000559084	0.00103007
-2.07311e-16	0
5.50298e-06	0.982162
-1.58162e-10	4.87597e-13
0	0.000343626
1.59484e-16	0
-3.83692e-15	0
-2.35907e-10	2.42638e-16
-5.01188e-06	2.08332e-13
0	0.608648
-2.41483e-11	6.94875e-13
-1.22677e-15	2.49875e-16
-1.33315e-09	5.4966e-07
-0.0138722	0.000880384
-7.14116e-09	4.79388e-05
-3.4496e-13	9.34561e-14
-2.94718e-07	2.829e-05
-1.31792e-10	6.29071e-06
-2.39904e-12	5.55748e-10
0	0
0	2.11619e-06
-1.13537e-16	0.000181142
-3.39133e-09	0.00168306
0	1.11742e-14
-1.03738e-15	-3.61508e-15
0	1.21258e-14
2.62615e-09	3.23396e-05
-5.59568e-06	2.87498e-06
0	5.93058e-10
-6.07885e-15	0.489066
-1.30445e-08	0.291146
-1.64749e-09	0.00267021
-4.69652e-06	3.3332e-06
-4.55618e-08	7.5183e-10
1.33399e-16	0.00280118
-1.34019e-06	1.98904e-06
-1.17812e-10	5.21886e-05
-2.62025e-14	3.0716e-12
-0.000167463	5.35386e-05
-2.29599e-06	0.00473333
-7.70164e-15	0.000475897
0	4.51949e-06
-2.16486e-07	1.77447e-12
-2.36892e-13	0.00104659
2.2013e-16	1.04067e-05
-0.000349516	0.000137633
0	2.52999e-08
-3.26153e-08	0.000315519
0	0.995439
-1.8637e-12	1.7508e-14
-1.9358e-10	2.30941e-06
-0.00181602	0.777964
-1.85922e-10	1.22055e-10
-1.19372e-14	0
-7.56219e-10	0.00371261
-2.58882e-07	5.82371e-08
-1.33364e-13	4.85916e-09
-0.000281995	0.000133602
-9.93046e-15	1.20692e-07
2.73773e-07	-1.3171e-14
-8.67799e-11	3.6707e-08
-2.02714e-06	1.87289e-08
-3.15011e-16	9.27898e-09
-2.82306e-06	0.0048913
-2.33996e-16	2.50357e-10
0	3.30961e-07
0	4.26392e-13
1.1481e-16	1.46724e-09
-5.16806e-07	8.20977e-10
-2.2339e-11	7.77889e-08
-1.14502e-09	0.00111328
0	1.42253e-11
-2.11639e-16	2.99299e-08
0	0.0208986
-4.05571e-06	0.0188928
3.80192e-12	0.00561697
-6.94739e-07	0.016637
1.91449e-16	1.98932e-12
-4.39728e-10	5.5993e-05
2.30241e-16	2.12487e-16
-6.04832e-12	2.17934e-09
0	-1.59376e-16
0	3.51763e-07
-8.60981e-10	0.701601
0	0
0	4.90684e-06
-1.1489e-16	1.34225e-08
-2.0076e-16	1.96118e-16
-2.58205e-15	9.88082e-09
-2.05316e-10	2.00596e-07
0	1.67252e-16
0	4.07864e-09
0	0.000800044
-1.15101e-13	1.24133e-08
0	-1.83572e-16
-1.11424e-06	0.016603
0	9.55075e-12
-1.76091e-15	1.76721e-08
-2.61773e-09	9.25795e-10
-2.475e-12	6.06116e-13
-1.76215e-06	0.000282598
2.34547e-16	0
1.72732e-16	3.62901e-08
-5.98671e-07	1.57567e-05
-0.0659689	0.00712264
-2.60199e-14	0.925206
-1.45531e-15	0.0194519
-0.00154742	0.974619
-1.01595e-14	2.2139e-12
0	5.54846e-11
-2.15921e-05	0.067646
-1.92492e-10	1.78141e-08
-8.30898e-05	0.374123
-1.94737e-11	1.42911e-08
-4.8025e-13	0.000296951
-5.01246e-08	3.55194e-08
-2.57839e-11	6.66305e-07
1.15582e-16	1.8592e-13
-3.20021e-16	1.91931e-11
-6.65342e-14	4.02343e-05
-3.12002e-14	4.98255e-09
-1.71657e-08	0.00144745
-6.07347e-10	6.83976e-07
-0.000271333	4.49904e-08
-3.62551e-12	2.20895e-07
-1.88576e-10	0.000285707
-4.60906e-09	3.24494e-06
-1.49662e-12	0.0016955
0	7.27938e-05
0	0
-3.49869e-12	2.66021e-08
-1.93335e-13	1.3469e-06
-3.0691e-06	3.69726e-07
-6.15257e-08	0.583638
-3.32775e-07	1.24383e-06
1.95697e-05	-1.92739e-16
0	1.32504e-09
-1.1635e-16	5.32102e-05
0	8.87977e-05
0	7.91958e-12
-8.08392e-13	9.60099e-08
-6.41232e-07	1.34879e-06
0.000143117	0.00204448
-1.46773e-16	1.53713e-07
0	1.25174e-06
0	1.1734e-14
0	0
-5.26583e-12	0
-3.96351e-13	0.306287
-5.74794e-12	0
0	1.16645e-05
-1.14109e-05	2.97164e-06
8.3204e-10	-1.22879e-11
-2.76356e-15	0
-1.0615e-13	0.000250957
0	4.91815e-14
-1.70464e-07	8.01532e-05
-0.0233424	0.882718
-2.77838e-16	0
-7.48151e-14	2.85446e-06
-0.000502707	0.999317
-5.77861e-14	5.27335e-11
-8.50997e-09	6.87994e-05
-5.08563e-09	3.09979e-05
0	1.4662e-06
-1.63405e-13	0.816003
-4.43135e-10	2.74011e-05
-1.33028e-11	-1.70856e-16
0	5.01442e-12
-1.47596e-06	0.000122113
-9.8248e-13	2.16617e-10
-0.00369139	0.190314
-1.24731e-09	5.10148e-06
0	0
-3.65347e-07	3.89938e-07
-4.56673e-12	6.4765e-05
0	9.75952e-15
-9.40486e-12	0.0170339
-2.20156e-08	0.810206
0	0.00843682
-2.81342e-10	0.791913
-1.0823e-12	5.63961e-06
-1.34795e-07	6.28041e-06
6.11987e-11	1.9585e-16
-7.48985e-10	7.46801e-08
-1.67628e-09	9.66709e-15
0	1.11493e-12
-4.93335e-16	0.00109982
-1.16397e-10	5.13415e-07
-2.74434e-12	1.6875e-14
-1.39784e-10	0.17859
3.12913e-11	0.000204717
-7.01773e-14	2.00395e-05
-8.1174e-05	7.94614e-05
-1.53427e-16	0
-8.02061e-14	2.4136e-10
-5.41907e-16	1.96542e-16
-3.6126e-16	1.26869e-10
-4.17837e-14	9.77147e-13
-1.17607e-16	7.56399e-07
-8.03979e-13	6.11946e-08
-2.41099e-11	5.24345e-09
-0.0373152	0.991622
-6.56874e-06	0.00037373
-0.000202328	1.05103e-06
-6.55298e-12	0
-9.14622e-12	0.998465
-8.4989e-10	0.00331375
-0.000806332	0.547881
-5.47715e-13	3.15548e-11
0	9.35824e-05
-2.70358e-10	0.00023072
0	1.83684e-06
-1.13102e-16	0.0132597
-6.3624e-11	5.01077e-09
0	1.66718e-14
0	0.00273269
-0.0137423	3.10677e-09
-4.13203e-05	0.995163
-0.000946815	0.000344754
0	1.65674e-11
0	1.0733e-10
-3.9782e-16	0
5.39556e-06	0.656858
-1.62461e-07	6.00094e-13
0	0.18035
0	0.537688
-3.37983e-16	2.74295e-14
-2.54662e-16	1.0794e-05
-2.00468e-11	0.0362699
-4.53839e-13	3.52305e-05
-4.6914e-15	2.91282e-07
1.25697e-13	0.00192923
5.14482e-15	0
0	1.98449e-14
-9.17509e-10	3.56636e-05
-1.1079e-06	9.78834e-06
-1.92155e-08	0.000279181
2.04502e-10	0
1.75662e-16	1.16437e-11
0	0.000688414
-1.41364e-06	2.70806e-07
-0.031329	0.844132
1.33517e-16	0
-4.27486e-10	1.73523e-07
-0.00620184	0.687466
-1.6891e-14	7.72156e-07
-1.35643e-07	0.841809
-1.32061e-16	1.89989e-12
-1.25288e-13	3.60439e-05
0	0
-0.000522181	0.975123
0	0
-2.06262e-14	1.50085e-15
-5.47231e-14	0.168434
-2.66747e-11	4.96361e-08
6.16861e-10	0.000772719
-6.12833e-08	7.96882e-05
-1.09487e-06	4.58294e-07
-0.0110117	6.48274e-05
-1.18627e-06	2.59685e-06
-2.12385e-13	2.1292e-08
-1.35034e-15	4.31483e-05
0	0
-1.19407e-09	0.00419756
-0.0102558	0.0700261
-4.39907e-09	0.000140361
0	6.61171e-14
0	5.79668e-06
-2.68231e-07	0.00586618
-4.97172e-12	1.20422e-05
-1.46942e-07	0.0947517
0	4.00417e-16
1.17408e-16	0
2.75919e-16	1.81753e-16
0	8.21194e-13
-2.99485e-13	0.0152485
-1.80062e-14	2.27767e-11
2.62727e-06	0.203592
0	1.29091e-11
-0.000322903	0.0410212
-2.50046e-14	1.69443e-05
1.37427e-16	-2.92189e-16
-2.07027e-16	0.288653
-1.41967e-06	0.00807013
-1.71368e-16	2.29651e-09
0	0.000495571
-5.84334e-15	-1.23744e-16
-1.81183e-12	4.32786e-11
0	-1.19072e-16
-1.39848e-06	0.774544
-1.13247e-14	4.8346e-07
-0.000498287	0.798602
-1.59252e-07	0.0153805
-1.36875e-08	1.43048e-05
-1.75899e-14	2.33902e-08
-2.82086e-12	1.90608e-14
-0.0016713	0.00164257
-1.36202e-06	0.800574
0	4.27532e-12
0	1.07323e-10
-9.9169e-14	3.78533e-07
-3.16473e-11	-1.84733e-16
-6.26437e-15	1.51914e-12
-6.46842e-13	1.1497e-10
0	1.37916e-14
-2.14437e-11	2.17434e-12
-1.04447e-14	5.06513e-08
-1.4166e-15	0.0151453
-5.55815e-14	1.96187e-13
-6.02973e-09	0.000113357
-5.56732e-06	5.00684e-05
0	-6.96622e-15
-2.11911e-16	1.16178e-11
-7.75255e-16	0.275695
2.1525e-16	1.6863e-16
-9.22998e-08	0.335093
-1.84315e-11	1.13912e-05
-6.39601e-10	6.9836e-05
0	0
-1.68157e-11	2.9651e-09
-6.53474e-15	1.10823e-08
-3.05328e-13	2.54468e-08
-1.18079e-07	0.650553
0	1.95035e-16
-2.63581e-08	4.24592e-06
-1.62971e-14	6.96551e-05
0	8.51189e-13
-1.46649e-14	0.925995
-2.82681e-10	4.8034e-08
-1.02279e-08	1.67808e-05
-1.12584e-08	1.09939e-07
-3.03377e-06	4.48251e-06
7.27775e-14	4.36818e-06
-1.80966e-16	0
-8.43986e-15	0.000240597
-1.95742e-07	0.953928
-0.0183049	0.953213
-2.95229e-05	2.51444e-06
-3.44861e-11	1.27143e-08
-2.22835e-10	0.000216073
-1.05355e-10	1.15661e-14
-0.00168453	0.066209
-7.88075e-13	3.47409e-08
0	5.49549e-10
-6.28389e-05	1.31015e-06
-3.50001e-11	7.09565e-07
-8.80729e-14	0.466573
1.99096e-16	4.01439e-07
-1.66897e-05	1.00802e-13
-4.98067e-05	0.965798
-1.64405e-16	0
-3.42268e-11	5.91137e-05
-1.38056e-16	2.12826e-05
-3.60094e-09	2.32845e-06
-3.28508e-09	0.00050819
-1.44876e-15	0.0169431
0	1.33978e-05
-2.1515e-09	3.58008e-08
0	0.00153827
-4.86218e-16	0.995199
-7.60696e-08	3.57209e-07
0	1.59357e-08
-3.33833e-14	1.71872e-06
0	-1.22827e-15
-1.18822e-10	0.192518
-6.21039e-15	8.26738e-11
-5.99217e-10	4.8138e-09
0	1.82641e-14
-1.93788e-10	1.96117e-13
-5.62882e-12	-6.66199e-14
-1.29565e-16	0
-1.5235e-12	7.07336e-14
-6.22404e-12	1.13705e-11
0	9.30772e-08
-3.75997e-15	0.0445957
-6.27163e-10	0.000244815
-1.3176e-12	0.00111996
-8.52951e-13	0.00911653
-2.01525e-16	0
-1.76194e-05	2.12779e-12
1.46584e-11	1.76328e-05
0	0
0	0.000109592
-1.04357e-09	0.544622
-1.25123e-15	0.008002
2.96975e-13	8.23452e-11
-4.05852e-10	3.41255e-07
-2.43856e-06	2.40619e-06
-7.98123e-05	0.00176224
-2.90645e-14	3.2292e-08
-6.11001e-16	3.46929e-07
-1.76814e-16	4.71481e-08
0	3.68856e-08
0	0.0396325
-4.82217e-09	0.611625
-7.50759e-12	5.70544e-07
-0.00295609	0.00505404
-3.27568e-16	2.60908e-08
-2.83238e-14	0.32862
-2.81567e-16	0
7.22367e-16	9.84535e-06
-1.13311e-06	0.000557141
-1.23068e-16	0.00329417
-9.00537e-16	0
-4.4263e-16	0.0026252
-7.8815e-16	9.29921e-05
0	0
0.000354422	0.00244591
-3.65803e-15	0.0121577
-6.31857e-05	0.000556251
0	0
-1.29484e-10	7.67616e-08
-4.30974e-08	0.0205084
-0.000149921	0.928302
-0.00052925	1.12492e-09
-0.000191192	5.45635e-05
-0.000161976	0.000130246
-9.97011e-10	0
0	4.30376e-11
-5.26198e-11	5.34252e-09
0	2.36154e-15
0	-1.42397e-16
0	9.33923e-13
-5.95662e-06	7.85263e-12
-2.15555e-16	2.99724e-13
-4.05826e-12	6.8397e-08
0	0
-4.80237e-08	0
-2.65738e-16	2.62798e-09
1.89886e-15	3.11954e-10
-2.12639e-16	4.0765e-07
-1.54747e-16	1.19529e-12
2.62938e-14	5.07052e-07
-1.32816e-05	0.0005028
-1.55219e-06	0.997283
-1.83508e-12	5.90623e-12
-9.78254e-08	0.973673
-6.43359e-15	3.76699e-13
-9.33614e-08	0.942922
0	2.42303e-08
-2.22695e-13	8.85466e-11
0	1.88521e-05
-3.93663e-15	5.56356e-12
-2.26162e-07	1.10692e-07
-6.97272e-09	5.87315e-09
-3.84903e-14	6.03864e-09
-7.3059e-08	0.0159777
-1.41395e-07	0.00454351
8.19982e-16	0
0	0
-1.35894e-16	0.00011392
-9.84338e-10	1.61568e-08
-3.52571e-06	5.64167e-07
-1.01098e-09	0.000225307
-5.3011e-12	2.40075e-09
-1.95921e-11	4.39347e-05
-0.000610057	5.13347e-05
0	1.97118e-16
0	1.20701e-16
0	1.68512e-12
0	5.49968e-14
-5.95867e-16	1.40564e-12
0	0
2.43979e-13	2.78858e-06
-6.2998e-12	0.0460075
0	1.24807e-05
-3.12135e-09	2.82928e-05
-2.25087e-11	1.10068e-12
-5.73828e-10	0.0771325
-6.03978e-16	7.30265e-12
-0.00300815	0.0268909
-1.33036e-13	0.00840834
0	4.76113e-11
-6.55562e-07	0.0363373
-5.04555e-10	9.77462e-05
-3.42645e-05	0.00684695
-1.00337e-07	1.21645e-05
2.12873e-16	9.11039e-07
-2.92402e-16	6.33522e-14
0	2.69052e-07
-8.74781e-08	0.0011809
-5.17149e-10	0.0293169
-2.05729e-16	2.73305e-08
-3.04572e-10	0.896715
-1.92434e-12	0.00097857
1.16851e-15	4.18107e-16
-1.1095e-10	9.31205e-07
-7.8615e-12	0.00961181
0	3.92872e-09
0	1.4693e-08
-1.83225e-16	3.03111e-07
-1.64481e-15	2.12092e-11
-1.49833e-14	5.2439e-06
-0.00025983	0.0077241
-6.13125e-10	1.22613e-05
-2.01674e-14	1.25593e-08
0	0
1.55786e-06	4.64762e-06
-0.73766	0.0817862
-8.89277e-05	0.698345
0	3.58577e-08
-1.67124e-11	0.000774577
0	1.05724e-06
-1.98038e-16	6.29035e-10
0	2.31746e-13
0.000556991	-1.33931e-10
0	3.46209e-07
-5.2139e-05	5.43435e-07
-6.3362e-06	5.77472e-08
0	2.32051e-06
-1.96523e-06	0.344784
-6.93717e-10	0.0372483
-2.27912e-08	2.39843e-08
3.66584e-11	1.81615e-13
0	0.000205922
0	3.05411e-05
-7.99141e-08	6.17116e-14
-1.19301e-05	0.000224261
0	8.71684e-15
1.43715e-14	3.30158e-15
1.29035e-16	5.20057e-08
-0.000360988	0.207173
-2.20511e-13	0.301105
-0.000919649	1.11496e-05
-4.69038e-11	0
-5.79154e-08	3.64609e-07
-3.6579e-05	0.998269
-6.28156e-08	9.13344e-05
-9.35206e-07	0.00826721
-2.15229e-16	8.12109e-14
-1.0938e-15	0.000480608
-6.85895e-10	0.000277778
-8.46749e-06	0.000124247
-1.25556e-16	2.30723e-09
-3.07141e-05	0.999878
-2.02929e-09	0.0052351
-1.1014e-15	6.63299e-14
-6.11142e-08	7.73643e-07
-2.78608e-11	0.000495033
-6.34769e-10	0.18364
2.12311e-16	1.1125e-08
0	2.85099e-13
-5.12393e-14	0.109494
0	-1.78948e-16
-3.92904e-16	7.117e-06
-3.8818e-05	0.000287263
0	4.60007e-08
0	1.68865e-16
-1.05021e-14	2.29779e-08
-4.88337e-15	3.04705e-09
1.59907e-16	7.72467e-13
-1.03464e-08	1.51624e-09
2.15364e-16	1.06878e-11
-3.56758e-10	0.0010835
0	3.38232e-16
0	1.28927e-11
-0.00810209	0.00950821
-2.15812e-16	0.00412214
8.30281e-08	6.63617e-07
-2.97789e-13	0.00873192
-5.37886e-14	0.00322817
-8.44607e-07	-1.29458e-16
1.39867e-16	4.98897e-16
0	0.00722916
1.34452e-16	1.11986e-16
1.70608e-11	6.83251e-07
0	4.45312e-10
1.93419e-16	1.12628e-12
-2.32035e-12	3.09095e-10
-3.55382e-09	0.00155787
-7.87509e-11	0.000202454
-1.52039e-11	3.85871e-09
0	1.77695e-05
0	3.72049e-15
-4.91798e-15	4.67088e-09
-1.40353e-14	2.07917e-13
1.27203e-16	8.12661e-08
0	0
0	4.29077e-08
-2.00646e-09	0.000623489
-5.60023e-11	0
-3.11942e-07	5.29201e-07
0	1.65352e-14
1.93628e-16	2.19757e-16
-2.52971e-14	7.07669e-09
-0.00930896	0.257503
-8.15458e-15	0.00074253
-5.5737e-14	0.601775
-2.6543e-09	2.76961e-06
0	2.66467e-13
-8.44203e-14	3.22753e-10
-1.78055e-09	6.06272e-06
-1.20311e-13	1.00568e-06
-1.8263e-16	6.56175e-12
-0.313356	0.000535569
-2.27899e-14	1.57815e-12
-6.67747e-10	2.1309e-05
4.82177e-14	-8.05111e-16
-2.7812e-15	1.79161e-06
-9.29526e-07	3.93446e-05
0	-1.78256e-16
-2.05981e-09	3.14662e-05
-1.88918e-11	7.49443e-05
1.19578e-16	0.000134599
0	6.58746e-06
-2.2977e-07	0.578311
-5.18547e-10	0.000312431
0	5.26347e-06
-0.000258301	0.423276
-1.26739e-10	2.65324e-12
-0.0540581	0.00371555
-5.21786e-08	3.12935e-05
-1.90577e-16	2.74344e-08
-1.41572e-08	0.960202
-1.86405e-09	0.891892
-7.99127e-06	0.955302
-1.33637e-11	2.28966e-13
-1.32197e-07	0.000226196
-5.32024e-14	0.00879535
-8.38535e-12	0.000153804
-0.000153239	0.827842
4.98919e-08	2.51954e-06
0	1.90384e-08
-0.000526103	0.999565
0	0
0	3.80759e-08
7.22918e-05	0.13179
-8.67208e-12	1.31916e-08
-0.000553286	0.0754108
0	2.76154e-12
-1.70573e-05	1.05345e-13
1.85679e-16	5.09376e-12
-1.4974e-10	0.610688
-7.09232e-11	8.67537e-06
0	3.10159e-10
0	1.42135e-08
-6.16753e-15	7.302e-13
0.9202	0.961215
2.48462e-15	5.18521e-06
-1.95885e-07	5.9584e-05
0.000547126	0.00335564
-7.01748e-15	9.98969e-07
-3.85068e-06	3.46731e-05
1.47307e-16	1.98591e-11
3.90598e-15	1.96045e-07
-4.90145e-10	1.46392e-08
-2.91955e-14	1.47008e-11
-2.09334e-13	2.91037e-11
1.63761e-16	1.56029e-16
2.70799e-07	0.371679
1.33577e-16	2.65484e-12
0	3.8576e-10
-5.73561e-05	1.10378e-05
-1.42625e-06	4.43623e-09
-2.99052e-15	1.64054e-07
0	1.06219e-06
0	3.25186e-10
-8.86969e-16	2.45186e-05
9.69335e-14	1.94268e-08
-3.88598e-16	2.19388e-05
-1.75816e-16	2.6487e-08
-1.89562e-05	1.57966e-08
-1.38195e-12	2.08501e-07
-4.02436e-16	9.37681e-09
0	-3.44716e-16
-6.81052e-11	0.000142341
-8.09397e-11	0.000728267
-0.00020763	0.840029
-3.4891e-09	0.000430245
-1.30864e-15	4.4004e-06
5.72117e-16	0.958991
8.96942e-08	0.0244475
0	2.36445e-16
-1.72633e-08	2.87792e-07
-2.26983e-14	3.48434e-12
-3.92084e-07	0.000508932
-1.19785e-16	0.000512828
0	2.70306e-09
-2.23949e-15	2.03647e-06
-3.03856e-10	1.27867e-05
1.91098e-13	1.11175e-13
-6.77695e-14	1.50298e-05
-2.50035e-13	5.32157e-09
0	1.69178e-12
-3.91613e-11	7.60218e-15
-0.000632863	0.964214
0.00305867	0.000160602
-1.27954e-16	5.27803e-14
0	9.51598e-06
-1.00895e-07	0.999961
-4.56792e-12	1.51654e-13
0	0.96544
-1.02676e-14	0.0570553
-3.54685e-07	0.024502
-1.99194e-09	1.18876e-05
0	1.13945e-09
-1.72703e-16	4.67687e-11
-4.53943e-11	2.23089e-12
-1.35025e-09	1.24551e-07
-0.00109957	0.000189075
0	3.34499e-06
1.92056e-16	4.05963e-07
-8.83871e-09	5.15813e-15
0	0.000244188
0	4.44727e-08
-2.9137e-08	1.00923e-15
-7.90464e-06	0.00471869
-1.7034e-07	6.192e-07
0	-2.10459e-16
0	-1.54198e-16
0	0
0	1.00118e-10
-5.98757e-06	0.010246
-2.97703e-13	6.97731e-09
-2.2818e-13	1.31979e-10
-2.16718e-16	2.0013e-06
-1.15809e-11	4.77131e-14
0	1.47648e-10
5.07347e-16	-2.89058e-16
-0.000136447	1.75665e-07
-1.79647e-11	0.766049
0	9.50526e-10
0	8.15516e-06
-1.54691e-10	0.346368
0	2.05268e-06
-1.55228e-16	1.04844e-06
7.71168e-07	0
-1.38295e-08	0.0102543
0	2.11604e-06
0	0.00085766
6.52841e-09	0.787363
1.27899e-16	-1.88686e-16
-1.99608e-14	1.51358e-08
1.14665e-15	8.21412e-09
-1.2663e-12	2.04606e-07
0	1.66278e-16
0	1.19511e-15
0	0
-7.27014e-09	8.98894e-14
-6.73658e-13	7.18072e-09
-1.81743e-16	3.88405e-14
-8.59091e-10	2.19966e-15
-1.44265e-13	7.63943e-08
-1.26737e-06	0.000473256
-5.47717e-16	1.53693e-09
-1.54035e-13	2.69171e-06
-2.26819e-06	0.139291
-1.93385e-14	3.40062e-06
-1.47821e-08	5.52763e-06
-0.0222863	0.0528945
0	1.92299e-12
-2.61481e-10	3.48891e-06
-1.3823e-12	8.68436e-11
-1.68268e-16	1.73772e-12
-1.03684e-13	0.00047171
-2.13248e-08	2.27291e-06
-4.40634e-11	5.75104e-05
-2.4004e-06	0.76368
-3.93486e-08	8.18637e-05
0	2.80849e-15
0	2.4994e-09
0	0.00011336
-5.99882e-16	1.02011e-11
-1.45763e-06	0.0419069
-1.59849e-16	3.94763e-07
-0.0480581	0.000850893
-1.6182e-14	1.58988e-07
-0.000156367	0.00022035
-2.10372e-13	3.07984e-08
-6.26031e-13	2.68841e-12
0	6.05641e-11
-2.43615e-09	0.000557292
-5.66948e-11	0.993202
0	0.99454
-4.14635e-12	1.73458e-10
-6.04103e-08	6.16654e-05
5.45919e-14	1.14107e-16
0	2.16557e-08
7.4095e-07	0.000623304
-2.28208e-11	0.000456571
0	0.000113147
2.67851e-13	0
0	3.91729e-15
-1.05573e-11	1.45365e-07
-4.5559e-11	0
-5.9138e-05	0.972723
3.03576e-16	1.7421e-13
-5.51166e-14	-6.395e-15
-3.1357e-09	0.000255042
0	-9.16897e-16
0	0.000364435
-1.5121e-11	3.51717e-06
-0.0108175	0.249881
-1.46519e-09	0.00129594
-1.20182e-09	0.000385532
-9.73089e-11	2.94939e-13
-1.45738e-12	4.63355e-08
-6.64196e-13	3.522e-06
-8.73053e-11	6.89211e-05
-0.000223162	0.00189691
-0.00317892	0.00117535
7.33959e-15	2.7118e-09
-1.41078e-10	2.78064e-05
-1.93554e-11	5.41428e-12
-4.38218e-06	0.000661535
1.12767e-16	0.000117194
-0.000465619	0.00174023
0	2.71249e-10
-9.34836e-12	0.0001009
-1.17002e-16	5.47222e-08
-1.27754e-07	0.0173385
-6.74899e-07	4.767e-07
1.32239e-11	0.884384
-7.36037e-10	2.51468e-05
-5.10038e-09	0.975247
-1.15641e-16	1.90556e-10
-1.20018e-16	1.4267e-16
-4.77909e-12	1.80979e-10
-1.38636e-07	0.262741
-4.79629e-06	0.000226962
-2.3252e-08	8.64987e-16
-2.83577e-15	9.68703e-15
-3.20409e-08	1.13284e-05
1.24116e-16	0.000304591
-1.48156e-16	0
-1.61871e-07	3.05686e-06
0	0.00216039
-7.69918e-08	0.00225834
-1.32992e-13	1.15592e-15
0	3.89444e-13
0	3.10041e-09
-5.79953e-12	1.20682e-08
2.31712e-16	4.03288e-07
-5.78192e-16	1.56661e-09
-1.20726e-13	0.0059232
0	0.000138208
0	-8.45657e-15
-7.22006e-10	0.000533504
-5.13542e-11	9.24926e-07
0	2.67179e-12
-3.10721e-12	7.95409e-06
0.00196592	0.216333
-5.36157e-15	2.46166e-08
0	1.76103e-11
-5.6743e-12	0.00173525
-5.74986e-09	1.46873e-05
2.19565e-16	1.63274e-06
0	4.99712e-05
-1.01286e-15	0.027682
-4.95172e-10	0.917336
0	4.82148e-13
-0.00581644	0.00289804
1.66064e-16	1.38827e-14
-1.00825e-08	1.57841e-07
-2.5347e-13	1.01926e-08
-1.91553e-08	1.29509e-07
-8.42701e-12	3.35681e-07
-4.86569e-14	4.69781e-12
-3.7876e-13	0.0170516
0	0.0012191
-2.61317e-08	1.90982e-05
-4.72323e-08	2.23711e-05
0	2.80015e-14
-1.95678e-07	0.000235066
-3.14478e-08	0.911193
0	8.85352e-07
-1.6223e-16	1.04591e-09
-8.17378e-10	3.662e-08
-8.45492e-06	0.590941
-2.34243e-12	0.252597
-1.19051e-16	0.00144239
0	8.66711e-14
-0.0204609	0.603088
-2.08113e-08	2.57821e-06
-2.27799e-09	1.11104e-13
-2.30577e-10	7.86606e-07
-3.91378e-06	1.60679e-05
-1.69788e-09	1.72994e-05
-3.92873e-12	2.26743e-10
-9.76474e-12	3.68041e-12
0	5.49973e-07
4.43353e-13	-2.17553e-16
-4.78187e-09	7.92372e-12
1.14227e-16	3.80939e-06
-8.69902e-09	2.4115e-08
1.47915e-16	7.23161e-07
0	5.06989e-12
3.01365e-15	1.17171e-16
0	0.989303
-2.8059e-13	3.61769e-12
0	2.53487e-07
-2.07744e-16	0
-7.62999e-16	2.60983e-05
-1.96327e-16	3.85411e-11
-3.83682e-14	1.13627e-16
-7.9489e-13	0.00221504
-3.06063e-13	1.20434e-16
-1.65367e-08	1.18446e-11
-2.65961e-15	1.55608e-05
1.80369e-16	3.1045e-09
1.8801e-16	-4.12276e-16
0	0.000427624
-0.000255042	0.017271
-1.442e-06	0.102909
0	1.01909e-10
0	2.35061e-14
1.85702e-16	-1.17631e-14
-3.76141e-12	6.78328e-05
-4.60825e-11	3.71998e-05
0	0.139351
-2.84494e-13	0.000689032
-1.16826e-09	6.07544e-12
-1.17483e-16	0.00012727
-6.78668e-11	1.88879e-11
0	0.504366
0	1.09976e-09
0	8.82772e-15
0	0.000106182
-5.56233e-09	0.00328519
0	4.3744e-15
-2.27983e-11	1.55934e-07
-4.9441e-09	0
-1.27148e-10	4.24639e-06
-7.61082e-14	2.44456e-08
1.35247e-16	7.10016e-12
-1.79624e-16	2.13453e-08
-1.79926e-07	0.0434956
1.32446e-16	5.71752e-16
-1.97503e-13	6.50958e-10
-2.67867e-13	5.83068e-10
2.09009e-16	2.01872e-08
-0.00256874	0.324769
-9.09791e-05	0.0322952
-1.8875e-16	2.45173e-11
4.3568e-10	0
-1.29348e-13	0
-3.32856e-09	8.35532e-07
-1.50686e-16	6.73027e-12
0	4.62702e-13
-3.10554e-08	0.178256
-1.68583e-13	0.87515
-5.355e-09	0.00544892
0	0.901509
0	1.87487e-10
-1.01186e-11	1.89115e-16
-3.02419e-12	0.000669143
0	1.13987e-14
7.57133e-15	1.00407e-06
-2.03029e-08	0.000941579
-0.000140893	0.000131294
-1.91726e-16	4.14702e-05
-2.1547e-11	0.002299
-1.13933e-16	5.45078e-06
-8.37979e-05	0.984823
-4.17696e-12	5.96641e-10
-6.13657e-08	0.0403627
-2.60064e-16	1.30039e-11
-9.12789e-10	0.00178897
0	2.54985e-10
-3.27431e-08	3.59981e-07
-2.14283e-06	0.82625
0	1.30558e-13
0	2.23169e-09
-1.49361e-08	3.25053e-13
0	2.12906e-05
-2.2349e-09	1.57185e-13
0	2.08947e-13
-3.61586e-09	1.59517e-06
0	2.84273e-15
-2.67605e-16	5.74517e-07
-1.34262e-16	0
-1.50637e-06	0.107266
0	0
-4.91106e-10	0.0041878
-0.000140501	0.0525677
-1.09018e-10	8.65304e-05
-2.94388e-10	1.25079e-09
-4.83545e-05	0.490717
-3.42574e-11	0.721478
-1.01263e-14	9.52406e-05
0	1.47387e-06
-1.93571e-08	5.04967e-05
5.23754e-15	-1.0668e-15
-3.75449e-15	5.42968e-11
9.46345e-11	1.34106e-11
-3.82245e-13	0.20061
-0.000135509	1.60026e-07
-2.93784e-10	2.0538e-11
0	0.000183459
-2.62731e-14	1.76623e-09
0	3.08871e-10
-3.91456e-08	0.99444
0	0
-1.51496e-16	0
-1.45087e-14	2.83055e-07
-1.96361e-16	1.99198e-10
-4.39808e-11	0
-1.989e-16	0.0280809
0	3.84312e-12
0	1.04045e-07
-1.25417e-09	0.000151391
-1.14043e-15	0.0142828
-4.26984e-16	1.21592e-16
-7.04521e-16	1.12475e-09
-3.9351e-08	0
-1.9268e-14	2.47072e-05
-6.43108e-13	1.4528e-06
-2.01024e-16	0.000540448
-1.41688e-15	0.000193809
-2.29137e-13	0.00075611
0	9.66814e-08
0	0
-1.62506e-08	0.188364
-1.3666e-06	0.380964
-2.69007e-10	2.43543e-08
0	7.97319e-08
0	-1.72005e-16
1.70046e-16	2.92824e-05
-1.32772e-12	0.000602408
0	2.98057e-15
-1.62425e-16	1.79654e-11
-2.25398e-10	0.15329
1.45913e-16	5.17757e-05
-1.02834e-06	0.000577163
-1.75765e-08	0.170258
-2.0586e-16	0.226436
2.04103e-16	6.99991e-07
-6.35908e-09	0.0232825
0	4.36346e-11
-2.5388e-09	7.19051e-09
-6.49068e-16	7.17859e-05
-1.62062e-13	2.15965e-14
-2.30401e-13	6.90203e-14
-1.40478e-16	0.000809403
-1.50565e-12	0.00719094
-7.27147e-12	5.63913e-06
-9.41356e-05	2.69895e-07
0	4.61259e-14
-1.8464e-10	0.000250102
-1.04063e-05	1.15674e-05
-1.97712e-14	0.0014743
1.11067e-08	-5.14576e-13
0	6.5155e-13
-5.96216e-10	0.964224
-1.80732e-07	1.51447e-15
-1.88553e-06	1.67007e-05
-0.000152089	0.00166428
-3.95949e-16	1.72357e-06
-1.95777e-15	5.88078e-14
0.00033837	0.920456
0	5.66496e-10
-1.08027e-14	5.83159e-07
-2.8928e-14	1.14131e-07
-5.85985e-13	0.000784498
-3.37752e-13	1.2405e-09
-2.75788e-16	7.82773e-07
4.00878e-11	7.47416e-07
-2.19417e-10	3.45999e-10
0	4.09511e-09
0	1.44197e-14
1.43507e-12	0.0839088
1.80425e-07	0
2.309e-16	0
0	1.11881e-07
0	6.78726e-10
2.02924e-16	6.37515e-07
-1.21778e-13	0.0128458
-2.37598e-14	4.4497e-16
1.2894e-16	0
1.17276e-08	0.987512
-2.31647e-14	2.71782e-10
4.7825e-16	7.01758e-08
1.25812e-16	-1.18225e-16
-1.30425e-06	2.98958e-09
-1.82741e-13	0.000567464
-2.88052e-14	0.000890594
-1.79625e-15	2.95743e-09
0	6.37068e-10
0	5.40137e-15
0	5.44614e-09
-1.42103e-16	1.42508e-16
1.76757e-16	1.91022e-16
-6.25471e-12	0
0	6.21864e-10
0	4.50748e-13
-1.17814e-14	0.611947
0	1.25746e-09
0	0.953023
-5.40479e-13	1.18187e-10
-3.22964e-10	0
-1.1003e-11	0.00265323
-2.72521e-05	0.959399
-8.65267e-05	0.982008
-1.56927e-16	6.56128e-07
0	0
-3.72671e-15	0.00405417
-0.000140711	1.54408e-06
-1.71935e-06	0.00133769
2.04667e-16	1.62685e-16
-0.000173141	0.159455
-1.51167e-12	0.00732006
-1.08831e-12	0.970788
-5.09356e-16	1.13354e-11
-1.98949e-09	0.000397414
-0.00157281	0.983984
-2.45373e-15	2.79394e-05
-7.32098e-12	0.8724
0	2.34166e-14
-3.50163e-06	0.972596
-1.26433e-16	5.23935e-08
-0.00017021	8.69297e-10
-1.93842e-15	1.429e-08
-2.12812e-08	1.57959e-09
-2.16856e-16	6.30577e-05
-1.12578e-16	3.38008e-16
0	7.31003e-07
0	5.47471e-07
-1.05967e-10	0.00114715
0	0
-0.000258459	6.16929e-06
0	5.00599e-13
-1.21749e-16	0.00053445
-1.52482e-16	1.5787e-12
-4.32652e-13	0
-3.65915e-15	1.11207e-10
-6.99197e-14	2.41947e-09
0	0
0	1.17522e-10
-1.24061e-08	0.00224292
-2.09043e-07	0.633142
0	4.01959e-10
-4.23779e-06	0.00019492
4.40644e-16	0
-6.94458e-13	0.000210148
-4.42822e-13	0.000782111
-2.05106e-16	6.61136e-15
-3.07584e-14	1.19969e-06
-4.15106e-11	3.76799e-07
0	5.82771e-07
-0.000963163	0.36916
-4.32405e-11	1.86873e-06
-3.90877e-09	2.65145e-06
-5.93296e-15	1.1671e-08
-5.19389e-16	5.23984e-08
-4.10284e-13	9.24551e-08
-0.000196755	0.317123
-0.000150755	0.24898
0	2.13555e-09
-2.98512e-09	5.21425e-14
-3.8301e-09	3.17372e-09
1.32828e-16	0
-3.81825e-10	0.991554
-1.74866e-12	1.04609e-07
1.51231e-16	6.43763e-15
-2.31012e-15	0.0132367
0	3.82543e-12
-3.07925e-06	4.71595e-05
-2.13027e-14	5.99534e-12
-2.8331e-14	1.44433e-10
-1.68535e-06	0.138138
-5.33325e-13	0.000708396
-1.22703e-09	0.661969
-2.3435e-16	0.98309
-3.77532e-10	0.0010045
0	0.00430349
0	1.92685e-16
0	4.3146e-14
-0.000172655	1.54307e-05
0	-1.47875e-16
-5.42982e-08	1.75744e-16
-0.00196393	2.82462e-05
-1.98991e-16	6.35469e-12
-2.05464e-16	1.12733e-07
-1.67767e-16	0
-3.43753e-16	6.54699e-10
-3.18844e-15	1.03934e-09
-1.93338e-14	1.24316e-06
-1.23632e-13	4.17371e-08
-1.45939e-11	0
-0.00370551	0.00285446
-6.98902e-09	0.000136442
0	0
-3.81843e-06	1.57285e-08
0	2.39717e-14
0	4.17639e-14
0	6.49635e-11
0	6.92032e-13
-4.12643e-15	3.26043e-10
1.38868e-16	1.73728e-16
-4.95941e-05	3.79549e-05
-3.3168e-07	3.99345e-06
3.18999e-09	7.72496e-05
-1.46435e-07	0.989224
-0.00159082	0.866025
-2.56512e-08	0.000318653
-1.46081e-08	2.86055e-05
0	6.85003e-11
-2.78075e-16	8.99187e-05
0	0
0.0150744	0.879718
-3.06411e-14	1.2916e-05
0	6.19309e-09
0	1.47139e-16
-1.74732e-08	4.39125e-06
-1.18529e-06	0.000988436
-2.03391e-09	1.22438e-14
0	5.74621e-15
-4.55292e-11	3.21358e-06
3.94941e-16	4.82311e-08
-8.89916e-15	6.44266e-08
3.75683e-05	0.00972761
-9.02427e-15	5.84797e-13
-0.000142763	2.72526e-10
0	8.52317e-14
-4.86243e-10	4.1313e-09
-2.16771e-16	0.00217276
0	-1.50138e-16
-0.0234263	0.989741
0	0
0	7.65023e-10
-2.66169e-10	0.000277811
0	1.85363e-14
1.14166e-16	0
-4.33357e-16	1.84943e-11
-0.0272957	0.0153989
0	5.73156e-13
0	0.0168323
0	6.0491e-13
-1.26911e-12	3.27789e-16
1.10933e-11	1.22255e-09
0	1.2108e-08
-0.00237952	0.650842
-1.4784e-08	4.51991e-08
0	-6.55021e-14
2.14177e-16	0.000724257
-7.62989e-13	3.38934e-09
-5.49971e-07	0.00547382
-7.04526e-11	0.00530581
-2.99892e-10	1.06923e-06
-5.61315e-09	1.94879e-05
-0.00425427	0.876258
1.82682e-16	-1.26749e-16
-0.00308149	0.00234448
-1.02169e-05	1.91999e-15
-0.0775652	0.300149
-5.82821e-06	1.23644e-08
-0.000444295	3.35171e-10
-1.78626e-10	7.25021e-10
1.55582e-16	2.94298e-14
-2.05144e-10	1.01307e-07
9.12599e-16	-1.30146e-16
-6.70918e-07	2.0026e-07
-4.25863e-10	0.00166522
-5.67576e-15	2.44504e-11
-2.58418e-09	3.75234e-07
-5.306e-12	5.21705e-06
0	1.06888e-08
-2.19223e-16	2.60311e-09
-1.26712e-07	0.000544429
-5.33643e-10	0.0033006
0	0
-1.50533e-05	4.27294e-07
0	4.93505e-05
-1.01085e-14	4.36519e-13
-9.17852e-15	9.69256e-15
1.35282e-16	0
-1.84626e-07	7.46069e-07
-1.43579e-14	0.371625
-1.30234e-09	1.28639e-16
0	1.85684e-16
-1.05804e-10	6.78511e-05
-1.55467e-15	0.658039
2.05157e-16	1.13342e-10
-1.54432e-13	1.16909e-07
-1.52151e-16	0.258887
0	6.74301e-13
-0.00447232	0.0343922
-1.20317e-16	2.3191e-11
-5.14092e-06	2.1996e-12
0	1.03189e-14
-3.70239e-10	0.176911
0	0
-1.79338e-10	2.1588e-05
-8.1305e-08	0.109041
-2.48535e-10	0.000292231
-6.54315e-14	3.43664e-06
-2.63485e-06	2.43814e-08
-0.00154262	0.133096
-2.49551e-08	0.00013522
-3.10139e-11	0.00230449
-1.35657e-16	4.40483e-05
-1.77837e-16	0.0920792
0	8.82217e-10
0	8.59864e-14
-1.0066e-12	6.79607e-12
-1.62563e-16	3.97621e-11
-1.54918e-16	2.55702e-07
-8.30822e-10	0.00069518
-1.75311e-09	2.81348e-09
0	0
-3.19086e-06	2.5869e-06
7.13726e-15	9.56586e-10
-1.76871e-12	1.45508e-16
-3.15917e-12	0
-0.000288904	0.0250879
1.09267e-11	2.94744e-10
-9.24435e-08	7.06102e-07
1.73733e-12	0.115422
-2.84054e-08	3.53388e-07
-9.85365e-10	6.50403e-09
0	3.26379e-14
-6.61834e-08	4.6556e-07
4.62601e-10	0
-2.0762e-16	7.64105e-08
0	0
-1.8341e-11	4.0824e-07
2.03559e-16	4.30816e-06
1.42864e-05	1.66167e-11
-2.6086e-12	0.000237782
-3.91453e-14	1.26806e-06
0	-1.14728e-16
-2.60269e-07	1.80939e-06
-1.64913e-05	0.0708294
-1.71527e-12	2.64568e-10
3.04502e-16	0
-0.0024332	0.00159266
-1.1547e-09	0
0	0
-2.12537e-10	0.0744592
1.89784e-16	6.75382e-10
-2.19903e-14	3.45145e-07
-1.34801e-16	-1.33975e-16
-1.2081e-16	0.00362115
1.37083e-16	7.1065e-16
-6.05929e-13	0.976216
-1.62055e-08	8.70878e-09
3.28003e-11	3.45183e-16
-4.8637e-13	1.79249e-07
-4.97299e-13	1.8453e-07
-1.34901e-07	0.0171239
-2.22745e-07	0.00617838
-8.01025e-16	2.18001e-11
-1.23952e-08	0.0407366
0	-1.13541e-16
-1.38135e-16	1.73454e-16
-1.06594e-06	0.000151451
0	2.25231e-07
-8.03742e-10	1.19357e-12
-1.87054e-11	3.87202e-13
-1.77785e-09	8.85757e-13
-5.62365e-12	6.9005e-09
0	1.56175e-16
-0.000147767	4.99843e-08
-2.91807e-13	2.64126e-13
-2.11355e-15	4.17614e-05
-3.10457e-12	1.39333e-15
0	6.44361e-09
-5.67153e-09	0.516367
0	1.90766e-11
-4.66369e-07	2.23368e-08
0	5.5674e-06
-4.33958e-10	0.000308799
-1.30888e-12	1.61122e-06
-0.00522251	0.0198996
-2.81393e-16	-1.25466e-16
-5.5209e-12	1.03351e-10
0	0
-2.78646e-12	0.974892
6.40678e-16	-1.89315e-16
1.53423e-16	8.35139e-05
3.93098e-08	1.4726e-14
-3.59518e-16	-1.71804e-16
-1.94978e-06	0.00174146
-3.34423e-09	0.0135522
0	1.18073e-10
-7.5767e-14	1.11314e-12
1.9281e-16	1.83423e-16
-3.81795e-07	2.04527e-10
-1.31443e-16	1.31092e-13
0	0.000805219
2.30872e-10	8.34826e-07
-1.03352e-14	0.985093
1.86538e-06	1.34132e-11
-1.30504e-08	0.00160837
-1.6858e-09	2.24401e-06
-5.32006e-07	1.19227e-05
-1.91001e-06	5.90893e-16
0	1.24221e-12
0	1.40234e-16
-7.28439e-15	7.70076e-09
-0.000313414	0.467908
-2.82329e-12	1.57555e-10
-7.58467e-13	2.37119e-13
1.28243e-06	5.79922e-12
3.06291e-11	0.739673
0	7.83605e-07
-3.36079e-12	0.000304046
-1.79753e-16	-5.73119e-16
0	-1.11757e-16
-4.70034e-13	0.000579375
-1.34976e-10	3.35634e-05
0	2.68884e-07
0	4.81977e-05
-4.73024e-13	3.59893e-10
-5.96064e-08	4.91244e-06
-1.5073e-16	1.95466e-05
0	1.07714e-10
-7.60639e-09	4.86463e-07
-2.59618e-09	2.68565e-06
-1.88734e-06	0.00501596
-1.745e-16	4.10087e-06
-1.81671e-16	1.81775e-07
-1.05856e-13	0.991845
0	2.6386e-14
-2.77113e-05	0.197885
1.08273e-13	8.88878e-11
0	0
-7.52896e-11	2.50883e-06
-0.000833094	0.00167629
-1.40598e-16	7.7284e-15
0	1.34902e-16
-2.69657e-10	0.614183
-3.70749e-10	2.15996e-07
-1.91828e-16	2.70049e-13
-2.01214e-11	1.11164e-14
0	9.9507e-10
-1.48402e-06	0.000738401
-1.91502e-12	2.32292e-05
0	1.45907e-16
-9.72599e-14	0.00030404
0.0087011	0.359795
0	1.55909e-16
-8.70606e-09	0.00039431
0	3.42416e-05
-0.000170254	2.34438e-06
-8.50466e-12	4.13193e-06
1.172e-16	8.89727e-07
0	1.21228e-05
-1.54134e-16	0.000224725
-6.74052e-08	2.32828e-05
0	3.45574e-16
-6.23436e-08	0.000173756
0	0
-4.42793e-13	4.63853e-06
0	-1.91562e-16
-1.66224e-16	4.91755e-08
-1.40414e-16	2.42972e-05
1.36496e-16	2.82543e-13
0	0.00245804
-1.93752e-12	3.49212e-06
-4.99045e-13	5.37775e-07
-8.62806e-13	0.114897
-0.00359462	0.000186359
-4.2511e-12	0
0	1.19368e-13
1.62664e-09	2.50841e-05
-2.88664e-10	2.35866e-16
-1.55453e-13	1.25872e-06
-2.50865e-10	2.03271e-13
-0.00605107	0.00569851
0	0
-3.80842e-05	0.342382
-3.62722e-11	2.37097e-07
-1.58958e-11	1.9276e-11
5.08431e-16	8.72619e-12
-1.60418e-11	8.64046e-14
-1.50021e-07	6.30917e-05
-0.00764024	0.133278
0	-1.61092e-16
0	5.40002e-16
-1.28107e-16	0
-1.30234e-09	8.15334e-07
-1.55757e-13	6.30498e-09
0	3.89337e-09
-9.91369e-13	0.0722736
-9.93175e-10	2.82225e-08
0	1.89112e-05
-1.24576e-07	2.98986e-10
-3.7789e-12	5.90446e-09
-1.26113e-11	2.12694e-11
-3.79436e-14	1.14618e-09
0	3.22643e-07
2.14213e-16	-2.06164e-15
-8.90848e-13	4.92382e-07
-1.18133e-07	4.20833e-12
-4.49578e-07	5.35756e-08
-1.55856e-08	2.92699e-05
0	2.14817e-11
-2.11874e-11	0.000465148
0	8.56115e-15
-1.88065e-12	2.16186e-09
-7.56143e-12	9.30472e-08
-2.43128e-13	0
-0.000631243	0.887118
-1.1824e-10	2.85198e-11
-6.02959e-16	1.31984e-16
-5.72604e-09	1.04466e-05
-3.11889e-09	1.23995e-16
-1.35363e-16	8.29993e-15
-1.6746e-08	0.801214
-1.71071e-14	0.520169
-1.46987e-13	0.0283335
0	4.30439e-07
0	4.23623e-10
-4.38718e-16	1.27698e-11
-8.9967e-11	1.65442e-10
2.56339e-13	0.633697
1.98312e-16	0.000442266
-0.000341761	0.000146108
6.44836e-14	6.35334e-05
0	3.14035e-12
-7.60286e-16	0.218074
1.34843e-16	-1.71426e-14
-4.69345e-10	1.99484e-06
-6.19392e-13	2.82416e-08
-0.000241304	0.995299
-3.13305e-09	4.68911e-11
0	0.00172332
-9.58725e-16	1.75815e-08
-0.000967771	0.99105
9.68077e-15	2.27826e-13
-5.05325e-10	0
1.31959e-16	-2.04625e-16
-9.05714e-11	0.0561694
-2.7423e-11	2.14805e-06
-3.38768e-09	0.0090945
-5.92544e-12	0.00604392
-1.32173e-14	0.00814549
-2.22825e-10	0.938833
0	6.15437e-05
-2.37356e-15	2.27997e-15
0	-1.36932e-16
-6.54278e-12	8.84067e-07
-4.20919e-07	0.00187698
-9.34443e-11	0
-2.27479e-13	5.49004e-06
-1.23592e-14	3.486e-11
0	1.25367e-09
-1.44231e-08	2.14505e-10
-0.000195432	0.0927726
-1.24885e-09	3.52528e-06
-1.27093e-06	0.996415
-4.03592e-10	0.030352
-1.15362e-10	0.000442482
-4.01735e-05	0.00137039
-1.04745e-12	2.41198e-05
-8.88144e-15	4.5798e-07
0	1.98033e-16
-1.31914e-12	1.02582e-09
-0.000247109	2.78745e-07
3.06304e-16	2.00575e-16
-1.14044e-08	3.18521e-12
-3.11036e-08	0.000759531
-2.18438e-13	1.04604e-08
0	3.25486e-08
0	0.0124138
-9.63499e-07	5.54266e-05
0	6.21983e-13
-2.98563e-16	1.77747e-11
-1.9433e-05	0.0106312
0	1.43157e-16
-0.000605233	0.973602
-7.26165e-11	6.89575e-14
4.89333e-12	2.65643e-06
0	5.67848e-16
-6.94043e-11	0.00103433
-1.17876e-09	0.00164222
-6.79383e-15	0.0595072
0	2.46064e-16
-4.37385e-09	0.245543
-1.43685e-08	1.11957e-09
-1.07655e-10	0.00102672
0	2.48495e-05
0	0.000237346
-9.5805e-12	-3.69369e-14
0	0
-1.89182e-07	0.986561
-1.15522e-12	1.45305e-08
0	4.61276e-11
-1.06731e-07	2.63526e-05
-4.71149e-15	2.51312e-07
-4.46562e-11	2.74959e-06
-1.29473e-15	0.000372689
0	3.72757e-14
-2.60855e-14	1.79205e-08
-4.15911e-13	0.000186889
-1.19494e-16	1.70123e-08
-3.48283e-12	2.03573e-12
-1.54039e-13	2.10006e-05
-1.48497e-11	0.000180644
-4.89774e-05	2.96385e-11
[truncated: 889,746+ more rows]

## Sheet: G''upleft,JNK
0.01	0.01	0.01	0.01	0.01	0.01	0.01	0.01	0.01	0.01	0.01	0.01	0.01	0.01	0.01	0.01	0.01	0.01	0.01	0.01	0.01	0.01	0.01	0.01	0.01	0.01	0.01	0.01	0.01	0.01	0.01	0.01	0.01	0.01	0.01	0.01	0.01	0.01	0.01	0.01	0.01	0.01	0.01	0.01	0.01	0.01	0.01	0.01	0.01	0.01
104.99	104.99	104.99	104.99	104.99	104.985	104.972	104.95	104.92	104.884	104.84	104.791	104.735	104.673	104.605	104.532	104.453	104.368	104.278	104.182	104.081	103.975	103.863	103.745	103.622	103.494	103.36	103.22	103.076	102.925	102.769	102.607	102.44	102.267	102.088	101.904	101.713	101.517	101.315	101.107	100.892	100.672	100.445	100.212	99.9733	99.7279	99.476	99.2176	98.9527	98.6811
207.417	207.417	207.417	207.417	207.417	207.413	207.399	207.378	207.349	207.312	207.269	207.22	207.165	207.104	207.037	206.964	206.886	206.802	206.713	206.619	206.519	206.413	206.302	206.186	206.065	205.938	205.805	205.667	205.524	205.375	205.221	205.061	204.896	204.724	204.548	204.365	204.177	203.983	203.783	203.577	203.365	203.147	202.923	202.692	202.456	202.213	201.964	201.709	201.447	201.178
308.719	308.719	308.719	308.719	308.719	308.715	308.702	308.68	308.651	308.616	308.573	308.524	308.47	308.409	308.343	308.271	308.194	308.111	308.023	307.929	307.831	307.726	307.617	307.502	307.382	307.256	307.125	306.989	306.847	306.7	306.547	306.389	306.225	306.056	305.881	305.701	305.514	305.322	305.125	304.921	304.711	304.496	304.274	304.046	303.812	303.572	303.326	303.073	302.814	302.548
408.909	408.909	408.909	408.909	408.909	408.905	408.892	408.871	408.842	408.807	408.765	408.717	408.663	408.603	408.537	408.466	408.39	408.308	408.221	408.128	408.03	407.927	407.819	407.705	407.586	407.462	407.333	407.198	407.058	406.912	406.761	406.605	406.443	406.275	406.102	405.924	405.74	405.55	405.354	405.153	404.945	404.732	404.513	404.288	404.056	403.819	403.575	403.325	403.069	402.806
508	508	508	508	508	507.995	507.982	507.961	507.933	507.898	507.857	507.809	507.756	507.696	507.632	507.561	507.486	507.405	507.319	507.227	507.13	507.028	506.921	506.809	506.691	506.568	506.44	506.307	506.168	506.024	505.875	505.72	505.56	505.395	505.223	505.047	504.865	504.677	504.483	504.284	504.079	503.868	503.651	503.429	503.2	502.965	502.724	502.477	502.223	501.963
606.002	606.002	606.002	606.002	606.002	605.998	605.985	605.964	605.936	605.902	605.861	605.814	605.761	605.702	605.638	605.569	605.494	605.414	605.329	605.238	605.142	605.042	604.936	604.824	604.708	604.587	604.46	604.328	604.191	604.048	603.901	603.748	603.589	603.426	603.257	603.082	602.902	602.716	602.525	602.327	602.125	601.916	601.702	601.481	601.255	601.023	600.784	600.54	600.289	600.032
702.929	702.929	702.929	702.929	702.929	702.925	702.912	702.892	702.864	702.83	702.789	702.742	702.69	702.632	702.569	702.5	702.426	702.347	702.263	702.173	702.079	701.979	701.874	701.764	701.649	701.529	701.404	701.273	701.137	700.997	700.851	700.699	700.543	700.381	700.213	700.041	699.862	699.679	699.489	699.295	699.094	698.888	698.676	698.458	698.234	698.004	697.769	697.527	697.279	697.025
798.792	798.792	798.792	798.792	798.792	798.787	798.775	798.755	798.727	798.694	798.653	798.607	798.556	798.498	798.436	798.368	798.295	798.216	798.133	798.044	797.951	797.852	797.748	797.64	797.526	797.407	797.283	797.154	797.02	796.881	796.736	796.587	796.432	796.272	796.106	795.935	795.759	795.577	795.39	795.197	794.999	794.795	794.585	794.37	794.148	793.921	793.688	793.449	793.204	792.952
893.602	893.602	893.602	893.602	893.602	893.598	893.586	893.566	893.539	893.505	893.465	893.42	893.369	893.312	893.25	893.183	893.111	893.033	892.951	892.863	892.77	892.673	892.57	892.463	892.35	892.233	892.11	891.983	891.85	891.712	891.569	891.421	891.268	891.11	890.946	890.777	890.603	890.423	890.238	890.047	889.851	889.649	889.442	889.229	889.01	888.785	888.555	888.318	888.075	887.827
987.372	987.372	987.372	987.372	987.372	987.368	987.356	987.336	987.309	987.276	987.237	987.192	987.141	987.085	987.024	986.957	986.886	986.809	986.728	986.641	986.549	986.453	986.351	986.245	986.134	986.018	985.896	985.77	985.639	985.503	985.361	985.215	985.063	984.907	984.745	984.578	984.405	984.228	984.045	983.856	983.662	983.462	983.257	983.047	982.83	982.608	982.38	982.146	981.906	981.66
1080.11	1080.11	1080.11	1080.11	1080.11	1080.11	1080.1	1080.08	1080.05	1080.02	1079.98	1079.93	1079.88	1079.83	1079.77	1079.7	1079.63	1079.56	1079.48	1079.39	1079.3	1079.2	1079.1	1079	1078.89	1078.77	1078.65	1078.53	1078.4	1078.26	1078.12	1077.98	1077.83	1077.67	1077.51	1077.35	1077.18	1077	1076.82	1076.64	1076.44	1076.25	1076.04	1075.83	1075.62	1075.4	1075.17	1074.94	1074.71	1074.46
1171.83	1171.83	1171.83	1171.83	1171.83	1171.83	1171.82	1171.8	1171.77	1171.74	1171.7	1171.66	1171.61	1171.55	1171.49	1171.43	1171.36	1171.28	1171.2	1171.12	1171.03	1170.94	1170.84	1170.73	1170.62	1170.51	1170.39	1170.27	1170.14	1170.01	1169.87	1169.73	1169.58	1169.42	1169.27	1169.1	1168.93	1168.76	1168.58	1168.4	1168.21	1168.01	1167.81	1167.6	1167.39	1167.17	1166.95	1166.72	1166.49	1166.25
1262.55	1262.55	1262.55	1262.55	1262.55	1262.55	1262.53	1262.52	1262.49	1262.46	1262.42	1262.38	1262.33	1262.27	1262.21	1262.15	1262.08	1262.01	1261.93	1261.84	1261.75	1261.66	1261.56	1261.46	1261.35	1261.24	1261.12	1261	1260.87	1260.74	1260.61	1260.46	1260.32	1260.17	1260.01	1259.85	1259.68	1259.51	1259.33	1259.15	1258.96	1258.77	1258.57	1258.37	1258.16	1257.94	1257.72	1257.49	1257.26	1257.02
1352.27	1352.27	1352.27	1352.27	1352.27	1352.27	1352.25	1352.24	1352.21	1352.18	1352.14	1352.1	1352.05	1352	1351.94	1351.87	1351.81	1351.73	1351.65	1351.57	1351.48	1351.39	1351.29	1351.19	1351.09	1350.97	1350.86	1350.74	1350.61	1350.48	1350.35	1350.21	1350.06	1349.91	1349.76	1349.6	1349.43	1349.26	1349.09	1348.91	1348.72	1348.53	1348.33	1348.13	1347.92	1347.71	1347.49	1347.27	1347.04	1346.81
1441.01	1441.01	1441.01	1441.01	1441.01	1441	1440.99	1440.97	1440.95	1440.91	1440.88	1440.83	1440.79	1440.73	1440.68	1440.61	1440.55	1440.47	1440.4	1440.31	1440.23	1440.14	1440.04	1439.94	1439.83	1439.72	1439.61	1439.49	1439.37	1439.24	1439.1	1438.96	1438.82	1438.67	1438.52	1438.36	1438.2	1438.03	1437.86	1437.68	1437.49	1437.31	1437.11	1436.91	1436.71	1436.5	1436.28	1436.06	1435.83	1435.6
1528.77	1528.77	1528.77	1528.77	1528.77	1528.76	1528.75	1528.73	1528.71	1528.68	1528.64	1528.6	1528.55	1528.5	1528.44	1528.38	1528.31	1528.24	1528.16	1528.08	1528	1527.91	1527.81	1527.71	1527.61	1527.5	1527.39	1527.27	1527.14	1527.02	1526.88	1526.75	1526.61	1526.46	1526.31	1526.15	1525.99	1525.82	1525.65	1525.48	1525.29	1525.11	1524.92	1524.72	1524.52	1524.31	1524.09	1523.87	1523.65	1523.42
1615.56	1615.56	1615.56	1615.56	1615.56	1615.56	1615.55	1615.53	1615.51	1615.47	1615.44	1615.4	1615.35	1615.3	1615.24	1615.18	1615.11	1615.04	1614.97	1614.89	1614.8	1614.71	1614.62	1614.52	1614.42	1614.31	1614.2	1614.08	1613.96	1613.83	1613.7	1613.57	1613.43	1613.28	1613.13	1612.98	1612.82	1612.65	1612.48	1612.31	1612.13	1611.94	1611.76	1611.56	1611.36	1611.15	1610.94	1610.73	1610.5	1610.28
1701.41	1701.41	1701.41	1701.41	1701.41	1701.4	1701.39	1701.38	1701.35	1701.32	1701.28	1701.24	1701.2	1701.15	1701.09	1701.03	1700.96	1700.89	1700.82	1700.74	1700.66	1700.57	1700.47	1700.38	1700.28	1700.17	1700.06	1699.94	1699.82	1699.7	1699.57	1699.43	1699.3	1699.15	1699	1698.85	1698.69	1698.53	1698.36	1698.19	1698.01	1697.83	1697.64	1697.45	1697.25	1697.05	1696.84	1696.62	1696.4	1696.18
1786.31	1786.31	1786.31	1786.31	1786.31	1786.31	1786.3	1786.28	1786.25	1786.22	1786.19	1786.15	1786.1	1786.05	1786	1785.94	1785.87	1785.8	1785.73	1785.65	1785.57	1785.48	1785.39	1785.29	1785.19	1785.08	1784.97	1784.86	1784.74	1784.62	1784.49	1784.36	1784.22	1784.08	1783.93	1783.78	1783.63	1783.46	1783.3	1783.13	1782.95	1782.77	1782.59	1782.39	1782.2	1782	1781.79	1781.58	1781.36	1781.14
1870.28	1870.28	1870.28	1870.28	1870.28	1870.28	1870.27	1870.25	1870.23	1870.2	1870.16	1870.12	1870.07	1870.02	1869.97	1869.91	1869.85	1869.78	1869.7	1869.63	1869.54	1869.46	1869.37	1869.27	1869.17	1869.07	1868.96	1868.85	1868.73	1868.61	1868.48	1868.35	1868.21	1868.07	1867.93	1867.78	1867.63	1867.47	1867.3	1867.13	1866.96	1866.78	1866.6	1866.41	1866.21	1866.02	1865.81	1865.6	1865.39	1865.17
1953.33	1953.33	1953.33	1953.33	1953.33	1953.33	1953.32	1953.3	1953.27	1953.25	1953.21	1953.17	1953.13	1953.08	1953.02	1952.96	1952.9	1952.83	1952.76	1952.68	1952.6	1952.52	1952.43	1952.33	1952.23	1952.13	1952.02	1951.91	1951.8	1951.67	1951.55	1951.42	1951.29	1951.15	1951	1950.86	1950.7	1950.55	1950.38	1950.22	1950.04	1949.87	1949.69	1949.5	1949.31	1949.11	1948.91	1948.7	1948.49	1948.27
2035.47	2035.47	2035.47	2035.47	2035.47	2035.46	2035.45	2035.44	2035.41	2035.38	2035.35	2035.31	2035.27	2035.22	2035.16	2035.1	2035.04	2034.97	2034.9	2034.83	2034.75	2034.66	2034.57	2034.48	2034.38	2034.28	2034.17	2034.06	2033.95	2033.83	2033.71	2033.58	2033.45	2033.31	2033.17	2033.02	2032.87	2032.71	2032.55	2032.39	2032.22	2032.04	2031.86	2031.68	2031.49	2031.29	2031.09	2030.89	2030.68	2030.46
2116.7	2116.7	2116.7	2116.7	2116.7	2116.7	2116.69	2116.67	2116.65	2116.62	2116.59	2116.55	2116.5	2116.45	2116.4	2116.34	2116.28	2116.22	2116.14	2116.07	2115.99	2115.91	2115.82	2115.73	2115.63	2115.53	2115.42	2115.32	2115.2	2115.08	2114.96	2114.83	2114.7	2114.57	2114.43	2114.28	2114.13	2113.98	2113.82	2113.66	2113.49	2113.32	2113.14	2112.96	2112.77	2112.58	2112.38	2112.18	2111.97	2111.75
2197.05	2197.05	2197.05	2197.05	2197.05	2197.04	2197.03	2197.02	2196.99	2196.96	2196.93	2196.89	2196.85	2196.8	2196.75	2196.69	2196.63	2196.56	2196.49	2196.42	2196.34	2196.26	2196.17	2196.08	2195.99	2195.89	2195.78	2195.67	2195.56	2195.45	2195.32	2195.2	2195.07	2194.93	2194.8	2194.65	2194.51	2194.35	2194.2	2194.03	2193.87	2193.7	2193.52	2193.34	2193.16	2192.96	2192.77	2192.57	2192.36	2192.15
2276.51	2276.51	2276.51	2276.51	2276.51	2276.51	2276.49	2276.48	2276.46	2276.43	2276.39	2276.36	2276.31	2276.27	2276.21	2276.16	2276.1	2276.03	2275.96	2275.89	2275.81	2275.73	2275.64	2275.55	2275.46	2275.36	2275.26	2275.15	2275.04	2274.92	2274.8	2274.68	2274.55	2274.42	2274.28	2274.14	2273.99	2273.84	2273.69	2273.53	2273.36	2273.2	2273.02	2272.84	2272.66	2272.47	2272.28	2272.08	2271.88	2271.67
2355.1	2355.1	2355.1	2355.1	2355.1	2355.09	2355.08	2355.07	2355.05	2355.02	2354.98	2354.95	2354.9	2354.86	2354.81	2354.75	2354.69	2354.63	2354.56	2354.49	2354.41	2354.33	2354.24	2354.15	2354.06	2353.96	2353.86	2353.76	2353.65	2353.53	2353.41	2353.29	2353.16	2353.03	2352.9	2352.76	2352.61	2352.46	2352.31	2352.15	2351.99	2351.82	2351.65	2351.47	2351.29	2351.11	2350.91	2350.72	2350.52	2350.31
2432.83	2432.83	2432.83	2432.83	2432.83	2432.82	2432.81	2432.8	2432.77	2432.75	2432.71	2432.68	2432.63	2432.59	2432.54	2432.48	2432.42	2432.36	2432.29	2432.22	2432.14	2432.06	2431.98	2431.89	2431.8	2431.7	2431.6	2431.5	2431.39	2431.28	2431.16	2431.04	2430.91	2430.78	2430.65	2430.51	2430.37	2430.22	2430.07	2429.91	2429.75	2429.58	2429.41	2429.24	2429.06	2428.88	2428.69	2428.49	2428.29	2428.09
2509.7	2509.7	2509.7	2509.7	2509.7	2509.7	2509.69	2509.67	2509.65	2509.62	2509.59	2509.55	2509.51	2509.46	2509.41	2509.36	2509.3	2509.24	2509.17	2509.1	2509.02	2508.95	2508.86	2508.78	2508.68	2508.59	2508.49	2508.39	2508.28	2508.17	2508.05	2507.93	2507.81	2507.68	2507.55	2507.41	2507.27	2507.12	2506.97	2506.82	2506.66	2506.49	2506.33	2506.15	2505.98	2505.79	2505.61	2505.41	2505.22	2505.02
2585.73	2585.73	2585.73	2585.73	2585.73	2585.73	2585.72	2585.7	2585.68	2585.65	2585.62	2585.58	2585.54	2585.5	2585.45	2585.39	2585.33	2585.27	2585.21	2585.14	2585.06	2584.98	2584.9	2584.82	2584.72	2584.63	2584.53	2584.43	2584.32	2584.21	2584.1	2583.98	2583.86	2583.73	2583.6	2583.46	2583.32	2583.18	2583.03	2582.88	2582.72	2582.56	2582.39	2582.22	2582.05	2581.87	2581.68	2581.49	2581.3	2581.1
2660.92	2660.92	2660.92	2660.92	2660.92	2660.92	2660.91	2660.9	2660.87	2660.85	2660.82	2660.78	2660.74	2660.69	2660.64	2660.59	2660.53	2660.47	2660.41	2660.34	2660.26	2660.19	2660.11	2660.02	2659.93	2659.84	2659.74	2659.64	2659.53	2659.43	2659.31	2659.19	2659.07	2658.95	2658.82	2658.68	2658.55	2658.4	2658.26	2658.1	2657.95	2657.79	2657.62	2657.46	2657.28	2657.1	2656.92	2656.73	2656.54	2656.34
2735.29	2735.29	2735.29	2735.29	2735.29	2735.29	2735.28	2735.27	2735.24	2735.22	2735.19	2735.15	2735.11	2735.07	2735.02	2734.97	2734.91	2734.85	2734.78	2734.71	2734.64	2734.56	2734.48	2734.4	2734.31	2734.22	2734.12	2734.02	2733.92	2733.81	2733.7	2733.58	2733.46	2733.34	2733.21	2733.08	2732.94	2732.8	2732.65	2732.51	2732.35	2732.19	2732.03	2731.86	2731.69	2731.52	2731.33	2731.15	2730.96	2730.76
2808.85	2808.85	2808.85	2808.85	2808.85	2808.84	2808.83	2808.82	2808.8	2808.77	2808.74	2808.71	2808.67	2808.62	2808.57	2808.52	2808.47	2808.41	2808.34	2808.27	2808.2	2808.13	2808.05	2807.96	2807.88	2807.78	2807.69	2807.59	2807.49	2807.38	2807.27	2807.16	2807.04	2806.91	2806.79	2806.66	2806.52	2806.38	2806.24	2806.09	2805.94	2805.78	2805.62	2805.45	2805.28	2805.11	2804.93	2804.75	2804.56	2804.37
2881.59	2881.59	2881.59	2881.59	2881.59	2881.59	2881.58	2881.57	2881.54	2881.52	2881.49	2881.45	2881.41	2881.37	2881.32	2881.27	2881.22	2881.16	2881.09	2881.03	2880.96	2880.88	2880.8	2880.72	2880.63	2880.54	2880.45	2880.35	2880.25	2880.14	2880.03	2879.92	2879.8	2879.68	2879.56	2879.43	2879.29	2879.15	2879.01	2878.87	2878.72	2878.56	2878.4	2878.24	2878.07	2877.9	2877.72	2877.54	2877.35	2877.16
2953.54	2953.54	2953.54	2953.54	2953.54	2953.54	2953.53	2953.51	2953.49	2953.47	2953.44	2953.4	2953.36	2953.32	2953.27	2953.22	2953.17	2953.11	2953.05	2952.98	2952.91	2952.84	2952.76	2952.68	2952.59	2952.5	2952.41	2952.31	2952.21	2952.11	2952	2951.89	2951.77	2951.65	2951.53	2951.4	2951.26	2951.13	2950.99	2950.84	2950.69	2950.54	2950.38	2950.22	2950.06	2949.89	2949.71	2949.53	2949.35	2949.16
3024.7	3024.7	3024.7	3024.7	3024.7	3024.7	3024.69	3024.67	3024.65	3024.63	3024.6	3024.56	3024.52	3024.48	3024.43	3024.38	3024.33	3024.27	3024.21	3024.14	3024.07	3024	3023.92	3023.84	3023.76	3023.67	3023.58	3023.48	3023.38	3023.28	3023.17	3023.06	3022.95	3022.83	3022.71	3022.58	3022.45	3022.31	3022.17	3022.03	3021.88	3021.73	3021.58	3021.42	3021.25	3021.08	3020.91	3020.73	3020.55	3020.36
3095.08	3095.08	3095.08	3095.08	3095.08	3095.07	3095.06	3095.05	3095.03	3095	3094.97	3094.94	3094.9	3094.86	3094.81	3094.76	3094.71	3094.65	3094.59	3094.53	3094.46	3094.39	3094.31	3094.23	3094.15	3094.06	3093.97	3093.87	3093.77	3093.67	3093.57	3093.46	3093.34	3093.23	3093.1	3092.98	3092.85	3092.72	3092.58	3092.44	3092.29	3092.14	3091.99	3091.83	3091.67	3091.5	3091.33	3091.15	3090.97	3090.79
3164.68	3164.68	3164.68	3164.68	3164.68	3164.68	3164.67	3164.65	3164.63	3164.61	3164.58	3164.55	3164.51	3164.47	3164.42	3164.37	3164.32	3164.26	3164.2	3164.14	3164.07	3164	3163.92	3163.84	3163.76	3163.67	3163.58	3163.49	3163.39	3163.29	3163.19	3163.08	3162.97	3162.85	3162.73	3162.61	3162.48	3162.35	3162.21	3162.07	3161.93	3161.78	3161.63	3161.47	3161.31	3161.14	3160.97	3160.8	3160.62	3160.44
3233.52	3233.52	3233.52	3233.52	3233.52	3233.52	3233.51	3233.49	3233.47	3233.45	3233.42	3233.39	3233.35	3233.31	3233.26	3233.22	3233.16	3233.11	3233.05	3232.98	3232.92	3232.85	3232.77	3232.69	3232.61	3232.53	3232.44	3232.34	3232.25	3232.15	3232.04	3231.94	3231.83	3231.71	3231.59	3231.47	3231.34	3231.21	3231.08	3230.94	3230.8	3230.65	3230.5	3230.34	3230.19	3230.02	3229.85	3229.68	3229.51	3229.33
3301.6	3301.6	3301.6	3301.6	3301.6	3301.6	3301.59	3301.58	3301.56	3301.53	3301.51	3301.47	3301.44	3301.4	3301.35	3301.3	3301.25	3301.2	3301.14	3301.07	3301.01	3300.94	3300.86	3300.79	3300.71	3300.62	3300.53	3300.44	3300.35	3300.25	3300.14	3300.04	3299.93	3299.81	3299.7	3299.58	3299.45	3299.32	3299.19	3299.05	3298.91	3298.77	3298.62	3298.46	3298.31	3298.15	3297.98	3297.81	3297.64	3297.46
3368.94	3368.94	3368.94	3368.94	3368.94	3368.94	3368.93	3368.92	3368.9	3368.87	3368.84	3368.81	3368.78	3368.74	3368.69	3368.64	3368.59	3368.54	3368.48	3368.42	3368.35	3368.28	3368.21	3368.13	3368.05	3367.97	3367.88	3367.79	3367.7	3367.6	3367.5	3367.39	3367.28	3367.17	3367.06	3366.94	3366.81	3366.68	3366.55	3366.42	3366.28	3366.13	3365.99	3365.84	3365.68	3365.52	3365.36	3365.19	3365.02	3364.84
3435.54	3435.54	3435.54	3435.54	3435.54	3435.54	3435.53	3435.51	3435.49	3435.47	3435.44	3435.41	3435.38	3435.34	3435.29	3435.24	3435.19	3435.14	3435.08	3435.02	3434.96	3434.89	3434.81	3434.74	3434.66	3434.58	3434.49	3434.4	3434.31	3434.21	3434.11	3434.01	3433.9	3433.79	3433.67	3433.55	3433.43	3433.31	3433.18	3433.04	3432.9	3432.76	3432.62	3432.47	3432.31	3432.16	3431.99	3431.83	3431.66	3431.48
3501.41	3501.41	3501.41	3501.41	3501.41	3501.4	3501.39	3501.38	3501.36	3501.34	3501.31	3501.28	3501.24	3501.2	3501.16	3501.12	3501.06	3501.01	3500.95	3500.89	3500.83	3500.76	3500.69	3500.61	3500.54	3500.45	3500.37	3500.28	3500.19	3500.09	3499.99	3499.89	3499.78	3499.67	3499.56	3499.44	3499.32	3499.2	3499.07	3498.94	3498.8	3498.66	3498.52	3498.37	3498.22	3498.06	3497.9	3497.74	3497.57	3497.39
3566.55	3566.55	3566.55	3566.55	3566.55	3566.55	3566.54	3566.53	3566.51	3566.48	3566.46	3566.42	3566.39	3566.35	3566.31	3566.26	3566.21	3566.16	3566.1	3566.04	3565.98	3565.91	3565.84	3565.77	3565.69	3565.61	3565.53	3565.44	3565.35	3565.25	3565.15	3565.05	3564.95	3564.84	3564.73	3564.61	3564.49	3564.37	3564.24	3564.11	3563.97	3563.83	3563.69	3563.55	3563.39	3563.24	3563.08	3562.92	3562.75	3562.58
3630.98	3630.98	3630.98	3630.98	3630.98	3630.98	3630.97	3630.95	3630.94	3630.91	3630.89	3630.86	3630.82	3630.78	3630.74	3630.69	3630.64	3630.59	3630.54	3630.48	3630.41	3630.35	3630.28	3630.2	3630.13	3630.05	3629.97	3629.88	3629.79	3629.69	3629.6	3629.5	3629.39	3629.29	3629.17	3629.06	3628.94	3628.82	3628.69	3628.56	3628.43	3628.29	3628.15	3628.01	3627.86	3627.71	3627.55	3627.39	3627.22	3627.05
3694.7	3694.7	3694.7	3694.7	3694.7	3694.7	3694.69	3694.68	3694.66	3694.64	3694.61	3694.58	3694.54	3694.51	3694.46	3694.42	3694.37	3694.32	3694.26	3694.2	3694.14	3694.08	3694.01	3693.93	3693.86	3693.78	3693.7	3693.61	3693.52	3693.43	3693.33	3693.23	3693.13	3693.03	3692.92	3692.8	3692.68	3692.56	3692.44	3692.31	3692.18	3692.04	3691.9	3691.76	3691.61	3691.46	3691.31	3691.15	3690.99	3690.82
3757.72	3757.72	3757.72	3757.72	3757.72	3757.72	3757.71	3757.7	3757.68	3757.66	3757.63	3757.6	3757.57	3757.53	3757.49	3757.44	3757.4	3757.34	3757.29	3757.23	3757.17	3757.1	3757.04	3756.97	3756.89	3756.81	3756.73	3756.65	3756.56	3756.47	3756.37	3756.27	3756.17	3756.07	3755.96	3755.84	3755.73	3755.61	3755.49	3755.36	3755.23	3755.1	3754.96	3754.82	3754.67	3754.52	3754.37	3754.21	3754.05	3753.88
3820.05	3820.05	3820.05	3820.05	3820.05	3820.05	3820.04	3820.03	3820.01	3819.99	3819.96	3819.93	3819.9	3819.86	3819.82	3819.78	3819.73	3819.68	3819.62	3819.57	3819.51	3819.44	3819.37	3819.3	3819.23	3819.15	3819.07	3818.99	3818.9	3818.81	3818.72	3818.62	3818.52	3818.41	3818.31	3818.2	3818.08	3817.96	3817.84	3817.72	3817.59	3817.45	3817.32	3817.18	3817.03	3816.89	3816.73	3816.58	3816.42	3816.26
3881.7	3881.7	3881.7	3881.7	3881.7	3881.7	3881.69	3881.68	3881.66	3881.64	3881.61	3881.58	3881.55	3881.51	3881.47	3881.43	3881.38	3881.33	3881.28	3881.22	3881.16	3881.09	3881.03	3880.96	3880.89	3880.81	3880.73	3880.65	3880.56	3880.47	3880.38	3880.28	3880.18	3880.08	3879.97	3879.86	3879.75	3879.63	3879.51	3879.39	3879.26	3879.13	3878.99	3878.86	3878.71	3878.57	3878.42	3878.26	3878.11	3877.94
3942.67	3942.67	3942.67	3942.67	3942.67	3942.67	3942.66	3942.65	3942.63	3942.61	3942.58	3942.55	3942.52	3942.48	3942.44	3942.4	3942.35	3942.3	3942.25	3942.19	3942.13	3942.07	3942	3941.94	3941.86	3941.79	3941.71	3941.63	3941.54	3941.45	3941.36	3941.27	3941.17	3941.07	3940.96	3940.85	3940.74	3940.62	3940.51	3940.38	3940.26	3940.13	3939.99	3939.86	3939.72	3939.57	3939.42	3939.27	3939.11	3938.95
4002.97	4002.97	4002.97	4002.97	4002.97	4002.97	4002.96	4002.95	4002.93	4002.91	4002.88	4002.85	4002.82	4002.78	4002.74	4002.7	4002.66	4002.61	4002.55	4002.5	4002.44	4002.38	4002.31	4002.24	4002.17	4002.1	4002.02	4001.94	4001.85	4001.77	4001.68	4001.58	4001.48	4001.38	4001.28	4001.17	4001.06	4000.95	4000.83	4000.71	4000.58	4000.45	4000.32	4000.19	4000.05	3999.9	3999.76	3999.61	3999.45	3999.3
4062.61	4062.61	4062.61	4062.61	4062.61	4062.6	4062.6	4062.58	4062.57	4062.55	4062.52	4062.49	4062.46	4062.42	4062.39	4062.34	4062.3	4062.25	4062.2	4062.14	4062.08	4062.02	4061.96	4061.89	4061.82	4061.75	4061.67	4061.59	4061.5	4061.42	4061.33	4061.23	4061.14	4061.04	4060.94	4060.83	4060.72	4060.61	4060.49	4060.37	4060.25	4060.12	4059.99	4059.86	4059.72	4059.58	4059.43	4059.28	4059.13	4058.97
4121.59	4121.59	4121.59	4121.59	4121.59	4121.59	4121.58	4121.57	4121.55	4121.53	4121.51	4121.48	4121.45	4121.41	4121.37	4121.33	4121.28	4121.24	4121.19	4121.13	4121.07	4121.01	4120.95	4120.88	4120.81	4120.74	4120.66	4120.58	4120.5	4120.41	4120.33	4120.23	4120.14	4120.04	4119.94	4119.83	4119.72	4119.61	4119.5	4119.38	4119.26	4119.13	4119	4118.87	4118.73	4118.59	4118.45	4118.3	4118.15	4118
4179.93	4179.93	4179.93	4179.93	4179.93	4179.92	4179.92	4179.9	4179.89	4179.87	4179.84	4179.81	4179.78	4179.75	4179.71	4179.67	4179.62	4179.58	4179.53	4179.47	4179.41	4179.35	4179.29	4179.23	4179.16	4179.08	4179.01	4178.93	4178.85	4178.76	4178.68	4178.58	4178.49	4178.39	4178.29	4178.19	4178.08	4177.97	4177.86	4177.74	4177.62	4177.49	4177.37	4177.24	4177.1	4176.96	4176.82	4176.68	4176.53	4176.37
4237.62	4237.62	4237.62	4237.62	4237.62	4237.62	4237.61	4237.6	4237.58	4237.56	4237.54	4237.51	4237.48	4237.45	4237.41	4237.37	4237.32	4237.28	4237.23	4237.17	4237.12	4237.06	4236.99	4236.93	4236.86	4236.79	4236.71	4236.64	4236.56	4236.47	4236.39	4236.3	4236.2	4236.11	4236.01	4235.9	4235.8	4235.69	4235.57	4235.46	4235.34	4235.22	4235.09	4234.96	4234.83	4234.69	4234.55	4234.41	4234.26	4234.11
4294.68	4294.68	4294.68	4294.68	4294.68	4294.68	4294.67	4294.66	4294.65	4294.63	4294.6	4294.58	4294.54	4294.51	4294.47	4294.43	4294.39	4294.34	4294.29	4294.24	4294.18	4294.13	4294.06	4294	4293.93	4293.86	4293.79	4293.71	4293.63	4293.55	4293.46	4293.37	4293.28	4293.18	4293.09	4292.98	4292.88	4292.77	4292.66	4292.55	4292.43	4292.31	4292.18	4292.05	4291.92	4291.79	4291.65	4291.5	4291.36	4291.21
4351.12	4351.12	4351.12	4351.12	4351.12	4351.12	4351.11	4351.1	4351.08	4351.06	4351.04	4351.01	4350.98	4350.95	4350.91	4350.87	4350.83	4350.78	4350.73	4350.68	4350.63	4350.57	4350.51	4350.44	4350.38	4350.31	4350.23	4350.16	4350.08	4350	4349.91	4349.82	4349.73	4349.64	4349.54	4349.44	4349.34	4349.23	4349.12	4349	4348.89	4348.77	4348.64	4348.52	4348.39	4348.25	4348.12	4347.98	4347.83	4347.68
4406.94	4406.94	4406.94	4406.94	4406.94	4406.93	4406.93	4406.92	4406.9	4406.88	4406.86	4406.83	4406.8	4406.77	4406.73	4406.69	4406.65	4406.6	4406.55	4406.5	4406.45	4406.39	4406.33	4406.27	4406.2	4406.13	4406.06	4405.98	4405.91	4405.82	4405.74	4405.65	4405.56	4405.47	4405.37	4405.27	4405.17	4405.07	4404.96	4404.84	4404.73	4404.61	4404.49	4404.36	4404.23	4404.1	4403.97	4403.83	4403.68	4403.54
4462.14	4462.14	4462.14	4462.14	4462.14	4462.14	4462.13	4462.12	4462.1	4462.08	4462.06	4462.04	4462.01	4461.97	4461.94	4461.9	4461.85	4461.81	4461.76	4461.71	4461.66	4461.6	4461.54	4461.48	4461.41	4461.34	4461.27	4461.2	4461.12	4461.04	4460.96	4460.87	4460.78	4460.69	4460.59	4460.5	4460.39	4460.29	4460.18	4460.07	4459.96	4459.84	4459.72	4459.59	4459.47	4459.34	4459.2	4459.06	4458.92	4458.78
4516.74	4516.74	4516.74	4516.74	4516.74	4516.74	4516.73	4516.72	4516.7	4516.68	4516.66	4516.63	4516.6	4516.57	4516.54	4516.5	4516.46	4516.41	4516.36	4516.31	4516.26	4516.2	4516.14	4516.08	4516.02	4515.95	4515.88	4515.81	4515.73	4515.65	4515.57	4515.48	4515.39	4515.3	4515.21	4515.11	4515.01	4514.91	4514.8	4514.69	4514.58	4514.46	4514.34	4514.22	4514.09	4513.97	4513.83	4513.7	4513.56	4513.41
4570.74	4570.74	4570.74	4570.74	4570.74	4570.74	4570.73	4570.72	4570.7	4570.68	4570.66	4570.63	4570.6	4570.57	4570.54	4570.5	4570.46	4570.41	4570.37	4570.32	4570.26	4570.21	4570.15	4570.09	4570.02	4569.96	4569.89	4569.82	4569.74	4569.66	4569.58	4569.5	4569.41	4569.32	4569.22	4569.13	4569.03	4568.93	4568.82	4568.71	4568.6	4568.49	4568.37	4568.25	4568.12	4567.99	4567.86	4567.73	4567.59	4567.45
4624.14	4624.14	4624.14	4624.14	4624.14	4624.14	4624.13	4624.12	4624.11	4624.09	4624.07	4624.04	4624.01	4623.98	4623.95	4623.91	4623.87	4623.82	4623.78	4623.73	4623.67	4623.62	4623.56	4623.5	4623.44	4623.37	4623.3	4623.23	4623.16	4623.08	4623	4622.91	4622.83	4622.74	4622.65	4622.55	4622.45	4622.35	4622.25	4622.14	4622.03	4621.92	4621.8	4621.68	4621.56	4621.43	4621.3	4621.17	4621.03	4620.89
4676.96	4676.96	4676.96	4676.96	4676.96	4676.96	4676.95	4676.94	4676.93	4676.91	4676.89	4676.86	4676.83	4676.8	4676.77	4676.73	4676.69	4676.65	4676.6	4676.55	4676.5	4676.45	4676.39	4676.33	4676.27	4676.2	4676.13	4676.06	4675.99	4675.91	4675.83	4675.75	4675.66	4675.57	4675.48	4675.39	4675.29	4675.19	4675.09	4674.98	4674.87	4674.76	4674.65	4674.53	4674.4	4674.28	4674.15	4674.02	4673.88	4673.75
4729.2	4729.2	4729.2	4729.2	4729.2	4729.2	4729.19	4729.18	4729.17	4729.15	4729.13	4729.1	4729.07	4729.04	4729.01	4728.97	4728.93	4728.89	4728.84	4728.8	4728.74	4728.69	4728.63	4728.58	4728.51	4728.45	4728.38	4728.31	4728.24	4728.16	4728.08	4728	4727.92	4727.83	4727.74	4727.65	4727.55	4727.45	4727.35	4727.24	4727.14	4727.02	4726.91	4726.79	4726.67	4726.55	4726.42	4726.29	4726.16	4726.02
4780.87	4780.87	4780.87	4780.87	4780.87	4780.87	4780.86	4780.85	4780.83	4780.82	4780.79	4780.77	4780.74	4780.71	4780.68	4780.64	4780.6	4780.56	4780.51	4780.47	4780.42	4780.36	4780.31	4780.25	4780.19	4780.12	4780.06	4779.99	4779.91	4779.84	4779.76	4779.68	4779.6	4779.51	4779.42	4779.33	4779.23	4779.14	4779.04	4778.93	4778.83	4778.72	4778.6	4778.49	4778.37	4778.24	4778.12	4777.99	4777.86	4777.72
4831.97	4831.97	4831.97	4831.97	4831.97	4831.97	4831.96	4831.95	4831.93	4831.92	4831.89	4831.87	4831.84	4831.81	4831.78	4831.74	4831.7	4831.66	4831.62	4831.57	4831.52	4831.47	4831.41	4831.35	4831.29	4831.23	4831.16	4831.1	4831.02	4830.95	4830.87	4830.79	4830.71	4830.63	4830.54	4830.45	4830.35	4830.25	4830.16	4830.05	4829.95	4829.84	4829.73	4829.61	4829.49	4829.37	4829.25	4829.12	4828.99	4828.86
4882.51	4882.51	4882.51	4882.51	4882.51	4882.5	4882.5	4882.49	4882.47	4882.45	4882.43	4882.41	4882.38	4882.35	4882.32	4882.28	4882.24	4882.2	4882.16	4882.11	4882.06	4882.01	4881.96	4881.9	4881.84	4881.78	4881.71	4881.64	4881.57	4881.5	4881.42	4881.34	4881.26	4881.18	4881.09	4881	4880.91	4880.81	4880.71	4880.61	4880.51	4880.4	4880.29	4880.18	4880.06	4879.94	4879.82	4879.69	4879.56	4879.43
4932.49	4932.49	4932.49	4932.49	4932.49	4932.49	4932.48	4932.47	4932.46	4932.44	4932.42	4932.39	4932.37	4932.34	4932.3	4932.27	4932.23	4932.19	4932.15	4932.1	4932.05	4932	4931.95	4931.89	4931.83	4931.77	4931.7	4931.64	4931.57	4931.49	4931.42	4931.34	4931.26	4931.18	4931.09	4931	4930.91	4930.81	4930.72	4930.62	4930.51	4930.41	4930.3	4930.18	4930.07	4929.95	4929.83	4929.7	4929.58	4929.45
4981.93	4981.93	4981.93	4981.93	4981.93	4981.92	4981.92	4981.91	4981.89	4981.87	4981.85	4981.83	4981.8	4981.77	4981.74	4981.71	4981.67	4981.63	4981.59	4981.54	4981.49	4981.44	4981.39	4981.33	4981.27	4981.21	4981.15	4981.08	4981.01	4980.94	4980.87	4980.79	4980.71	4980.63	4980.54	4980.45	4980.36	4980.27	4980.17	4980.07	4979.97	4979.86	4979.76	4979.64	4979.53	4979.41	4979.29	4979.17	4979.04	4978.91
5030.82	5030.82	5030.82	5030.82	5030.82	5030.82	5030.81	5030.8	5030.78	5030.77	5030.75	5030.72	5030.7	5030.67	5030.64	5030.6	5030.56	5030.52	5030.48	5030.44	5030.39	5030.34	5030.29	5030.23	5030.17	5030.11	5030.05	5029.98	5029.91	5029.84	5029.77	5029.69	5029.61	5029.53	5029.45	5029.36	5029.27	5029.18	5029.08	5028.98	5028.88	5028.78	5028.67	5028.56	5028.45	5028.33	5028.21	5028.09	5027.97	5027.84
5079.17	5079.17	5079.17	5079.17	5079.17	5079.17	5079.16	5079.15	5079.14	5079.12	5079.1	5079.08	5079.05	5079.02	5078.99	5078.96	5078.92	5078.88	5078.84	5078.8	5078.75	5078.7	5078.65	5078.59	5078.53	5078.47	5078.41	5078.35	5078.28	5078.21	5078.14	5078.06	5077.98	5077.9	5077.82	5077.73	5077.64	5077.55	5077.46	5077.36	5077.26	5077.16	5077.05	5076.94	5076.83	5076.72	5076.6	5076.48	5076.35	5076.23
5127	5127	5127	5127	5127	5127	5126.99	5126.98	5126.97	5126.95	5126.93	5126.91	5126.88	5126.85	5126.82	5126.79	5126.75	5126.71	5126.67	5126.62	5126.58	5126.53	5126.48	5126.42	5126.37	5126.31	5126.24	5126.18	5126.11	5126.04	5125.97	5125.9	5125.82	5125.74	5125.66	5125.57	5125.48	5125.39	5125.3	5125.2	5125.11	5125	5124.9	5124.79	5124.68	5124.57	5124.45	5124.33	5124.21	5124.08
5174.3	5174.3	5174.3	5174.3	5174.3	5174.3	5174.29	5174.28	5174.27	5174.25	5174.23	5174.21	5174.18	5174.15	5174.12	5174.09	5174.05	5174.01	5173.97	5173.93	5173.88	5173.83	5173.78	5173.73	5173.67	5173.61	5173.55	5173.49	5173.42	5173.35	5173.28	5173.21	5173.13	5173.05	5172.97	5172.89	5172.8	5172.71	5172.62	5172.52	5172.43	5172.33	5172.22	5172.12	5172.01	5171.89	5171.78	5171.66	5171.54	5171.42
5221.08	5221.08	5221.08	5221.08	5221.08	5221.08	5221.07	5221.06	5221.05	5221.03	5221.01	5220.99	5220.96	5220.93	5220.9	5220.87	5220.84	5220.8	5220.76	5220.71	5220.67	5220.62	5220.57	5220.52	5220.46	5220.4	5220.34	5220.28	5220.21	5220.15	5220.07	5220	5219.93	5219.85	5219.77	5219.68	5219.6	5219.51	5219.42	5219.32	5219.23	5219.13	5219.03	5218.92	5218.81	5218.7	5218.59	5218.47	5218.35	5218.23
5267.34	5267.34	5267.34	5267.34	5267.34	5267.34	5267.34	5267.33	5267.31	5267.3	5267.28	5267.26	5267.23	5267.2	5267.17	5267.14	5267.1	5267.07	5267.03	5266.98	5266.94	5266.89	5266.84	5266.79	5266.73	5266.68	5266.62	5266.55	5266.49	5266.42	5266.35	5266.28	5266.21	5266.13	5266.05	5265.97	5265.88	5265.79	5265.7	5265.61	5265.51	5265.42	5265.31	5265.21	5265.1	5264.99	5264.88	5264.77	5264.65	5264.53
5313.1	5313.1	5313.1	5313.1	5313.1	5313.1	5313.1	5313.09	5313.07	5313.06	5313.04	5313.02	5312.99	5312.96	5312.93	5312.9	5312.87	5312.83	5312.79	5312.75	5312.7	5312.66	5312.61	5312.55	5312.5	5312.44	5312.38	5312.32	5312.26	5312.19	5312.12	5312.05	5311.98	5311.9	5311.82	5311.74	5311.66	5311.57	5311.48	5311.39	5311.29	5311.2	5311.1	5310.99	5310.89	5310.78	5310.67	5310.55	5310.44	5310.32
5358.36	5358.36	5358.36	5358.36	5358.36	5358.36	5358.35	5358.34	5358.33	5358.31	5358.3	5358.27	5358.25	5358.22	5358.19	5358.16	5358.13	5358.09	5358.05	5358.01	5357.96	5357.92	5357.87	5357.82	5357.76	5357.71	5357.65	5357.59	5357.52	5357.46	5357.39	5357.32	5357.25	5357.17	5357.09	5357.01	5356.93	5356.84	5356.75	5356.66	5356.57	5356.47	5356.37	5356.27	5356.17	5356.06	5355.95	5355.84	5355.72	5355.6
5403.12	5403.12	5403.12	5403.12	5403.12	5403.12	5403.11	5403.1	5403.09	5403.08	5403.06	5403.03	5403.01	5402.98	5402.95	5402.92	5402.89	5402.85	5402.81	5402.77	5402.73	5402.68	5402.63	5402.58	5402.53	5402.47	5402.42	5402.36	5402.29	5402.23	5402.16	5402.09	5402.02	5401.94	5401.87	5401.79	5401.7	5401.62	5401.53	5401.44	5401.35	5401.25	5401.16	5401.06	5400.95	5400.85	5400.74	5400.63	5400.51	5400.39
5447.39	5447.39	5447.39	5447.39	5447.39	5447.39	5447.38	5447.37	5447.36	5447.34	5447.33	5447.3	5447.28	5447.25	5447.23	5447.19	5447.16	5447.12	5447.09	5447.04	5447	5446.96	5446.91	5446.86	5446.81	5446.75	5446.69	5446.63	5446.57	5446.51	5446.44	5446.37	5446.3	5446.23	5446.15	5446.07	5445.99	5445.91	5445.82	5445.73	5445.64	5445.54	5445.45	5445.35	5445.25	5445.14	5445.03	5444.92	5444.81	5444.69
5491.17	5491.17	5491.17	5491.17	5491.17	5491.17	5491.16	5491.16	5491.14	5491.13	5491.11	5491.09	5491.06	5491.04	5491.01	5490.98	5490.95	5490.91	5490.87	5490.83	5490.79	5490.74	5490.7	5490.65	5490.59	5490.54	5490.48	5490.42	5490.36	5490.3	5490.23	5490.17	5490.09	5490.02	5489.95	5489.87	5489.79	5489.7	5489.62	5489.53	5489.44	5489.35	5489.25	5489.15	5489.05	5488.95	5488.84	5488.73	5488.62	5488.51
5534.47	5534.47	5534.47	5534.47	5534.47	5534.47	5534.47	5534.46	5534.45	5534.43	5534.41	5534.39	5534.37	5534.34	5534.31	5534.28	5534.25	5534.21	5534.18	5534.14	5534.09	5534.05	5534	5533.95	5533.9	5533.85	5533.79	5533.73	5533.67	5533.61	5533.55	5533.48	5533.41	5533.34	5533.26	5533.18	5533.1	5533.02	5532.94	5532.85	5532.76	5532.67	5532.57	5532.48	5532.38	5532.27	5532.17	5532.06	5531.95	5531.84
5577.3	5577.3	5577.3	5577.3	5577.3	5577.3	5577.29	5577.29	5577.27	5577.26	5577.24	5577.22	5577.2	5577.17	5577.14	5577.11	5577.08	5577.04	5577.01	5576.97	5576.93	5576.88	5576.84	5576.79	5576.74	5576.68	5576.63	5576.57	5576.51	5576.45	5576.38	5576.32	5576.25	5576.18	5576.1	5576.03	5575.95	5575.87	5575.78	5575.7	5575.61	5575.52	5575.42	5575.33	5575.23	5575.13	5575.02	5574.91	5574.81	5574.69
5619.66	5619.66	5619.66	5619.66	5619.66	5619.66	5619.65	5619.64	5619.63	5619.61	5619.6	5619.58	5619.55	5619.53	5619.5	5619.47	5619.44	5619.4	5619.37	5619.33	5619.29	5619.24	5619.2	5619.15	5619.1	5619.05	5618.99	5618.93	5618.88	5618.81	5618.75	5618.68	5618.62	5618.54	5618.47	5618.4	5618.32	5618.24	5618.16	5618.07	5617.98	5617.89	5617.8	5617.7	5617.61	5617.51	5617.4	5617.3	5617.19	5617.08
5661.55	5661.55	5661.55	5661.55	5661.55	5661.55	5661.54	5661.53	5661.52	5661.51	5661.49	5661.47	5661.45	5661.42	5661.39	5661.36	5661.33	5661.3	5661.26	5661.22	5661.18	5661.14	5661.09	5661.05	5661	5660.94	5660.89	5660.83	5660.78	5660.71	5660.65	5660.59	5660.52	5660.45	5660.38	5660.3	5660.22	5660.15	5660.06	5659.98	5659.89	5659.8	5659.71	5659.62	5659.52	5659.42	5659.32	5659.22	5659.11	5659
5702.98	5702.98	5702.98	5702.98	5702.98	5702.98	5702.97	5702.97	5702.95	5702.94	5702.92	5702.9	5702.88	5702.86	5702.83	5702.8	5702.77	5702.73	5702.7	5702.66	5702.62	5702.58	5702.53	5702.48	5702.43	5702.38	5702.33	5702.27	5702.22	5702.16	5702.09	5702.03	5701.96	5701.89	5701.82	5701.75	5701.67	5701.59	5701.51	5701.43	5701.34	5701.25	5701.16	5701.07	5700.98	5700.88	5700.78	5700.67	5700.57	5700.46
5743.96	5743.96	5743.96	5743.96	5743.96	5743.96	5743.95	5743.94	5743.93	5743.92	5743.9	5743.88	5743.86	5743.83	5743.81	5743.78	5743.75	5743.71	5743.68	5743.64	5743.6	5743.56	5743.51	5743.47	5743.42	5743.37	5743.31	5743.26	5743.2	5743.14	5743.08	5743.02	5742.95	5742.88	5742.81	5742.74	5742.66	5742.59	5742.51	5742.42	5742.34	5742.25	5742.16	5742.07	5741.97	5741.88	5741.78	5741.68	5741.57	5741.46
5784.49	5784.49	5784.49	5784.49	5784.49	5784.48	5784.48	5784.47	5784.46	5784.45	5784.43	5784.41	5784.39	5784.36	5784.34	5784.31	5784.28	5784.24	5784.21	5784.17	5784.13	5784.09	5784.05	5784	5783.95	5783.9	5783.85	5783.79	5783.74	5783.68	5783.62	5783.55	5783.49	5783.42	5783.35	5783.28	5783.2	5783.13	5783.05	5782.97	5782.88	5782.8	5782.71	5782.62	5782.52	5782.43	5782.33	5782.23	5782.12	5782.02
5824.57	5824.57	5824.57	5824.57	5824.57	5824.57	5824.56	5824.55	5824.54	5824.53	5824.51	5824.49	5824.47	5824.45	5824.42	5824.39	5824.36	5824.33	5824.29	5824.26	5824.22	5824.18	5824.13	5824.09	5824.04	5823.99	5823.94	5823.88	5823.83	5823.77	5823.71	5823.65	5823.58	5823.52	5823.45	5823.37	5823.3	5823.23	5823.15	5823.07	5822.98	5822.9	5822.81	5822.72	5822.63	5822.53	5822.44	5822.34	5822.23	5822.13
5864.21	5864.21	5864.21	5864.21	5864.21	5864.21	5864.2	5864.2	5864.18	5864.17	5864.15	5864.14	5864.11	5864.09	5864.06	5864.04	5864.01	5863.97	5863.94	5863.9	5863.86	5863.82	5863.78	5863.74	5863.69	5863.64	5863.59	5863.53	5863.48	5863.42	5863.36	5863.3	5863.24	5863.17	5863.1	5863.03	5862.96	5862.88	5862.8	5862.73	5862.64	5862.56	5862.47	5862.38	5862.29	5862.2	5862.1	5862	5861.9	5861.8
5903.42	5903.42	5903.42	5903.42	5903.42	5903.42	5903.41	5903.4	5903.39	5903.38	5903.36	5903.34	5903.32	5903.3	5903.27	5903.25	5903.22	5903.18	5903.15	5903.11	5903.07	5903.03	5902.99	5902.95	5902.9	5902.85	5902.8	5902.75	5902.69	5902.64	5902.58	5902.52	5902.45	5902.39	5902.32	5902.25	5902.18	5902.1	5902.03	5901.95	5901.87	5901.78	5901.7	5901.61	5901.52	5901.43	5901.33	5901.23	5901.13	5901.03
5942.2	5942.2	5942.2	5942.2	5942.2	5942.19	5942.19	5942.18	5942.17	5942.16	5942.14	5942.12	5942.1	5942.08	5942.05	5942.02	5941.99	5941.96	5941.93	5941.89	5941.86	5941.82	5941.77	5941.73	5941.68	5941.64	5941.59	5941.53	5941.48	5941.42	5941.36	5941.3	5941.24	5941.18	5941.11	5941.04	5940.97	5940.9	5940.82	5940.74	5940.66	5940.58	5940.49	5940.41	5940.32	5940.23	5940.13	5940.03	5939.94	5939.83
5980.55	5980.55	5980.55	5980.55	5980.55	5980.55	5980.54	5980.53	5980.52	5980.51	5980.49	5980.47	5980.45	5980.43	5980.4	5980.38	5980.35	5980.32	5980.28	5980.25	5980.21	5980.17	5980.13	5980.09	5980.04	5979.99	5979.94	5979.89	5979.84	5979.78	5979.72	5979.66	5979.6	5979.54	5979.47	5979.4	5979.33	5979.26	5979.19	5979.11	5979.03	5978.95	5978.86	5978.78	5978.69	5978.6	5978.51	5978.41	5978.31	5978.21
6018.48	6018.48	6018.48	6018.48	6018.48	6018.48	6018.47	6018.46	6018.45	6018.44	6018.42	6018.4	6018.38	6018.36	6018.34	6018.31	6018.28	6018.25	6018.22	6018.18	6018.14	6018.11	6018.06	6018.02	6017.98	6017.93	6017.88	6017.83	6017.78	6017.72	6017.66	6017.6	6017.54	6017.48	6017.41	6017.35	6017.28	6017.21	6017.13	6017.06	6016.98	6016.9	6016.81	6016.73	6016.64	6016.55	6016.46	6016.36	6016.27	6016.17
6055.99	6055.99	6055.99	6055.99	6055.99	6055.99	6055.98	6055.98	6055.97	6055.95	6055.94	6055.92	6055.9	6055.88	6055.85	6055.83	6055.8	6055.77	6055.73	6055.7	6055.66	6055.62	6055.58	6055.54	6055.5	6055.45	6055.4	6055.35	6055.3	6055.24	6055.19	6055.13	6055.07	6055.01	6054.94	6054.87	6054.8	6054.73	6054.66	6054.58	6054.51	6054.43	6054.35	6054.26	6054.17	6054.09	6053.99	6053.9	6053.8	6053.71
6093.09	6093.09	6093.09	6093.09	6093.09	6093.09	6093.09	6093.08	6093.07	6093.06	6093.04	6093.02	6093	6092.98	6092.96	6092.93	6092.9	6092.87	6092.84	6092.8	6092.77	6092.73	6092.69	6092.65	6092.6	6092.56	6092.51	6092.46	6092.41	6092.35	6092.3	6092.24	6092.18	6092.12	6092.05	6091.99	6091.92	6091.85	6091.78	6091.7	6091.63	6091.55	6091.47	6091.38	6091.3	6091.21	6091.12	6091.03	6090.93	6090.83
6129.79	6129.79	6129.79	6129.79	6129.79	6129.79	6129.78	6129.77	6129.76	6129.75	6129.74	6129.72	6129.7	6129.68	6129.65	6129.63	6129.6	6129.57	6129.54	6129.5	6129.47	6129.43	6129.39	6129.35	6129.3	6129.26	6129.21	6129.16	6129.11	6129.06	6129	6128.94	6128.89	6128.82	6128.76	6128.7	6128.63	6128.56	6128.49	6128.41	6128.34	6128.26	6128.18	6128.1	6128.01	6127.92	6127.83	6127.74	6127.65	6127.55
6166.08	6166.08	6166.08	6166.08	6166.08	6166.08	6166.07	6166.07	6166.06	6166.04	6166.03	6166.01	6165.99	6165.97	6165.95	6165.92	6165.89	6165.86	6165.83	6165.8	6165.76	6165.72	6165.69	6165.64	6165.6	6165.56	6165.51	6165.46	6165.41	6165.36	6165.3	6165.25	6165.19	6165.13	6165.06	6165	6164.93	6164.86	6164.79	6164.72	6164.64	6164.57	6164.49	6164.41	6164.32	6164.24	6164.15	6164.06	6163.97	6163.87
6201.97	6201.97	6201.97	6201.97	6201.97	6201.97	6201.97	6201.96	6201.95	6201.94	6201.92	6201.91	6201.89	6201.86	6201.84	6201.82	6201.79	6201.76	6201.73	6201.69	6201.66	6201.62	6201.58	6201.54	6201.5	6201.46	6201.41	6201.36	6201.31	6201.26	6201.2	6201.15	6201.09	6201.03	6200.97	6200.9	6200.84	6200.77	6200.7	6200.63	6200.55	6200.48	6200.4	6200.32	6200.24	6200.15	6200.06	6199.97	6199.88	6199.79
6237.47	6237.47	6237.47	6237.47	6237.47	6237.47	6237.47	6237.46	6237.45	6237.44	6237.42	6237.41	6237.39	6237.37	6237.34	6237.32	6237.29	6237.26	6237.23	6237.2	6237.16	6237.13	6237.09	6237.05	6237.01	6236.96	6236.92	6236.87	6236.82	6236.77	6236.71	6236.66	6236.6	6236.54	6236.48	6236.42	6236.35	6236.28	6236.21	6236.14	6236.07	6235.99	6235.92	6235.84	6235.75	6235.67	6235.58	6235.5	6235.4	6235.31
6272.58	6272.58	6272.58	6272.58	6272.58	6272.58	6272.58	6272.57	6272.56	6272.55	6272.53	6272.52	6272.5	6272.48	6272.45	6272.43	6272.4	6272.37	6272.34	6272.31	6272.28	6272.24	6272.2	6272.16	6272.12	6272.08	6272.03	6271.98	6271.94	6271.88	6271.83	6271.78	6271.72	6271.66	6271.6	6271.54	6271.47	6271.41	6271.34	6271.27	6271.19	6271.12	6271.04	6270.96	6270.88	6270.8	6270.71	6270.63	6270.54	6270.45
6307.31	6307.31	6307.31	6307.31	6307.31	6307.31	6307.3	6307.3	6307.29	6307.27	6307.26	6307.24	6307.22	6307.2	6307.18	6307.16	6307.13	6307.1	6307.07	6307.04	6307	6306.97	6306.93	6306.89	6306.85	6306.81	6306.76	6306.72	6306.67	6306.62	6306.56	6306.51	6306.45	6306.4	6306.34	6306.27	6306.21	6306.14	6306.08	6306.01	6305.93	6305.86	6305.78	6305.71	6305.63	6305.54	6305.46	6305.37	6305.28	6305.19
6341.65	6341.65	6341.65	6341.65	6341.65	6341.65	6341.65	6341.64	6341.63	6341.62	6341.6	6341.59	6341.57	6341.55	6341.52	6341.5	6341.47	6341.45	6341.42	6341.38	6341.35	6341.32	6341.28	6341.24	6341.2	6341.16	6341.11	6341.07	6341.02	6340.97	6340.92	6340.86	6340.81	6340.75	6340.69	6340.63	6340.57	6340.5	6340.43	6340.36	6340.29	6340.22	6340.15	6340.07	6339.99	6339.91	6339.82	6339.74	6339.65	6339.56
6375.62	6375.62	6375.62	6375.62	6375.62	6375.62	6375.61	6375.61	6375.6	6375.58	6375.57	6375.55	6375.54	6375.51	6375.49	6375.47	6375.44	6375.41	6375.39	6375.35	6375.32	6375.29	6375.25	6375.21	6375.17	6375.13	6375.08	6375.04	6374.99	6374.94	6374.89	6374.84	6374.78	6374.73	6374.67	6374.61	6374.54	6374.48	6374.41	6374.35	6374.27	6374.2	6374.13	6374.05	6373.97	6373.89	6373.81	6373.73	6373.64	6373.55
6409.21	6409.21	6409.21	6409.21	6409.21	6409.21	6409.21	6409.2	6409.19	6409.18	6409.16	6409.15	6409.13	6409.11	6409.09	6409.06	6409.04	6409.01	6408.98	6408.95	6408.92	6408.88	6408.85	6408.81	6408.77	6408.73	6408.68	6408.64	6408.59	6408.54	6408.49	6408.44	6408.39	6408.33	6408.27	6408.21	6408.15	6408.09	6408.02	6407.95	6407.88	6407.81	6407.74	6407.66	6407.59	6407.51	6407.42	6407.34	6407.25	6407.17
6442.44	6442.44	6442.44	6442.44	6442.44	6442.44	6442.43	6442.42	6442.41	6442.4	6442.39	6442.37	6442.36	6442.34	6442.31	6442.29	6442.26	6442.24	6442.21	6442.18	6442.15	6442.11	6442.08	6442.04	6442	6441.96	6441.91	6441.87	6441.82	6441.77	6441.72	6441.67	6441.62	6441.56	6441.51	6441.45	6441.39	6441.32	6441.26	6441.19	6441.12	6441.05	6440.98	6440.9	6440.83	6440.75	6440.67	6440.59	6440.5	6440.41
6475.3	6475.3	6475.3	6475.3	6475.3	6475.3	6475.29	6475.28	6475.28	6475.26	6475.25	6475.23	6475.22	6475.2	6475.18	6475.15	6475.13	6475.1	6475.07	6475.04	6475.01	6474.98	6474.94	6474.9	6474.86	6474.82	6474.78	6474.74	6474.69	6474.64	6474.59	6474.54	6474.49	6474.43	6474.38	6474.32	6474.26	6474.2	6474.13	6474.07	6474	6473.93	6473.86	6473.78	6473.71	6473.63	6473.55	6473.47	6473.38	6473.3
6507.8	6507.8	6507.8	6507.8	6507.8	6507.8	6507.79	6507.78	6507.77	6507.76	6507.75	6507.73	6507.72	6507.7	6507.68	6507.65	6507.63	6507.6	6507.57	6507.54	6507.51	6507.48	6507.44	6507.41	6507.37	6507.33	6507.29	6507.24	6507.2	6507.15	6507.1	6507.05	6507	6506.94	6506.89	6506.83	6506.77	6506.71	6506.64	6506.58	6506.51	6506.44	6506.37	6506.3	6506.22	6506.15	6506.07	6505.99	6505.9	6505.82
6539.94	6539.94	6539.94	6539.94	6539.94	6539.94	6539.93	6539.93	6539.92	6539.91	6539.89	6539.88	6539.86	6539.84	6539.82	6539.8	6539.77	6539.75	6539.72	6539.69	6539.66	6539.62	6539.59	6539.55	6539.51	6539.48	6539.43	6539.39	6539.35	6539.3	6539.25	6539.2	6539.15	6539.09	6539.04	6538.98	6538.92	6538.86	6538.8	6538.73	6538.67	6538.6	6538.53	6538.46	6538.38	6538.31	6538.23	6538.15	6538.07	6537.98
6571.73	6571.73	6571.73	6571.73	6571.73	6571.73	6571.72	6571.72	6571.71	6571.7	6571.68	6571.67	6571.65	6571.63	6571.61	6571.59	6571.56	6571.54	6571.51	6571.48	6571.45	6571.42	6571.38	6571.35	6571.31	6571.27	6571.23	6571.19	6571.14	6571.1	6571.05	6571	6570.95	6570.89	6570.84	6570.78	6570.72	6570.66	6570.6	6570.54	6570.47	6570.4	6570.33	6570.26	6570.19	6570.11	6570.04	6569.96	6569.88	6569.79
6603.17	6603.17	6603.17	6603.17	6603.17	6603.17	6603.16	6603.16	6603.15	6603.14	6603.12	6603.11	6603.09	6603.07	6603.05	6603.03	6603.01	6602.98	6602.95	6602.93	6602.89	6602.86	6602.83	6602.79	6602.76	6602.72	6602.68	6602.63	6602.59	6602.54	6602.5	6602.45	6602.4	6602.34	6602.29	6602.23	6602.18	6602.12	6602.05	6601.99	6601.93	6601.86	6601.79	6601.72	6601.65	6601.57	6601.5	6601.42	6601.34	6601.25
6634.27	6634.27	6634.27	6634.27	6634.27	6634.26	6634.26	6634.25	6634.25	6634.23	6634.22	6634.21	6634.19	6634.17	6634.15	6634.13	6634.1	6634.08	6634.05	6634.02	6633.99	6633.96	6633.93	6633.89	6633.86	6633.82	6633.78	6633.73	6633.69	6633.65	6633.6	6633.55	6633.5	6633.45	6633.39	6633.34	6633.28	6633.22	6633.16	6633.1	6633.04	6632.97	6632.9	6632.83	6632.76	6632.69	6632.61	6632.53	6632.45	6632.37
6665.02	6665.02	6665.02	6665.02	6665.02	6665.02	6665.02	6665.01	6665	6664.99	6664.98	6664.96	6664.94	6664.93	6664.91	6664.88	6664.86	6664.84	6664.81	6664.78	6664.75	6664.72	6664.69	6664.65	6664.61	6664.58	6664.54	6664.5	6664.45	6664.41	6664.36	6664.31	6664.26	6664.21	6664.16	6664.1	6664.05	6663.99	6663.93	6663.87	6663.8	6663.74	6663.67	6663.6	6663.53	6663.46	6663.38	6663.31	6663.23	6663.15
6695.44	6695.44	6695.44	6695.44	6695.44	6695.44	6695.43	6695.43	6695.42	6695.41	6695.39	6695.38	6695.36	6695.34	6695.32	6695.3	6695.28	6695.25	6695.23	6695.2	6695.17	6695.14	6695.11	6695.07	6695.04	6695	6694.96	6694.92	6694.88	6694.83	6694.79	6694.74	6694.69	6694.64	6694.59	6694.53	6694.48	6694.42	6694.36	6694.3	6694.23	6694.17	6694.1	6694.03	6693.96	6693.89	6693.82	6693.74	6693.66	6693.58
6725.52	6725.52	6725.52	6725.52	6725.52	6725.52	6725.52	6725.51	6725.5	6725.49	6725.48	6725.46	6725.45	6725.43	6725.41	6725.39	6725.36	6725.34	6725.31	6725.29	6725.26	6725.23	6725.19	6725.16	6725.12	6725.09	6725.05	6725.01	6724.96	6724.92	6724.88	6724.83	6724.78	6724.73	6724.68	6724.62	6724.57	6724.51	6724.45	6724.39	6724.33	6724.27	6724.2	6724.13	6724.06	6723.99	6723.92	6723.84	6723.77	6723.69
6755.27	6755.27	6755.27	6755.27	6755.27	6755.27	6755.27	6755.26	6755.25	6755.24	6755.23	6755.22	6755.2	6755.18	6755.16	6755.14	6755.12	6755.09	6755.07	6755.04	6755.01	6754.98	6754.95	6754.92	6754.88	6754.84	6754.8	6754.76	6754.72	6754.68	6754.64	6754.59	6754.54	6754.49	6754.44	6754.39	6754.33	6754.28	6754.22	6754.16	6754.1	6754.03	6753.97	6753.9	6753.83	6753.76	6753.69	6753.61	6753.54	6753.46
6784.7	6784.7	6784.7	6784.7	6784.7	6784.7	6784.69	6784.69	6784.68	6784.67	6784.66	6784.64	6784.63	6784.61	6784.59	6784.57	6784.55	6784.52	6784.5	6784.47	6784.44	6784.41	6784.38	6784.35	6784.31	6784.27	6784.24	6784.2	6784.16	6784.11	6784.07	6784.02	6783.97	6783.93	6783.87	6783.82	6783.77	6783.71	6783.65	6783.6	6783.53	6783.47	6783.41	6783.34	6783.27	6783.2	6783.13	6783.06	6782.98	6782.91
6813.8	6813.8	6813.8	6813.8	6813.8	6813.8	6813.8	6813.79	6813.78	6813.77	6813.76	6813.75	6813.73	6813.71	6813.69	6813.67	6813.65	6813.63	6813.6	6813.58	6813.55	6813.52	6813.49	6813.45	6813.42	6813.38	6813.34	6813.31	6813.26	6813.22	6813.18	6813.13	6813.09	6813.04	6812.99	6812.94	6812.88	6812.83	6812.77	6812.71	6812.65	6812.59	6812.53	6812.46	6812.39	6812.32	6812.25	6812.18	6812.11	6812.03
6842.59	6842.59	6842.59	6842.59	6842.59	6842.58	6842.58	6842.57	6842.57	6842.56	6842.54	6842.53	6842.52	6842.5	6842.48	6842.46	6842.44	6842.41	6842.39	6842.36	6842.33	6842.3	6842.27	6842.24	6842.21	6842.17	6842.13	6842.09	6842.05	6842.01	6841.97	6841.92	6841.88	6841.83	6841.78	6841.73	6841.68	6841.62	6841.56	6841.51	6841.45	6841.39	6841.32	6841.26	6841.19	6841.12	6841.05	6840.98	6840.91	6840.83
6871.05	6871.05	6871.05	6871.05	6871.05	6871.05	6871.05	6871.04	6871.03	6871.02	6871.01	6871	6870.98	6870.97	6870.95	6870.93	6870.91	6870.88	6870.86	6870.83	6870.8	6870.77	6870.74	6870.71	6870.68	6870.64	6870.61	6870.57	6870.53	6870.49	6870.44	6870.4	6870.35	6870.31	6870.26	6870.21	6870.15	6870.1	6870.04	6869.99	6869.93	6869.87	6869.8	6869.74	6869.67	6869.61	6869.54	6869.47	6869.39	6869.32
6899.21	6899.21	6899.21	6899.21	6899.21	6899.21	6899.2	6899.2	6899.19	6899.18	6899.17	6899.15	6899.14	6899.12	6899.1	6899.08	6899.06	6899.04	6899.02	6898.99	6898.96	6898.93	6898.9	6898.87	6898.84	6898.8	6898.77	6898.73	6898.69	6898.65	6898.61	6898.56	6898.52	6898.47	6898.42	6898.37	6898.32	6898.26	6898.21	6898.15	6898.09	6898.04	6897.97	6897.91	6897.85	6897.78	6897.71	6897.64	6897.57	6897.49
6927.06	6927.06	6927.06	6927.06	6927.06	6927.05	6927.05	6927.04	6927.04	6927.03	6927.01	6927	6926.99	6926.97	6926.95	6926.93	6926.91	6926.89	6926.86	6926.84	6926.81	6926.78	6926.75	6926.72	6926.69	6926.65	6926.62	6926.58	6926.54	6926.5	6926.46	6926.41	6926.37	6926.32	6926.27	6926.23	6926.17	6926.12	6926.07	6926.01	6925.95	6925.89	6925.83	6925.77	6925.71	6925.64	6925.57	6925.5	6925.43	6925.36
6954.6	6954.6	6954.6	6954.6	6954.6	6954.59	6954.59	6954.58	6954.58	6954.57	6954.56	6954.54	6954.53	6954.51	6954.49	6954.47	6954.45	6954.43	6954.41	6954.38	6954.35	6954.33	6954.3	6954.26	6954.23	6954.2	6954.16	6954.13	6954.09	6954.05	6954.01	6953.96	6953.92	6953.87	6953.82	6953.77	6953.72	6953.67	6953.62	6953.56	6953.51	6953.45	6953.39	6953.33	6953.26	6953.2	6953.13	6953.06	6952.99	6952.92
6981.83	6981.83	6981.83	6981.83	6981.83	6981.83	6981.83	6981.82	6981.82	6981.81	6981.79	6981.78	6981.77	6981.75	6981.73	6981.71	6981.69	6981.67	6981.65	6981.62	6981.59	6981.57	6981.54	6981.51	6981.47	6981.44	6981.41	6981.37	6981.33	6981.29	6981.25	6981.21	6981.16	6981.12	6981.07	6981.02	6980.97	6980.92	6980.87	6980.81	6980.76	6980.7	6980.64	6980.58	6980.51	6980.45	6980.38	6980.32	6980.25	6980.17
7008.77	7008.77	7008.77	7008.77	7008.77	7008.77	7008.77	7008.76	7008.75	7008.75	7008.73	7008.72	7008.71	7008.69	7008.67	7008.65	7008.63	7008.61	7008.59	7008.56	7008.54	7008.51	7008.48	7008.45	7008.42	7008.38	7008.35	7008.31	7008.28	7008.24	7008.2	7008.15	7008.11	7008.06	7008.02	7007.97	7007.92	7007.87	7007.82	7007.76	7007.71	7007.65	7007.59	7007.53	7007.47	7007.4	7007.34	7007.27	7007.2	7007.13
7035.42	7035.42	7035.42	7035.42	7035.42	7035.42	7035.41	7035.41	7035.4	7035.39	7035.38	7035.37	7035.35	7035.33	7035.32	7035.3	7035.28	7035.26	7035.23	7035.21	7035.18	7035.16	7035.13	7035.1	7035.06	7035.03	7035	7034.96	7034.92	7034.89	7034.85	7034.8	7034.76	7034.72	7034.67	7034.62	7034.57	7034.52	7034.47	7034.42	7034.36	7034.31	7034.25	7034.19	7034.13	7034.06	7034	7033.93	7033.86	7033.79
7061.77	7061.77	7061.77	7061.77	7061.77	7061.77	7061.76	7061.76	7061.75	7061.74	7061.73	7061.72	7061.7	7061.69	7061.67	7061.65	7061.63	7061.61	7061.59	7061.56	7061.54	7061.51	7061.48	7061.45	7061.42	7061.39	7061.35	7061.32	7061.28	7061.24	7061.2	7061.16	7061.12	7061.07	7061.03	7060.98	7060.93	7060.88	7060.83	7060.78	7060.72	7060.67	7060.61	7060.55	7060.49	7060.43	7060.36	7060.3	7060.23	7060.16
7087.83	7087.83	7087.83	7087.83	7087.83	7087.83	7087.82	7087.82	7087.81	7087.8	7087.79	7087.78	7087.77	7087.75	7087.73	7087.71	7087.69	7087.67	7087.65	7087.63	7087.6	7087.57	7087.55	7087.52	7087.49	7087.45	7087.42	7087.38	7087.35	7087.31	7087.27	7087.23	7087.19	7087.14	7087.1	7087.05	7087	7086.96	7086.9	7086.85	7086.8	7086.74	7086.69	7086.63	7086.57	7086.51	7086.44	7086.38	7086.31	7086.24
7113.6	7113.6	7113.6	7113.6	7113.6	7113.6	7113.6	7113.59	7113.59	7113.58	7113.57	7113.56	7113.54	7113.53	7113.51	7113.49	7113.47	7113.45	7113.43	7113.4	7113.38	7113.35	7113.32	7113.3	7113.26	7113.23	7113.2	7113.16	7113.13	7113.09	7113.05	7113.01	7112.97	7112.93	7112.88	7112.84	7112.79	7112.74	7112.69	7112.64	7112.59	7112.53	7112.47	7112.42	7112.36	7112.3	7112.23	7112.17	7112.1	7112.03
7139.1	7139.1	7139.1	7139.1	7139.1	7139.1	7139.09	7139.09	7139.08	7139.07	7139.06	7139.05	7139.03	7139.02	7139	7138.98	7138.97	7138.94	7138.92	7138.9	7138.87	7138.85	7138.82	7138.79	7138.76	7138.73	7138.7	7138.66	7138.63	7138.59	7138.55	7138.51	7138.47	7138.43	7138.38	7138.34	7138.29	7138.24	7138.19	7138.14	7138.09	7138.03	7137.98	7137.92	7137.86	7137.8	7137.74	7137.68	7137.61	7137.54
7164.31	7164.31	7164.31	7164.31	7164.31	7164.31	7164.31	7164.3	7164.29	7164.28	7164.27	7164.26	7164.25	7164.23	7164.22	7164.2	7164.18	7164.16	7164.14	7164.11	7164.09	7164.06	7164.04	7164.01	7163.98	7163.95	7163.91	7163.88	7163.84	7163.81	7163.77	7163.73	7163.69	7163.65	7163.6	7163.56	7163.51	7163.47	7163.42	7163.37	7163.31	7163.26	7163.2	7163.15	7163.09	7163.03	7162.97	7162.91	7162.84	7162.77
7189.25	7189.25	7189.25	7189.25	7189.25	7189.25	7189.24	7189.24	7189.23	7189.22	7189.21	7189.2	7189.19	7189.17	7189.15	7189.14	7189.12	7189.1	7189.08	7189.05	7189.03	7189	7188.98	7188.95	7188.92	7188.89	7188.85	7188.82	7188.79	7188.75	7188.71	7188.67	7188.63	7188.59	7188.55	7188.5	7188.46	7188.41	7188.36	7188.31	7188.26	7188.21	7188.15	7188.1	7188.04	7187.98	7187.92	7187.86	7187.79	7187.73
7213.91	7213.91	7213.91	7213.91	7213.91	7213.91	7213.9	7213.9	7213.89	7213.88	7213.87	7213.86	7213.85	7213.83	7213.82	7213.8	7213.78	7213.76	7213.74	7213.72	7213.69	7213.67	7213.64	7213.61	7213.58	7213.55	7213.52	7213.49	7213.45	7213.42	7213.38	7213.34	7213.3	7213.26	7213.22	7213.17	7213.13	7213.08	7213.03	7212.98	7212.93	7212.88	7212.83	7212.77	7212.71	7212.66	7212.6	7212.53	7212.47	7212.41
7238.3	7238.3	7238.3	7238.3	7238.3	7238.3	7238.3	7238.29	7238.28	7238.28	7238.27	7238.25	7238.24	7238.23	7238.21	7238.19	7238.17	7238.15	7238.13	7238.11	7238.09	7238.06	7238.04	7238.01	7237.98	7237.95	7237.92	7237.88	7237.85	7237.81	7237.78	7237.74	7237.7	7237.66	7237.62	7237.57	7237.53	7237.48	7237.44	7237.39	7237.34	7237.28	7237.23	7237.18	7237.12	7237.06	7237	7236.94	7236.88	7236.81
7262.42	7262.42	7262.42	7262.42	7262.42	7262.42	7262.42	7262.42	7262.41	7262.4	7262.39	7262.38	7262.37	7262.35	7262.34	7262.32	7262.3	7262.28	7262.26	7262.24	7262.21	7262.19	7262.16	7262.13	7262.11	7262.08	7262.05	7262.01	7261.98	7261.94	7261.91	7261.87	7261.83	7261.79	7261.75	7261.71	7261.66	7261.62	7261.57	7261.52	7261.47	7261.42	7261.37	7261.31	7261.26	7261.2	7261.14	7261.08	7261.02	7260.96
7286.28	7286.28	7286.28	7286.28	7286.28	7286.28	7286.28	7286.27	7286.27	7286.26	7286.25	7286.24	7286.23	7286.21	7286.2	7286.18	7286.16	7286.14	7286.12	7286.1	7286.07	7286.05	7286.02	7286	7285.97	7285.94	7285.91	7285.88	7285.84	7285.81	7285.77	7285.74	7285.7	7285.66	7285.62	7285.57	7285.53	7285.48	7285.44	7285.39	7285.34	7285.29	7285.24	7285.18	7285.13	7285.07	7285.01	7284.95	7284.89	7284.83
7309.88	7309.88	7309.88	7309.88	7309.88	7309.88	7309.88	7309.87	7309.87	7309.86	7309.85	7309.84	7309.82	7309.81	7309.79	7309.78	7309.76	7309.74	7309.72	7309.7	7309.67	7309.65	7309.62	7309.6	7309.57	7309.54	7309.51	7309.48	7309.44	7309.41	7309.38	7309.34	7309.3	7309.26	7309.22	7309.18	7309.13	7309.09	7309.04	7309	7308.95	7308.9	7308.85	7308.79	7308.74	7308.68	7308.62	7308.57	7308.51	7308.44
7333.22	7333.22	7333.22	7333.22	7333.22	7333.22	7333.22	7333.21	7333.2	7333.2	7333.19	7333.17	7333.16	7333.15	7333.13	7333.12	7333.1	7333.08	7333.06	7333.04	7333.01	7332.99	7332.97	7332.94	7332.91	7332.88	7332.85	7332.82	7332.79	7332.75	7332.72	7332.68	7332.64	7332.61	7332.57	7332.52	7332.48	7332.44	7332.39	7332.34	7332.3	7332.25	7332.2	7332.14	7332.09	7332.03	7331.98	7331.92	7331.86	7331.8
7356.3	7356.3	7356.3	7356.3	7356.3	7356.3	7356.3	7356.29	7356.29	7356.28	7356.27	7356.26	7356.24	7356.23	7356.22	7356.2	7356.18	7356.16	7356.14	7356.12	7356.1	7356.08	7356.05	7356.02	7356	7355.97	7355.94	7355.91	7355.87	7355.84	7355.81	7355.77	7355.73	7355.69	7355.65	7355.61	7355.57	7355.53	7355.48	7355.44	7355.39	7355.34	7355.29	7355.24	7355.18	7355.13	7355.07	7355.01	7354.96	7354.9
7379.13	7379.13	7379.13	7379.13	7379.13	7379.13	7379.13	7379.12	7379.11	7379.11	7379.1	7379.09	7379.07	7379.06	7379.05	7379.03	7379.01	7378.99	7378.97	7378.95	7378.93	7378.91	7378.88	7378.86	7378.83	7378.8	7378.77	7378.74	7378.71	7378.67	7378.64	7378.6	7378.57	7378.53	7378.49	7378.45	7378.41	7378.36	7378.32	7378.27	7378.23	7378.18	7378.13	7378.08	7378.02	7377.97	7377.91	7377.86	7377.8	7377.74
7401.71	7401.71	7401.71	7401.71	7401.71	7401.71	7401.7	7401.7	7401.69	7401.68	7401.68	7401.66	7401.65	7401.64	7401.62	7401.61	7401.59	7401.57	7401.55	7401.53	7401.51	7401.49	7401.46	7401.44	7401.41	7401.38	7401.35	7401.32	7401.29	7401.26	7401.22	7401.19	7401.15	7401.11	7401.08	7401.04	7400.99	7400.95	7400.91	7400.86	7400.81	7400.77	7400.72	7400.67	7400.61	7400.56	7400.51	7400.45	7400.39	7400.33
7424.04	7424.04	7424.04	7424.04	7424.04	7424.04	7424.03	7424.03	7424.02	7424.02	7424.01	7424	7423.98	7423.97	7423.96	7423.94	7423.92	7423.9	7423.88	7423.86	7423.84	7423.82	7423.8	7423.77	7423.74	7423.72	7423.69	7423.66	7423.63	7423.59	7423.56	7423.52	7423.49	7423.45	7423.41	7423.37	7423.33	7423.29	7423.25	7423.2	7423.15	7423.11	7423.06	7423.01	7422.96	7422.9	7422.85	7422.79	7422.74	7422.68
7446.12	7446.12	7446.12	7446.12	7446.12	7446.12	7446.12	7446.11	7446.11	7446.1	7446.09	7446.08	7446.07	7446.06	7446.04	7446.03	7446.01	7445.99	7445.97	7445.95	7445.93	7445.91	7445.88	7445.86	7445.83	7445.8	7445.78	7445.75	7445.72	7445.68	7445.65	7445.62	7445.58	7445.54	7445.5	7445.47	7445.42	7445.38	7445.34	7445.3	7445.25	7445.2	7445.15	7445.1	7445.05	7445	7444.95	7444.89	7444.84	7444.78
7467.97	7467.97	7467.97	7467.97	7467.97	7467.97	7467.96	7467.96	7467.95	7467.94	7467.93	7467.92	7467.91	7467.9	7467.88	7467.87	7467.85	7467.83	7467.82	7467.8	7467.77	7467.75	7467.73	7467.7	7467.68	7467.65	7467.62	7467.59	7467.56	7467.53	7467.5	7467.46	7467.43	7467.39	7467.35	7467.32	7467.28	7467.23	7467.19	7467.15	7467.1	7467.06	7467.01	7466.96	7466.91	7466.86	7466.8	7466.75	7466.69	7466.64
7489.57	7489.57	7489.57	7489.57	7489.57	7489.57	7489.57	7489.56	7489.55	7489.55	7489.54	7489.53	7489.52	7489.5	7489.49	7489.47	7489.46	7489.44	7489.42	7489.4	7489.38	7489.36	7489.33	7489.31	7489.28	7489.26	7489.23	7489.2	7489.17	7489.14	7489.11	7489.07	7489.04	7489	7488.96	7488.93	7488.89	7488.84	7488.8	7488.76	7488.71	7488.67	7488.62	7488.57	7488.52	7488.47	7488.42	7488.36	7488.31	7488.25
7510.93	7510.93	7510.93	7510.93	7510.93	7510.93	7510.93	7510.93	7510.92	7510.91	7510.9	7510.89	7510.88	7510.87	7510.86	7510.84	7510.82	7510.81	7510.79	7510.77	7510.75	7510.73	7510.7	7510.68	7510.65	7510.63	7510.6	7510.57	7510.54	7510.51	7510.48	7510.44	7510.41	7510.37	7510.34	7510.3	7510.26	7510.22	7510.18	7510.13	7510.09	7510.04	7510	7509.95	7509.9	7509.85	7509.8	7509.74	7509.69	7509.63
7532.07	7532.07	7532.07	7532.07	7532.07	7532.07	7532.06	7532.06	7532.05	7532.04	7532.04	7532.03	7532.01	7532	7531.99	7531.97	7531.96	7531.94	7531.92	7531.9	7531.88	7531.86	7531.84	7531.81	7531.79	7531.76	7531.73	7531.7	7531.68	7531.64	7531.61	7531.58	7531.55	7531.51	7531.47	7531.44	7531.4	7531.36	7531.32	7531.27	7531.23	7531.18	7531.14	7531.09	7531.04	7530.99	7530.94	7530.89	7530.83	7530.78
7552.97	7552.97	7552.97	7552.97	7552.97	7552.96	7552.96	7552.96	7552.95	7552.94	7552.94	7552.93	7552.91	7552.9	7552.89	7552.87	7552.86	7552.84	7552.82	7552.8	7552.78	7552.76	7552.74	7552.71	7552.69	7552.66	7552.64	7552.61	7552.58	7552.55	7552.52	7552.48	7552.45	7552.42	7552.38	7552.34	7552.3	7552.26	7552.22	7552.18	7552.14	7552.09	7552.05	7552	7551.95	7551.9	7551.85	7551.8	7551.75	7551.69
7573.64	7573.64	7573.64	7573.64	7573.64	7573.63	7573.63	7573.63	7573.62	7573.61	7573.61	7573.6	7573.58	7573.57	7573.56	7573.54	7573.53	7573.51	7573.49	7573.47	7573.45	7573.43	7573.41	7573.39	7573.36	7573.34	7573.31	7573.28	7573.25	7573.22	7573.19	7573.16	7573.13	7573.09	7573.06	7573.02	7572.98	7572.94	7572.9	7572.86	7572.82	7572.77	7572.73	7572.68	7572.63	7572.58	7572.53	7572.48	7572.43	7572.38
7594.08	7594.08	7594.08	7594.08	7594.08	7594.08	7594.07	7594.07	7594.06	7594.06	7594.05	7594.04	7594.03	7594.02	7594	7593.99	7593.97	7593.96	7593.94	7593.92	7593.9	7593.88	7593.86	7593.83	7593.81	7593.78	7593.76	7593.73	7593.7	7593.67	7593.64	7593.61	7593.57	7593.54	7593.51	7593.47	7593.43	7593.39	7593.35	7593.31	7593.27	7593.23	7593.18	7593.14	7593.09	7593.04	7592.99	7592.94	7592.89	7592.83
7614.3	7614.3	7614.3	7614.3	7614.3	7614.3	7614.29	7614.29	7614.28	7614.28	7614.27	7614.26	7614.25	7614.23	7614.22	7614.21	7614.19	7614.18	7614.16	7614.14	7614.12	7614.1	7614.08	7614.05	7614.03	7614	7613.98	7613.95	7613.92	7613.89	7613.86	7613.83	7613.8	7613.77	7613.73	7613.69	7613.66	7613.62	7613.58	7613.54	7613.5	7613.45	7613.41	7613.36	7613.32	7613.27	7613.22	7613.17	7613.12	7613.07
7634.29	7634.29	7634.29	7634.29	7634.29	7634.29	7634.29	7634.29	7634.28	7634.27	7634.26	7634.25	7634.24	7634.23	7634.22	7634.2	7634.19	7634.17	7634.16	7634.14	7634.12	7634.1	7634.08	7634.05	7634.03	7634	7633.98	7633.95	7633.92	7633.89	7633.86	7633.83	7633.8	7633.77	7633.73	7633.7	7633.66	7633.62	7633.58	7633.54	7633.5	7633.46	7633.42	7633.37	7633.32	7633.28	7633.23	7633.18	7633.13	7633.08
7654.07	7654.07	7654.07	7654.07	7654.07	7654.07	7654.07	7654.06	7654.06	7654.05	7654.04	7654.03	7654.02	7654.01	7654	7653.98	7653.97	7653.95	7653.93	7653.92	7653.9	7653.88	7653.86	7653.83	7653.81	7653.78	7653.76	7653.73	7653.7	7653.68	7653.65	7653.62	7653.58	7653.55	7653.52	7653.48	7653.44	7653.41	7653.37	7653.33	7653.29	7653.25	7653.2	7653.16	7653.11	7653.07	7653.02	7652.97	7652.92	7652.87
7673.63	7673.63	7673.63	7673.63	7673.63	7673.63	7673.63	7673.62	7673.62	7673.61	7673.6	7673.59	7673.58	7673.57	7673.56	7673.54	7673.53	7673.51	7673.5	7673.48	7673.46	7673.44	7673.42	7673.4	7673.37	7673.35	7673.32	7673.3	7673.27	7673.24	7673.21	7673.18	7673.15	7673.12	7673.08	7673.05	7673.01	7672.97	7672.94	7672.9	7672.86	7672.81	7672.77	7672.73	7672.68	7672.64	7672.59	7672.54	7672.49	7672.44
7692.98	7692.98	7692.98	7692.98	7692.98	7692.97	7692.97	7692.97	7692.96	7692.96	7692.95	7692.94	7692.93	7692.92	7692.9	7692.89	7692.88	7692.86	7692.84	7692.83	7692.81	7692.79	7692.77	7692.74	7692.72	7692.7	7692.67	7692.65	7692.62	7692.59	7692.56	7692.53	7692.5	7692.47	7692.43	7692.4	7692.36	7692.33	7692.29	7692.25	7692.21	7692.17	7692.13	7692.08	7692.04	7691.99	7691.95	7691.9	7691.85	7691.8
7712.11	7712.11	7712.11	7712.11	7712.11	7712.11	7712.11	7712.1	7712.1	7712.09	7712.08	7712.07	7712.06	7712.05	7712.04	7712.02	7712.01	7711.99	7711.98	7711.96	7711.94	7711.92	7711.9	7711.88	7711.86	7711.83	7711.81	7711.78	7711.76	7711.73	7711.7	7711.67	7711.64	7711.61	7711.57	7711.54	7711.5	7711.47	7711.43	7711.39	7711.35	7711.31	7711.27	7711.23	7711.18	7711.14	7711.09	7711.04	7710.99	7710.94
7731.03	7731.03	7731.03	7731.03	7731.03	7731.03	7731.03	7731.02	7731.02	7731.01	7731	7731	7730.99	7730.97	7730.96	7730.95	7730.93	7730.92	7730.9	7730.88	7730.87	7730.85	7730.83	7730.8	7730.78	7730.76	7730.73	7730.71	7730.68	7730.65	7730.63	7730.6	7730.57	7730.53	7730.5	7730.47	7730.43	7730.4	7730.36	7730.32	7730.28	7730.24	7730.2	7730.16	7730.12	7730.07	7730.02	7729.98	7729.93	7729.88
7749.75	7749.75	7749.75	7749.75	7749.75	7749.75	7749.74	7749.74	7749.73	7749.73	7749.72	7749.71	7749.7	7749.69	7749.68	7749.66	7749.65	7749.63	7749.62	7749.6	7749.58	7749.56	7749.54	7749.52	7749.5	7749.48	7749.45	7749.43	7749.4	7749.37	7749.35	7749.32	7749.29	7749.25	7749.22	7749.19	7749.15	7749.12	7749.08	7749.05	7749.01	7748.97	7748.93	7748.88	7748.84	7748.8	7748.75	7748.7	7748.66	7748.61
7768.26	7768.26	7768.26	7768.26	7768.26	7768.26	7768.25	7768.25	7768.24	7768.24	7768.23	7768.22	7768.21	7768.2	7768.19	7768.17	7768.16	7768.15	7768.13	7768.11	7768.09	7768.08	7768.06	7768.03	7768.01	7767.99	7767.97	7767.94	7767.91	7767.89	7767.86	7767.83	7767.8	7767.77	7767.74	7767.71	7767.67	7767.64	7767.6	7767.56	7767.52	7767.49	7767.44	7767.4	7767.36	7767.32	7767.27	7767.23	7767.18	7767.13
7786.56	7786.56	7786.56	7786.56	7786.56	7786.56	7786.56	7786.56	7786.55	7786.54	7786.54	7786.53	7786.52	7786.51	7786.5	7786.48	7786.47	7786.45	7786.44	7786.42	7786.4	7786.38	7786.36	7786.34	7786.32	7786.3	7786.28	7786.25	7786.23	7786.2	7786.17	7786.14	7786.11	7786.08	7786.05	7786.02	7785.98	7785.95	7785.91	7785.88	7785.84	7785.8	7785.76	7785.72	7785.68	7785.63	7785.59	7785.54	7785.5	7785.45
7804.67	7804.67	7804.67	7804.67	7804.67	7804.67	7804.67	7804.66	7804.66	7804.65	7804.64	7804.63	7804.62	7804.61	7804.6	7804.59	7804.58	7804.56	7804.54	7804.53	7804.51	7804.49	7804.47	7804.45	7804.43	7804.41	7804.38	7804.36	7804.33	7804.31	7804.28	7804.25	7804.22	7804.19	7804.16	7804.13	7804.1	7804.06	7804.03	7803.99	7803.95	7803.91	7803.87	7803.83	7803.79	7803.75	7803.71	7803.66	7803.61	7803.57
7822.58	7822.58	7822.58	7822.58	7822.58	7822.58	7822.57	7822.57	7822.56	7822.56	7822.55	7822.54	7822.53	7822.52	7822.51	7822.5	7822.48	7822.47	7822.45	7822.44	7822.42	7822.4	7822.38	7822.36	7822.34	7822.32	7822.29	7822.27	7822.25	7822.22	7822.19	7822.16	7822.14	7822.11	7822.07	7822.04	7822.01	7821.98	7821.94	7821.9	7821.87	7821.83	7821.79	7821.75	7821.71	7821.67	7821.62	7821.58	7821.53	7821.49
7840.29	7840.29	7840.29	7840.29	7840.29	7840.29	7840.28	7840.28	7840.27	7840.27	7840.26	7840.25	7840.24	7840.23	7840.22	7840.21	7840.19	7840.18	7840.16	7840.15	7840.13	7840.11	7840.09	7840.07	7840.05	7840.03	7840.01	7839.98	7839.96	7839.93	7839.91	7839.88	7839.85	7839.82	7839.79	7839.76	7839.73	7839.69	7839.66	7839.62	7839.59	7839.55	7839.51	7839.47	7839.43	7839.39	7839.34	7839.3	7839.25	7839.21
7857.8	7857.8	7857.8	7857.8	7857.8	7857.8	7857.8	7857.8	7857.79	7857.78	7857.78	7857.77	7857.76	7857.75	7857.74	7857.72	7857.71	7857.7	7857.68	7857.67	7857.65	7857.63	7857.61	7857.59	7857.57	7857.55	7857.53	7857.5	7857.48	7857.45	7857.43	7857.4	7857.37	7857.34	7857.31	7857.28	7857.25	7857.21	7857.18	7857.15	7857.11	7857.07	7857.03	7856.99	7856.95	7856.91	7856.87	7856.83	7856.78	7856.74
7875.13	7875.13	7875.13	7875.13	7875.13	7875.13	7875.12	7875.12	7875.11	7875.11	7875.1	7875.09	7875.08	7875.07	7875.06	7875.05	7875.04	7875.02	7875.01	7874.99	7874.97	7874.96	7874.94	7874.92	7874.9	7874.88	7874.85	7874.83	7874.81	7874.78	7874.75	7874.73	7874.7	7874.67	7874.64	7874.61	7874.58	7874.55	7874.51	7874.48	7874.44	7874.4	7874.37	7874.33	7874.29	7874.25	7874.2	7874.16	7874.12	7874.07
7892.26	7892.26	7892.26	7892.26	7892.26	7892.26	7892.26	7892.25	7892.25	7892.24	7892.23	7892.23	7892.22	7892.21	7892.2	7892.18	7892.17	7892.16	7892.14	7892.13	7892.11	7892.09	7892.07	7892.05	7892.03	7892.01	7891.99	7891.97	7891.94	7891.92	7891.89	7891.87	7891.84	7891.81	7891.78	7891.75	7891.72	7891.68	7891.65	7891.62	7891.58	7891.55	7891.51	7891.47	7891.43	7891.39	7891.35	7891.3	7891.26	7891.22
7909.2	7909.2	7909.2	7909.2	7909.2	7909.2	7909.2	7909.2	7909.19	7909.19	7909.18	7909.17	7909.16	7909.15	7909.14	7909.13	7909.12	7909.1	7909.09	7909.07	7909.06	7909.04	7909.02	7909	7908.98	7908.96	7908.94	7908.92	7908.89	7908.87	7908.84	7908.82	7908.79	7908.76	7908.73	7908.7	7908.67	7908.64	7908.6	7908.57	7908.53	7908.5	7908.46	7908.42	7908.38	7908.34	7908.3	7908.26	7908.22	7908.17
7925.96	7925.96	7925.96	7925.96	7925.96	7925.96	7925.96	7925.96	7925.95	7925.95	7925.94	7925.93	7925.92	7925.91	7925.9	7925.89	7925.88	7925.86	7925.85	7925.83	7925.82	7925.8	7925.78	7925.76	7925.74	7925.72	7925.7	7925.68	7925.65	7925.63	7925.6	7925.58	7925.55	7925.52	7925.49	7925.46	7925.43	7925.4	7925.37	7925.34	7925.3	7925.27	7925.23	7925.19	7925.15	7925.11	7925.07	7925.03	7924.99	7924.94
7942.54	7942.54	7942.54	7942.54	7942.54	7942.54	7942.54	7942.53	7942.53	7942.52	7942.52	7942.51	7942.5	7942.49	7942.48	7942.47	7942.45	7942.44	7942.43	7942.41	7942.39	7942.38	7942.36	7942.34	7942.32	7942.3	7942.28	7942.26	7942.23	7942.21	7942.18	7942.16	7942.13	7942.1	7942.08	7942.05	7942.02	7941.98	7941.95	7941.92	7941.88	7941.85	7941.81	7941.78	7941.74	7941.7	7941.66	7941.62	7941.57	7941.53
7958.93	7958.93	7958.93	7958.93	7958.93	7958.93	7958.93	7958.93	7958.92	7958.92	7958.91	7958.9	7958.89	7958.88	7958.87	7958.86	7958.85	7958.83	7958.82	7958.81	7958.79	7958.77	7958.75	7958.74	7958.72	7958.7	7958.68	7958.65	7958.63	7958.61	7958.58	7958.56	7958.53	7958.5	7958.47	7958.44	7958.41	7958.38	7958.35	7958.32	7958.28	7958.25	7958.21	7958.18	7958.14	7958.1	7958.06	7958.02	7957.98	7957.93
7975.15	7975.15	7975.15	7975.15	7975.15	7975.15	7975.14	7975.14	7975.14	7975.13	7975.12	7975.12	7975.11	7975.1	7975.09	7975.08	7975.06	7975.05	7975.04	7975.02	7975	7974.99	7974.97	7974.95	7974.93	7974.91	7974.89	7974.87	7974.85	7974.82	7974.8	7974.77	7974.75	7974.72	7974.69	7974.66	7974.63	7974.6	7974.57	7974.54	7974.51	7974.47	7974.44	7974.4	7974.36	7974.32	7974.28	7974.24	7974.2	7974.16
7991.18	7991.18	7991.18	7991.18	7991.18	7991.18	7991.18	7991.18	7991.17	7991.17	7991.16	7991.15	7991.14	7991.13	7991.12	7991.11	7991.1	7991.09	7991.07	7991.06	7991.04	7991.03	7991.01	7990.99	7990.97	7990.95	7990.93	7990.91	7990.89	7990.86	7990.84	7990.81	7990.79	7990.76	7990.73	7990.7	7990.68	7990.64	7990.61	7990.58	7990.55	7990.51	7990.48	7990.44	7990.41	7990.37	7990.33	7990.29	7990.25	7990.21
8007.04	8007.04	8007.04	8007.04	8007.04	8007.04	8007.04	8007.04	8007.03	8007.03	8007.02	8007.01	8007	8006.99	8006.98	8006.97	8006.96	8006.95	8006.93	8006.92	8006.9	8006.89	8006.87	8006.85	8006.83	8006.81	8006.79	8006.77	8006.75	8006.73	8006.7	8006.68	8006.65	8006.63	8006.6	8006.57	8006.54	8006.51	8006.48	8006.45	8006.41	8006.38	8006.35	8006.31	8006.27	8006.24	8006.2	8006.16	8006.12	8006.08
8022.73	8022.73	8022.73	8022.73	8022.73	8022.73	8022.72	8022.72	8022.72	8022.71	8022.7	8022.7	8022.69	8022.68	8022.67	8022.66	8022.65	8022.63	8022.62	8022.61	8022.59	8022.57	8022.56	8022.54	8022.52	8022.5	8022.48	8022.46	8022.44	8022.41	8022.39	8022.37	8022.34	8022.32	8022.29	8022.26	8022.23	8022.2	8022.17	8022.14	8022.11	8022.07	8022.04	8022	8021.97	8021.93	8021.89	8021.85	8021.81	8021.77
8038.24	8038.24	8038.24	8038.24	8038.24	8038.24	8038.24	8038.23	8038.23	8038.22	8038.22	8038.21	8038.2	8038.19	8038.18	8038.17	8038.16	8038.15	8038.13	8038.12	8038.1	8038.09	8038.07	8038.05	8038.04	8038.02	8038	8037.98	8037.95	8037.93	8037.91	8037.88	8037.86	8037.83	8037.81	8037.78	8037.75	8037.72	8037.69	8037.66	8037.63	8037.59	8037.56	8037.53	8037.49	8037.45	8037.41	8037.38	8037.34	8037.3
8053.58	8053.58	8053.58	8053.58	8053.58	8053.58	8053.58	8053.58	8053.57	8053.57	8053.56	8053.55	8053.55	8053.54	8053.53	8053.52	8053.5	8053.49	8053.48	8053.46	8053.45	8053.43	8053.42	8053.4	8053.38	8053.36	8053.34	8053.32	8053.3	8053.28	8053.25	8053.23	8053.21	8053.18	8053.15	8053.13	8053.1	8053.07	8053.04	8053.01	8052.98	8052.94	8052.91	8052.88	8052.84	8052.8	8052.77	8052.73	8052.69	8052.65
8068.76	8068.76	8068.76	8068.76	8068.76	8068.76	8068.76	8068.75	8068.75	8068.74	8068.74	8068.73	8068.72	8068.71	8068.7	8068.69	8068.68	8068.67	8068.65	8068.64	8068.63	8068.61	8068.59	8068.58	8068.56	8068.54	8068.52	8068.5	8068.48	8068.46	8068.43	8068.41	8068.38	8068.36	8068.33	8068.31	8068.28	8068.25	8068.22	8068.19	8068.16	8068.13	8068.09	8068.06	8068.02	8067.99	8067.95	8067.91	8067.87	8067.83
8083.77	8083.77	8083.77	8083.77	8083.77	8083.77	8083.76	8083.76	8083.76	8083.75	8083.74	8083.74	8083.73	8083.72	8083.71	8083.7	8083.69	8083.68	8083.66	8083.65	8083.63	8083.62	8083.6	8083.59	8083.57	8083.55	8083.53	8083.51	8083.49	8083.47	8083.44	8083.42	8083.4	8083.37	8083.35	8083.32	8083.29	8083.26	8083.23	8083.2	8083.17	8083.14	8083.11	8083.07	8083.04	8083	8082.97	8082.93	8082.89	8082.85
8098.61	8098.61	8098.61	8098.61	8098.61	8098.61	8098.61	8098.6	8098.6	8098.59	8098.59	8098.58	8098.57	8098.56	8098.55	8098.54	8098.53	8098.52	8098.51	8098.49	8098.48	8098.46	8098.45	8098.43	8098.41	8098.4	8098.38	8098.36	8098.34	8098.31	8098.29	8098.27	8098.24	8098.22	8098.19	8098.17	8098.14	8098.11	8098.08	8098.05	8098.02	8097.99	8097.96	8097.92	8097.89	8097.86	8097.82	8097.78	8097.74	8097.71
8113.29	8113.29	8113.29	8113.29	8113.29	8113.29	8113.29	8113.28	8113.28	8113.27	8113.27	8113.26	8113.25	8113.25	8113.24	8113.23	8113.21	8113.2	8113.19	8113.18	8113.16	8113.15	8113.13	8113.11	8113.1	8113.08	8113.06	8113.04	8113.02	8113	8112.98	8112.95	8112.93	8112.9	8112.88	8112.85	8112.83	8112.8	8112.77	8112.74	8112.71	8112.68	8112.65	8112.61	8112.58	8112.54	8112.51	8112.47	8112.43	8112.4
8127.81	8127.81	8127.81	8127.81	8127.81	8127.81	8127.81	8127.8	8127.8	8127.79	8127.79	8127.78	8127.77	8127.76	8127.76	8127.74	8127.73	8127.72	8127.71	8127.7	8127.68	8127.67	8127.65	8127.63	8127.62	8127.6	8127.58	8127.56	8127.54	8127.52	8127.5	8127.48	8127.45	8127.43	8127.4	8127.38	8127.35	8127.32	8127.29	8127.26	8127.23	8127.2	8127.17	8127.14	8127.11	8127.07	8127.04	8127	8126.96	8126.92
8142.17	8142.17	8142.17	8142.17	8142.17	8142.17	8142.17	8142.16	8142.16	8142.15	8142.15	8142.14	8142.13	8142.12	8142.12	8142.11	8142.09	8142.08	8142.07	8142.06	8142.04	8142.03	8142.01	8142	8141.98	8141.96	8141.94	8141.92	8141.9	8141.88	8141.86	8141.84	8141.82	8141.79	8141.77	8141.74	8141.71	8141.69	8141.66	8141.63	8141.6	8141.57	8141.54	8141.51	8141.47	8141.44	8141.4	8141.37	8141.33	8141.29
8156.37	8156.37	8156.37	8156.37	8156.37	8156.37	8156.37	8156.37	8156.36	8156.36	8156.35	8156.34	8156.34	8156.33	8156.32	8156.31	8156.3	8156.29	8156.27	8156.26	8156.25	8156.23	8156.22	8156.2	8156.18	8156.17	8156.15	8156.13	8156.11	8156.09	8156.07	8156.04	8156.02	8156	8155.97	8155.95	8155.92	8155.89	8155.87	8155.84	8155.81	8155.78	8155.75	8155.72	8155.68	8155.65	8155.61	8155.58	8155.54	8155.51
8170.42	8170.42	8170.42	8170.42	8170.42	8170.42	8170.41	8170.41	8170.41	8170.4	8170.4	8170.39	8170.38	8170.37	8170.37	8170.36	8170.34	8170.33	8170.32	8170.31	8170.29	8170.28	8170.26	8170.25	8170.23	8170.21	8170.2	8170.18	8170.16	8170.14	8170.12	8170.09	8170.07	8170.05	8170.02	8170	8169.97	8169.95	8169.92	8169.89	8169.86	8169.83	8169.8	8169.77	8169.74	8169.7	8169.67	8169.63	8169.6	8169.56
8184.31	8184.31	8184.31	8184.31	8184.31	8184.31	8184.31	8184.3	8184.3	8184.3	8184.29	8184.28	8184.28	8184.27	8184.26	8184.25	8184.24	8184.23	8184.21	8184.2	8184.19	8184.17	8184.16	8184.14	8184.13	8184.11	8184.09	8184.07	8184.05	8184.03	8184.01	8183.99	8183.97	8183.94	8183.92	8183.9	8183.87	8183.84	8183.82	8183.79	8183.76	8183.73	8183.7	8183.67	8183.64	8183.6	8183.57	8183.54	8183.5	8183.46
8198.05	8198.05	8198.05	8198.05	8198.05	8198.05	8198.05	8198.04	8198.04	8198.03	8198.03	8198.02	8198.02	8198.01	8198	8197.99	8197.98	8197.97	8197.95	8197.94	8197.93	8197.91	8197.9	8197.88	8197.87	8197.85	8197.83	8197.81	8197.8	8197.78	8197.75	8197.73	8197.71	8197.69	8197.66	8197.64	8197.61	8197.59	8197.56	8197.53	8197.51	8197.48	8197.45	8197.42	8197.38	8197.35	8197.32	8197.28	8197.25	8197.21
8211.64	8211.64	8211.64	8211.64	8211.64	8211.64	8211.64	8211.63	8211.63	8211.62	8211.62	8211.61	8211.6	8211.6	8211.59	8211.58	8211.57	8211.56	8211.54	8211.53	8211.52	8211.5	8211.49	8211.47	8211.46	8211.44	8211.42	8211.41	8211.39	8211.37	8211.35	8211.33	8211.3	8211.28	8211.26	8211.23	8211.21	8211.18	8211.16	8211.13	8211.1	8211.07	8211.04	8211.01	8210.98	8210.95	8210.91	8210.88	8210.85	8210.81
8225.08	8225.08	8225.08	8225.08	8225.08	8225.08	8225.08	8225.07	8225.07	8225.06	8225.06	8225.05	8225.04	8225.04	8225.03	8225.02	8225.01	8225	8224.99	8224.97	8224.96	8224.95	8224.93	8224.92	8224.9	8224.88	8224.87	8224.85	8224.83	8224.81	8224.79	8224.77	8224.75	8224.72	8224.7	8224.68	8224.65	8224.63	8224.6	8224.57	8224.55	8224.52	8224.49	8224.46	8224.43	8224.39	8224.36	8224.33	8224.29	8224.26
8238.37	8238.37	8238.37	8238.37	8238.37	8238.37	8238.37	8238.36	8238.36	8238.36	8238.35	8238.34	8238.34	8238.33	8238.32	8238.31	8238.3	8238.29	8238.28	8238.27	8238.25	8238.24	8238.22	8238.21	8238.19	8238.18	8238.16	8238.14	8238.12	8238.1	8238.08	8238.06	8238.04	8238.02	8238	8237.97	8237.95	8237.92	8237.9	8237.87	8237.84	8237.82	8237.79	8237.76	8237.73	8237.69	8237.66	8237.63	8237.59	8237.56
8251.52	8251.52	8251.52	8251.52	8251.52	8251.52	8251.51	8251.51	8251.51	8251.5	8251.5	8251.49	8251.48	8251.48	8251.47	8251.46	8251.45	8251.44	8251.43	8251.41	8251.4	8251.39	8251.37	8251.36	8251.34	8251.33	8251.31	8251.29	8251.27	8251.25	8251.23	8251.21	8251.19	8251.17	8251.15	8251.12	8251.1	8251.07	8251.05	8251.02	8251	8250.97	8250.94	8250.91	8250.88	8250.85	8250.82	8250.78	8250.75	8250.71
8264.52	8264.52	8264.52	8264.52	8264.52	8264.52	8264.52	8264.51	8264.51	8264.5	8264.5	8264.49	8264.49	8264.48	8264.47	8264.46	8264.45	8264.44	8264.43	8264.42	8264.4	8264.39	8264.38	8264.36	8264.35	8264.33	8264.31	8264.3	8264.28	8264.26	8264.24	8264.22	8264.2	8264.18	8264.15	8264.13	8264.11	8264.08	8264.06	8264.03	8264	8263.98	8263.95	8263.92	8263.89	8263.86	8263.83	8263.79	8263.76	8263.73
8277.38	8277.38	8277.38	8277.38	8277.38	8277.38	8277.37	8277.37	8277.37	8277.36	8277.36	8277.35	8277.35	8277.34	8277.33	8277.32	8277.31	8277.3	8277.29	8277.28	8277.26	8277.25	8277.24	8277.22	8277.21	8277.19	8277.17	8277.16	8277.14	8277.12	8277.1	8277.08	8277.06	8277.04	8277.02	8276.99	8276.97	8276.95	8276.92	8276.89	8276.87	8276.84	8276.81	8276.78	8276.75	8276.72	8276.69	8276.66	8276.63	8276.59
8290.09	8290.09	8290.09	8290.09	8290.09	8290.09	8290.09	8290.09	8290.09	8290.08	8290.08	8290.07	8290.06	8290.06	8290.05	8290.04	8290.03	8290.02	8290.01	8290	8289.98	8289.97	8289.96	8289.94	8289.93	8289.91	8289.89	8289.88	8289.86	8289.84	8289.82	8289.8	8289.78	8289.76	8289.74	8289.72	8289.69	8289.67	8289.64	8289.62	8289.59	8289.56	8289.54	8289.51	8289.48	8289.45	8289.42	8289.39	8289.35	8289.32
8302.67	8302.67	8302.67	8302.67	8302.67	8302.67	8302.67	8302.67	8302.66	8302.66	8302.65	8302.65	8302.64	8302.63	8302.63	8302.62	8302.61	8302.6	8302.59	8302.58	8302.56	8302.55	8302.54	8302.52	8302.51	8302.49	8302.48	8302.46	8302.44	8302.42	8302.4	8302.38	8302.36	8302.34	8302.32	8302.3	8302.28	8302.25	8302.23	8302.2	8302.18	8302.15	8302.12	8302.09	8302.06	8302.03	8302	8301.97	8301.94	8301.91
8315.11	8315.11	8315.11	8315.11	8315.11	8315.11	8315.11	8315.11	8315.11	8315.1	8315.1	8315.09	8315.08	8315.08	8315.07	8315.06	8315.05	8315.04	8315.03	8315.02	8315	8314.99	8314.98	8314.96	8314.95	8314.93	8314.92	8314.9	8314.88	8314.87	8314.85	8314.83	8314.81	8314.79	8314.76	8314.74	8314.72	8314.7	8314.67	8314.65	8314.62	8314.59	8314.57	8314.54	8314.51	8314.48	8314.45	8314.42	8314.39	8314.36
8327.42	8327.42	8327.42	8327.42	8327.42	8327.42	8327.42	8327.41	8327.41	8327.4	8327.4	8327.39	8327.39	8327.38	8327.37	8327.36	8327.35	8327.34	8327.33	8327.32	8327.31	8327.3	8327.28	8327.27	8327.25	8327.24	8327.22	8327.21	8327.19	8327.17	8327.15	8327.13	8327.11	8327.09	8327.07	8327.05	8327.03	8327	8326.98	8326.96	8326.93	8326.9	8326.88	8326.85	8326.82	8326.79	8326.76	8326.73	8326.7	8326.67
8339.59	8339.59	8339.59	8339.59	8339.59	8339.59	8339.58	8339.58	8339.58	8339.57	8339.57	8339.56	8339.56	8339.55	8339.54	8339.53	8339.52	8339.51	8339.5	8339.49	8339.48	8339.47	8339.45	8339.44	8339.43	8339.41	8339.39	8339.38	8339.36	8339.34	8339.33	8339.31	8339.29	8339.27	8339.25	8339.22	8339.2	8339.18	8339.15	8339.13	8339.1	8339.08	8339.05	8339.02	8339	8338.97	8338.94	8338.91	8338.88	8338.84
8351.62	8351.62	8351.62	8351.62	8351.62	8351.62	8351.62	8351.62	8351.61	8351.61	8351.6	8351.6	8351.59	8351.58	8351.58	8351.57	8351.56	8351.55	8351.54	8351.53	8351.52	8351.5	8351.49	8351.48	8351.46	8351.45	8351.43	8351.42	8351.4	8351.38	8351.36	8351.34	8351.32	8351.3	8351.28	8351.26	8351.24	8351.22	8351.19	8351.17	8351.14	8351.12	8351.09	8351.07	8351.04	8351.01	8350.98	8350.95	8350.92	8350.89
8363.52	8363.52	8363.52	8363.52	8363.52	8363.52	8363.52	8363.52	8363.52	8363.51	8363.51	8363.5	8363.49	8363.49	8363.48	8363.47	8363.46	8363.45	8363.44	8363.43	8363.42	8363.41	8363.39	8363.38	8363.37	8363.35	8363.34	8363.32	8363.3	8363.29	8363.27	8363.25	8363.23	8363.21	8363.19	8363.17	8363.15	8363.12	8363.1	8363.08	8363.05	8363.03	8363	8362.98	8362.95	8362.92	8362.89	8362.86	8362.83	8362.8
8375.3	8375.3	8375.3	8375.3	8375.3	8375.3	8375.29	8375.29	8375.29	8375.28	8375.28	8375.27	8375.27	8375.26	8375.25	8375.24	8375.24	8375.23	8375.22	8375.2	8375.19	8375.18	8375.17	8375.15	8375.14	8375.13	8375.11	8375.1	8375.08	8375.06	8375.04	8375.03	8375.01	8374.99	8374.97	8374.95	8374.92	8374.9	8374.88	8374.86	8374.83	8374.81	8374.78	8374.75	8374.73	8374.7	8374.67	8374.64	8374.61	8374.58
8386.94	8386.94	8386.94	8386.94	8386.94	8386.94	8386.94	8386.94	8386.93	8386.93	8386.92	8386.92	8386.91	8386.9	8386.9	8386.89	8386.88	8386.87	8386.86	8386.85	8386.84	8386.83	8386.81	8386.8	8386.79	8386.77	8386.76	8386.74	8386.72	8386.71	8386.69	8386.67	8386.65	8386.63	8386.61	8386.59	8386.57	8386.55	8386.53	8386.5	8386.48	8386.45	8386.43	8386.4	8386.38	8386.35	8386.32	8386.29	8386.26	8386.23
8398.45	8398.45	8398.45	8398.45	8398.45	8398.45	8398.45	8398.45	8398.45	8398.44	8398.44	8398.43	8398.43	8398.42	8398.41	8398.4	8398.4	8398.39	8398.38	8398.37	8398.35	8398.34	8398.33	8398.32	8398.3	8398.29	8398.27	8398.26	8398.24	8398.23	8398.21	8398.19	8398.17	8398.15	8398.13	8398.11	8398.09	8398.07	8398.05	8398.02	8398	8397.97	8397.95	8397.92	8397.9	8397.87	8397.84	8397.81	8397.78	8397.75
8409.84	8409.84	8409.84	8409.84	8409.84	8409.84	8409.84	8409.84	8409.84	8409.83	8409.83	8409.82	8409.82	8409.81	8409.8	8409.79	8409.78	8409.78	8409.77	8409.76	8409.74	8409.73	8409.72	8409.71	8409.69	8409.68	8409.66	8409.65	8409.63	8409.62	8409.6	8409.58	8409.56	8409.54	8409.52	8409.5	8409.48	8409.46	8409.44	8409.42	8409.39	8409.37	8409.34	8409.32	8409.29	8409.27	8409.24	8409.21	8409.18	8409.15
8421.11	8421.11	8421.11	8421.11	8421.11	8421.11	8421.11	8421.1	8421.1	8421.1	8421.09	8421.09	8421.08	8421.07	8421.07	8421.06	8421.05	8421.04	8421.03	8421.02	8421.01	8421	8420.99	8420.97	8420.96	8420.95	8420.93	8420.92	8420.9	8420.88	8420.87	8420.85	8420.83	8420.81	8420.79	8420.77	8420.75	8420.73	8420.71	8420.69	8420.66	8420.64	8420.61	8420.59	8420.56	8420.54	8420.51	8420.48	8420.45	8420.42
8432.25	8432.25	8432.25	8432.25	8432.25	8432.25	8432.25	8432.24	8432.24	8432.24	8432.23	8432.23	8432.22	8432.21	8432.21	8432.2	8432.19	8432.18	8432.17	8432.16	8432.15	8432.14	8432.13	8432.11	8432.1	8432.09	8432.07	8432.06	8432.04	8432.03	8432.01	8431.99	8431.97	8431.96	8431.94	8431.92	8431.9	8431.87	8431.85	8431.83	8431.81	8431.78	8431.76	8431.73	8431.71	8431.68	8431.65	8431.63	8431.6	8431.57
8443.27	8443.27	8443.27	8443.27	8443.27	8443.27	8443.26	8443.26	8443.26	8443.25	8443.25	8443.24	8443.24	8443.23	8443.23	8443.22	8443.21	8443.2	8443.19	8443.18	8443.17	8443.16	8443.15	8443.13	8443.12	8443.11	8443.09	8443.08	8443.06	8443.05	8443.03	8443.01	8442.99	8442.98	8442.96	8442.94	8442.92	8442.9	8442.87	8442.85	8442.83	8442.81	8442.78	8442.76	8442.73	8442.71	8442.68	8442.65	8442.62	8442.59
8454.16	8454.16	8454.16	8454.16	8454.16	8454.16	8454.16	8454.16	8454.16	8454.15	8454.15	8454.14	8454.14	8454.13	8454.12	8454.11	8454.11	8454.1	8454.09	8454.08	8454.07	8454.06	8454.04	8454.03	8454.02	8454.01	8453.99	8453.98	8453.96	8453.95	8453.93	8453.91	8453.89	8453.88	8453.86	8453.84	8453.82	8453.8	8453.78	8453.75	8453.73	8453.71	8453.68	8453.66	8453.64	8453.61	8453.58	8453.56	8453.53	8453.5
8464.94	8464.94	8464.94	8464.94	8464.94	8464.94	8464.94	8464.94	8464.93	8464.93	8464.92	8464.92	8464.91	8464.91	8464.9	8464.89	8464.88	8464.88	8464.87	8464.86	8464.85	8464.83	8464.82	8464.81	8464.8	8464.78	8464.77	8464.76	8464.74	8464.73	8464.71	8464.69	8464.68	8464.66	8464.64	8464.62	8464.6	8464.58	8464.56	8464.54	8464.51	8464.49	8464.47	8464.44	8464.42	8464.39	8464.37	8464.34	8464.31	8464.28
8475.6	8475.6	8475.6	8475.6	8475.6	8475.6	8475.6	8475.6	8475.59	8475.59	8475.58	8475.58	8475.57	8475.57	8475.56	8475.55	8475.54	8475.54	8475.53	8475.52	8475.51	8475.5	8475.48	8475.47	8475.46	8475.45	8475.43	8475.42	8475.4	8475.39	8475.37	8475.35	8475.34	8475.32	8475.3	8475.28	8475.26	8475.24	8475.22	8475.2	8475.18	8475.16	8475.13	8475.11	8475.08	8475.06	8475.03	8475.01	8474.98	8474.95
8486.14	8486.14	8486.14	8486.14	8486.14	8486.14	8486.14	8486.14	8486.13	8486.13	8486.13	8486.12	8486.12	8486.11	8486.1	8486.1	8486.09	8486.08	8486.07	8486.06	8486.05	8486.04	8486.03	8486.01	8486	8485.99	8485.98	8485.96	8485.95	8485.93	8485.92	8485.9	8485.88	8485.86	8485.85	8485.83	8485.81	8485.79	8485.77	8485.75	8485.72	8485.7	8485.68	8485.66	8485.63	8485.61	8485.58	8485.55	8485.53	8485.5
8496.57	8496.57	8496.57	8496.57	8496.57	8496.57	8496.57	8496.56	8496.56	8496.56	8496.55	8496.55	8496.54	8496.54	8496.53	8496.52	8496.51	8496.51	8496.5	8496.49	8496.48	8496.47	8496.45	8496.44	8496.43	8496.42	8496.4	8496.39	8496.38	8496.36	8496.34	8496.33	8496.31	8496.29	8496.28	8496.26	8496.24	8496.22	8496.2	8496.18	8496.16	8496.13	8496.11	8496.09	8496.06	8496.04	8496.01	8495.99	8495.96	8495.93
8506.88	8506.88	8506.88	8506.88	8506.88	8506.88	8506.88	8506.88	8506.87	8506.87	8506.87	8506.86	8506.85	8506.85	8506.84	8506.83	8506.83	8506.82	8506.81	8506.8	8506.79	8506.78	8506.77	8506.76	8506.74	8506.73	8506.72	8506.7	8506.69	8506.67	8506.66	8506.64	8506.63	8506.61	8506.59	8506.57	8506.55	8506.53	8506.51	8506.49	8506.47	8506.45	8506.43	8506.4	8506.38	8506.36	8506.33	8506.31	8506.28	8506.25
8517.08	8517.08	8517.08	8517.08	8517.08	8517.08	8517.08	8517.07	8517.07	8517.07	8517.06	8517.06	8517.05	8517.05	8517.04	8517.03	8517.03	8517.02	8517.01	8517	8516.99	8516.98	8516.97	8516.96	8516.94	8516.93	8516.92	8516.9	8516.89	8516.88	8516.86	8516.84	8516.83	8516.81	8516.79	8516.77	8516.76	8516.74	8516.72	8516.7	8516.68	8516.65	8516.63	8516.61	8516.58	8516.56	8516.54	8516.51	8516.48	8516.46
8527.17	8527.17	8527.17	8527.17	8527.17	8527.17	8527.16	8527.16	8527.16	8527.16	8527.15	8527.15	8527.14	8527.13	8527.13	8527.12	8527.11	8527.1	8527.1	8527.09	8527.08	8527.07	8527.06	8527.04	8527.03	8527.02	8527.01	8526.99	8526.98	8526.96	8526.95	8526.93	8526.92	8526.9	8526.88	8526.86	8526.85	8526.83	8526.81	8526.79	8526.77	8526.74	8526.72	8526.7	8526.68	8526.65	8526.63	8526.6	8526.58	8526.55
8537.14	8537.14	8537.14	8537.14	8537.14	8537.14	8537.14	8537.14	8537.13	8537.13	8537.13	8537.12	8537.12	8537.11	8537.1	8537.1	8537.09	8537.08	8537.07	8537.06	8537.05	8537.04	8537.03	8537.02	8537.01	8537	8536.98	8536.97	8536.96	8536.94	8536.93	8536.91	8536.9	8536.88	8536.86	8536.84	8536.83	8536.81	8536.79	8536.77	8536.75	8536.73	8536.7	8536.68	8536.66	8536.63	8536.61	8536.59	8536.56	8536.53
8547.01	8547.01	8547.01	8547.01	8547.01	8547.01	8547.01	8547	8547	8547	8546.99	8546.99	8546.98	8546.98	8546.97	8546.96	8546.96	8546.95	8546.94	8546.93	8546.92	8546.91	8546.9	8546.89	8546.88	8546.87	8546.85	8546.84	8546.83	8546.81	8546.8	8546.78	8546.77	8546.75	8546.73	8546.71	8546.7	8546.68	8546.66	8546.64	8546.62	8546.6	8546.58	8546.55	8546.53	8546.51	8546.48	8546.46	8546.43	8546.41
8556.77	8556.77	8556.77	8556.77	8556.77	8556.77	8556.76	8556.76	8556.76	8556.76	8556.75	8556.75	8556.74	8556.74	8556.73	8556.72	8556.72	8556.71	8556.7	8556.69	8556.68	8556.67	8556.66	8556.65	8556.64	8556.63	8556.61	8556.6	8556.59	8556.57	8556.56	8556.54	8556.53	8556.51	8556.49	8556.48	8556.46	8556.44	8556.42	8556.4	8556.38	8556.36	8556.34	8556.32	8556.29	8556.27	8556.25	8556.22	8556.2	8556.17
8566.42	8566.42	8566.42	8566.42	8566.42	8566.42	8566.42	8566.41	8566.41	8566.41	8566.4	8566.4	8566.39	8566.39	8566.38	8566.37	8566.37	8566.36	8566.35	8566.34	8566.33	8566.32	8566.31	8566.3	8566.29	8566.28	8566.27	8566.25	8566.24	8566.23	8566.21	8566.2	8566.18	8566.16	8566.15	8566.13	8566.11	8566.09	8566.08	8566.06	8566.04	8566.02	8565.99	8565.97	8565.95	8565.93	8565.9	8565.88	8565.85	8565.83
8575.96	8575.96	8575.96	8575.96	8575.96	8575.96	8575.96	8575.96	8575.96	8575.95	8575.95	8575.94	8575.94	8575.93	8575.93	8575.92	8575.91	8575.91	8575.9	8575.89	8575.88	8575.87	8575.86	8575.85	8575.84	8575.82	8575.81	8575.8	8575.79	8575.77	8575.76	8575.74	8575.73	8575.71	8575.7	8575.68	8575.66	8575.64	8575.62	8575.6	8575.59	8575.56	8575.54	8575.52	8575.5	8575.48	8575.45	8575.43	8575.41	8575.38
8585.4	8585.4	8585.4	8585.4	8585.4	8585.4	8585.4	8585.4	8585.4	8585.39	8585.39	8585.38	8585.38	8585.37	8585.37	8585.36	8585.35	8585.35	8585.34	8585.33	8585.32	8585.31	8585.3	8585.29	8585.28	8585.27	8585.25	8585.24	8585.23	8585.21	8585.2	8585.19	8585.17	8585.15	8585.14	8585.12	8585.1	8585.09	8585.07	8585.05	8585.03	8585.01	8584.99	8584.97	8584.95	8584.92	8584.9	8584.88	8584.85	8584.83
8594.74	8594.74	8594.74	8594.74	8594.74	8594.74	8594.74	8594.74	8594.73	8594.73	8594.73	8594.72	8594.72	8594.71	8594.71	8594.7	8594.69	8594.68	8594.68	8594.67	8594.66	8594.65	8594.64	8594.63	8594.62	8594.61	8594.59	8594.58	8594.57	8594.55	8594.54	8594.53	8594.51	8594.49	8594.48	8594.46	8594.44	8594.43	8594.41	8594.39	8594.37	8594.35	8594.33	8594.31	8594.29	8594.27	8594.24	8594.22	8594.2	8594.17
8603.97	8603.97	8603.97	8603.97	8603.97	8603.97	8603.97	8603.97	8603.97	8603.96	8603.96	8603.96	8603.95	8603.95	8603.94	8603.93	8603.93	8603.92	8603.91	8603.9	8603.89	8603.88	8603.87	8603.86	8603.85	8603.84	8603.83	8603.82	8603.8	8603.79	8603.78	8603.76	8603.75	8603.73	8603.72	8603.7	8603.68	8603.66	8603.65	8603.63	8603.61	8603.59	8603.57	8603.55	8603.53	8603.51	8603.48	8603.46	8603.44	8603.41
8613.11	8613.11	8613.11	8613.11	8613.11	8613.11	8613.11	8613.1	8613.1	8613.1	8613.09	8613.09	8613.08	8613.08	8613.07	8613.07	8613.06	8613.05	8613.04	8613.04	8613.03	8613.02	8613.01	8613	8612.99	8612.98	8612.96	8612.95	8612.94	8612.93	8612.91	8612.9	8612.88	8612.87	8612.85	8612.83	8612.82	8612.8	8612.78	8612.76	8612.75	8612.73	8612.71	8612.69	8612.66	8612.64	8612.62	8612.6	8612.57	8612.55
8622.14	8622.14	8622.14	8622.14	8622.14	8622.14	8622.14	8622.14	8622.13	8622.13	8622.13	8622.12	8622.12	8622.11	8622.11	8622.1	8622.09	8622.09	8622.08	8622.07	8622.06	8622.05	8622.04	8622.03	8622.02	8622.01	8622	8621.99	8621.97	8621.96	8621.95	8621.93	8621.92	8621.9	8621.89	8621.87	8621.85	8621.84	8621.82	8621.8	8621.78	8621.76	8621.74	8621.72	8621.7	8621.68	8621.66	8621.64	8621.61	8621.59
8631.07	8631.07	8631.07	8631.07	8631.07	8631.07	8631.07	8631.07	8631.07	8631.06	8631.06	8631.06	8631.05	8631.05	8631.04	8631.03	8631.03	8631.02	8631.01	8631	8630.99	8630.99	8630.98	8630.97	8630.96	8630.94	8630.93	8630.92	8630.91	8630.9	8630.88	8630.87	8630.85	8630.84	8630.82	8630.81	8630.79	8630.77	8630.76	8630.74	8630.72	8630.7	8630.68	8630.66	8630.64	8630.62	8630.6	8630.58	8630.55	8630.53
8639.91	8639.91	8639.91	8639.91	8639.91	8639.91	8639.91	8639.91	8639.9	8639.9	8639.9	8639.89	8639.89	8639.88	8639.88	8639.87	8639.86	8639.86	8639.85	8639.84	8639.83	8639.82	8639.81	8639.8	8639.79	8639.78	8639.77	8639.76	8639.75	8639.73	8639.72	8639.71	8639.69	8639.68	8639.66	8639.65	8639.63	8639.61	8639.6	8639.58	8639.56	8639.54	8639.52	8639.5	8639.48	8639.46	8639.44	8639.42	8639.39	8639.37
8648.65	8648.65	8648.65	8648.65	8648.65	8648.65	8648.65	8648.64	8648.64	8648.64	8648.63	8648.63	8648.63	8648.62	8648.61	8648.61	8648.6	8648.59	8648.59	8648.58	8648.57	8648.56	8648.55	8648.54	8648.53	8648.52	8648.51	8648.5	8648.49	8648.47	8648.46	8648.45	8648.43	8648.42	8648.4	8648.39	8648.37	8648.35	8648.34	8648.32	8648.3	8648.28	8648.26	8648.24	8648.22	8648.2	8648.18	8648.16	8648.14	8648.11
8657.29	8657.29	8657.29	8657.29	8657.29	8657.29	8657.29	8657.29	8657.28	8657.28	8657.28	8657.27	8657.27	8657.26	8657.26	8657.25	8657.25	8657.24	8657.23	8657.22	8657.21	8657.21	8657.2	8657.19	8657.18	8657.17	8657.15	8657.14	8657.13	8657.12	8657.1	8657.09	8657.08	8657.06	8657.05	8657.03	8657.02	8657	8656.98	8656.97	8656.95	8656.93	8656.91	8656.89	8656.87	8656.85	8656.83	8656.81	8656.79	8656.76
8665.84	8665.84	8665.84	8665.84	8665.84	8665.84	8665.84	8665.83	8665.83	8665.83	8665.83	8665.82	8665.82	8665.81	8665.81	8665.8	8665.79	8665.79	8665.78	8665.77	8665.76	8665.75	8665.74	8665.73	8665.72	8665.71	8665.7	8665.69	8665.68	8665.67	8665.65	8665.64	8665.63	8665.61	8665.6	8665.58	8665.57	8665.55	8665.53	8665.52	8665.5	8665.48	8665.46	8665.44	8665.42	8665.4	8665.38	8665.36	8665.34	8665.32
8674.29	8674.29	8674.29	8674.29	8674.29	8674.29	8674.29	8674.29	8674.29	8674.28	8674.28	8674.28	8674.27	8674.27	8674.26	8674.25	8674.25	8674.24	8674.23	8674.23	8674.22	8674.21	8674.2	8674.19	8674.18	8674.17	8674.16	8674.15	8674.14	8674.12	8674.11	8674.1	8674.08	8674.07	8674.05	8674.04	8674.02	8674.01	8673.99	8673.97	8673.96	8673.94	8673.92	8673.9	8673.88	8673.86	8673.84	8673.82	8673.8	8673.78
8682.65	8682.65	8682.65	8682.65	8682.65	8682.65	8682.65	8682.65	8682.65	8682.64	8682.64	8682.64	8682.63	8682.63	8682.62	8682.62	8682.61	8682.6	8682.59	8682.59	8682.58	8682.57	8682.56	8682.55	8682.54	8682.53	8682.52	8682.51	8682.5	8682.49	8682.47	8682.46	8682.45	8682.43	8682.42	8682.4	8682.39	8682.37	8682.36	8682.34	8682.32	8682.3	8682.29	8682.27	8682.25	8682.23	8682.21	8682.19	8682.17	8682.14
8690.92	8690.92	8690.92	8690.92	8690.92	8690.92	8690.92	8690.92	8690.92	8690.91	8690.91	8690.91	8690.9	8690.9	8690.89	8690.89	8690.88	8690.87	8690.86	8690.86	8690.85	8690.84	8690.83	8690.82	8690.81	8690.8	8690.79	8690.78	8690.77	8690.76	8690.74	8690.73	8690.72	8690.7	8690.69	8690.68	8690.66	8690.64	8690.63	8690.61	8690.59	8690.58	8690.56	8690.54	8690.52	8690.5	8690.48	8690.46	8690.44	8690.42
8699.1	8699.1	8699.1	8699.1	8699.1	8699.1	8699.1	8699.1	8699.09	8699.09	8699.09	8699.08	8699.08	8699.08	8699.07	8699.06	8699.06	8699.05	8699.04	8699.04	8699.03	8699.02	8699.01	8699	8698.99	8698.98	8698.97	8698.96	8698.95	8698.94	8698.92	8698.91	8698.9	8698.89	8698.87	8698.86	8698.84	8698.83	8698.81	8698.79	8698.78	8698.76	8698.74	8698.72	8698.7	8698.68	8698.66	8698.64	8698.62	8698.6
8707.19	8707.19	8707.19	8707.19	8707.19	8707.19	8707.19	8707.19	8707.18	8707.18	8707.18	8707.17	8707.17	8707.16	8707.16	8707.15	8707.15	8707.14	8707.13	8707.13	8707.12	8707.11	8707.1	8707.09	8707.08	8707.07	8707.06	8707.05	8707.04	8707.03	8707.02	8707	8706.99	8706.98	8706.96	8706.95	8706.93	8706.92	8706.9	8706.89	8706.87	8706.85	8706.83	8706.82	8706.8	8706.78	8706.76	8706.74	8706.72	8706.7
8715.19	8715.19	8715.19	8715.19	8715.19	8715.19	8715.19	8715.19	8715.18	8715.18	8715.18	8715.17	8715.17	8715.16	8715.16	8715.15	8715.15	8715.14	8715.13	8715.13	8715.12	8715.11	8715.1	8715.09	8715.08	8715.07	8715.06	8715.05	8715.04	8715.03	8715.02	8715	8714.99	8714.98	8714.96	8714.95	8714.94	8714.92	8714.91	8714.89	8714.87	8714.86	8714.84	8714.82	8714.8	8714.78	8714.76	8714.74	8714.72	8714.7
8723.1	8723.1	8723.1	8723.1	8723.1	8723.1	8723.1	8723.1	8723.1	8723.09	8723.09	8723.09	8723.08	8723.08	8723.07	8723.07	8723.06	8723.05	8723.05	8723.04	8723.03	8723.02	8723.01	8723.01	8723	8722.99	8722.98	8722.97	8722.95	8722.94	8722.93	8722.92	8722.91	8722.89	8722.88	8722.87	8722.85	8722.84	8722.82	8722.8	8722.79	8722.77	8722.75	8722.74	8722.72	8722.7	8722.68	8722.66	8722.64	8722.62
8730.93	8730.93	8730.93	8730.93	8730.93	8730.93	8730.92	8730.92	8730.92	8730.92	8730.92	8730.91	8730.91	8730.9	8730.9	8730.89	8730.89	8730.88	8730.87	8730.87	8730.86	8730.85	8730.84	8730.83	8730.82	8730.81	8730.8	8730.79	8730.78	8730.77	8730.76	8730.75	8730.73	8730.72	8730.71	8730.69	8730.68	8730.66	8730.65	8730.63	8730.62	8730.6	8730.58	8730.57	8730.55	8730.53	8730.51	8730.49	8730.47	8730.45
8738.67	8738.67	8738.67	8738.67	8738.67	8738.67	8738.66	8738.66	8738.66	8738.66	8738.65	8738.65	8738.65	8738.64	8738.64	8738.63	8738.63	8738.62	8738.61	8738.61	8738.6	8738.59	8738.58	8738.57	8738.56	8738.55	8738.54	8738.53	8738.52	8738.51	8738.5	8738.49	8738.48	8738.46	8738.45	8738.44	8738.42	8738.41	8738.39	8738.38	8738.36	8738.34	8738.33	8738.31	8738.29	8738.27	8738.25	8738.23	8738.21	8738.19
8746.32	8746.32	8746.32	8746.32	8746.32	8746.32	8746.32	8746.32	8746.32	8746.31	8746.31	8746.31	8746.3	8746.3	8746.29	8746.29	8746.28	8746.27	8746.27	8746.26	8746.25	8746.25	8746.24	8746.23	8746.22	8746.21	8746.2	8746.19	8746.18	8746.17	8746.16	8746.14	8746.13	8746.12	8746.11	8746.09	8746.08	8746.06	8746.05	8746.03	8746.02	8746	8745.98	8745.97	8745.95	8745.93	8745.91	8745.89	8745.87	8745.85
8753.89	8753.89	8753.89	8753.89	8753.89	8753.89	8753.89	8753.89	8753.89	8753.88	8753.88	8753.88	8753.87	8753.87	8753.86	8753.86	8753.85	8753.85	8753.84	8753.83	8753.82	8753.82	8753.81	8753.8	8753.79	8753.78	8753.77	8753.76	8753.75	8753.74	8753.73	8753.72	8753.7	8753.69	8753.68	8753.66	8753.65	8753.64	8753.62	8753.61	8753.59	8753.57	8753.56	8753.54	8753.52	8753.51	8753.49	8753.47	8753.45	8753.43
8761.38	8761.38	8761.38	8761.38	8761.38	8761.38	8761.38	8761.37	8761.37	8761.37	8761.37	8761.36	8761.36	8761.35	8761.35	8761.34	8761.34	8761.33	8761.33	8761.32	8761.31	8761.3	8761.3	8761.29	8761.28	8761.27	8761.26	8761.25	8761.24	8761.23	8761.22	8761.21	8761.19	8761.18	8761.17	8761.15	8761.14	8761.13	8761.11	8761.1	8761.08	8761.07	8761.05	8761.03	8761.02	8761	8760.98	8760.96	8760.94	8760.92
8768.78	8768.78	8768.78	8768.78	8768.78	8768.78	8768.78	8768.78	8768.78	8768.78	8768.77	8768.77	8768.76	8768.76	8768.76	8768.75	8768.74	8768.74	8768.73	8768.73	8768.72	8768.71	8768.7	8768.69	8768.69	8768.68	8768.67	8768.66	8768.65	8768.64	8768.62	8768.61	8768.6	8768.59	8768.58	8768.56	8768.55	8768.53	8768.52	8768.51	8768.49	8768.47	8768.46	8768.44	8768.42	8768.41	8768.39	8768.37	8768.35	8768.33
8776.11	8776.11	8776.11	8776.11	8776.11	8776.11	8776.11	8776.1	8776.1	8776.1	8776.1	8776.09	8776.09	8776.08	8776.08	8776.07	8776.07	8776.06	8776.06	8776.05	8776.04	8776.04	8776.03	8776.02	8776.01	8776	8775.99	8775.98	8775.97	8775.96	8775.95	8775.94	8775.93	8775.91	8775.9	8775.89	8775.88	8775.86	8775.85	8775.83	8775.82	8775.8	8775.79	8775.77	8775.75	8775.73	8775.72	8775.7	8775.68	8775.66
8783.35	8783.35	8783.35	8783.35	8783.35	8783.35	8783.35	8783.35	8783.35	8783.34	8783.34	8783.34	8783.33	8783.33	8783.32	8783.32	8783.31	8783.31	8783.3	8783.29	8783.29	8783.28	8783.27	8783.26	8783.25	8783.25	8783.24	8783.23	8783.22	8783.21	8783.19	8783.18	8783.17	8783.16	8783.15	8783.13	8783.12	8783.11	8783.09	8783.08	8783.06	8783.05	8783.03	8783.02	8783	8782.98	8782.96	8782.95	8782.93	8782.91
8790.51	8790.51	8790.51	8790.51	8790.51	8790.51	8790.51	8790.51	8790.51	8790.51	8790.5	8790.5	8790.5	8790.49	8790.49	8790.48	8790.48	8790.47	8790.46	8790.46	8790.45	8790.44	8790.44	8790.43	8790.42	8790.41	8790.4	8790.39	8790.38	8790.37	8790.36	8790.35	8790.34	8790.33	8790.31	8790.3	8790.29	8790.27	8790.26	8790.25	8790.23	8790.22	8790.2	8790.18	8790.17	8790.15	8790.13	8790.11	8790.1	8790.08
8797.6	8797.6	8797.6	8797.6	8797.6	8797.6	8797.6	8797.6	8797.59	8797.59	8797.59	8797.59	8797.58	8797.58	8797.57	8797.57	8797.56	8797.56	8797.55	8797.54	8797.54	8797.53	8797.52	8797.51	8797.51	8797.5	8797.49	8797.48	8797.47	8797.46	8797.45	8797.44	8797.42	8797.41	8797.4	8797.39	8797.38	8797.36	8797.35	8797.33	8797.32	8797.3	8797.29	8797.27	8797.26	8797.24	8797.22	8797.2	8797.19	8797.17
8804.61	8804.61	8804.61	8804.61	8804.61	8804.61	8804.61	8804.6	8804.6	8804.6	8804.6	8804.59	8804.59	8804.59	8804.58	8804.58	8804.57	8804.56	8804.56	8804.55	8804.55	8804.54	8804.53	8804.52	8804.51	8804.51	8804.5	8804.49	8804.48	8804.47	8804.46	8804.45	8804.43	8804.42	8804.41	8804.4	8804.39	8804.37	8804.36	8804.34	8804.33	8804.31	8804.3	8804.28	8804.27	8804.25	8804.23	8804.22	8804.2	8804.18
8811.54	8811.54	8811.54	8811.54	8811.54	8811.54	8811.54	8811.53	8811.53	8811.53	8811.53	8811.52	8811.52	8811.52	8811.51	8811.51	8811.5	8811.5	8811.49	8811.48	8811.48	8811.47	8811.46	8811.45	8811.45	8811.44	8811.43	8811.42	8811.41	8811.4	8811.39	8811.38	8811.37	8811.36	8811.34	8811.33	8811.32	8811.31	8811.29	8811.28	8811.26	8811.25	8811.23	8811.22	8811.2	8811.19	8811.17	8811.15	8811.13	8811.12
8818.39	8818.39	8818.39	8818.39	8818.39	8818.39	8818.39	8818.39	8818.39	8818.39	8818.38	8818.38	8818.38	8818.37	8818.37	8818.36	8818.36	8818.35	8818.34	8818.34	8818.33	8818.32	8818.32	8818.31	8818.3	8818.29	8818.28	8818.27	8818.27	8818.26	8818.25	8818.23	8818.22	8818.21	8818.2	8818.19	8818.18	8818.16	8818.15	8818.14	8818.12	8818.11	8818.09	8818.08	8818.06	8818.04	8818.03	8818.01	8817.99	8817.97
8825.17	8825.17	8825.17	8825.17	8825.17	8825.17	8825.17	8825.17	8825.17	8825.16	8825.16	8825.16	8825.15	8825.15	8825.15	8825.14	8825.14	8825.13	8825.12	8825.12	8825.11	8825.1	8825.1	8825.09	8825.08	8825.07	8825.06	8825.06	8825.05	8825.04	8825.03	8825.02	8825	8824.99	8824.98	8824.97	8824.96	8824.94	8824.93	8824.92	8824.9	8824.89	8824.87	8824.86	8824.84	8824.83	8824.81	8824.79	8824.78	8824.76
8831.88	8831.88	8831.88	8831.88	8831.88	8831.88	8831.87	8831.87	8831.87	8831.87	8831.87	8831.86	8831.86	8831.86	8831.85	8831.85	8831.84	8831.84	8831.83	8831.82	8831.82	8831.81	8831.8	8831.8	8831.79	8831.78	8831.77	8831.76	8831.75	8831.74	8831.73	8831.72	8831.71	8831.7	8831.69	8831.68	8831.66	8831.65	8831.64	8831.62	8831.61	8831.6	8831.58	8831.57	8831.55	8831.54	8831.52	8831.5	8831.49	8831.47
8838.51	8838.51	8838.51	8838.51	8838.51	8838.51	8838.51	8838.5	8838.5	8838.5	8838.5	8838.49	8838.49	8838.49	8838.48	8838.48	8838.47	8838.47	8838.46	8838.46	8838.45	8838.44	8838.44	8838.43	8838.42	8838.41	8838.4	8838.39	8838.38	8838.38	8838.37	8838.35	8838.34	8838.33	8838.32	8838.31	8838.3	8838.29	8838.27	8838.26	8838.25	8838.23	8838.22	8838.2	8838.19	8838.17	8838.15	8838.14	8838.12	8838.1
8845.07	8845.07	8845.07	8845.07	8845.07	8845.07	8845.06	8845.06	8845.06	8845.06	8845.06	8845.05	8845.05	8845.05	8845.04	8845.04	8845.03	8845.03	8845.02	8845.01	8845.01	8845	8844.99	8844.99	8844.98	8844.97	8844.96	8844.95	8844.94	8844.94	8844.93	8844.92	8844.9	8844.89	8844.88	8844.87	8844.86	8844.85	8844.83	8844.82	8844.81	8844.79	8844.78	8844.76	8844.75	8844.73	8844.72	8844.7	8844.68	8844.67
8851.55	8851.55	8851.55	8851.55	8851.55	8851.55	8851.55	8851.55	8851.55	8851.55	8851.54	8851.54	8851.54	8851.53	8851.53	8851.52	8851.52	8851.51	8851.51	8851.5	8851.5	8851.49	8851.48	8851.47	8851.47	8851.46	8851.45	8851.44	8851.43	8851.42	8851.41	8851.4	8851.39	8851.38	8851.37	8851.36	8851.35	8851.33	8851.32	8851.31	8851.3	8851.28	8851.27	8851.25	8851.24	8851.22	8851.21	8851.19	8851.17	8851.16
8857.97	8857.97	8857.97	8857.97	8857.97	8857.97	8857.97	8857.97	8857.96	8857.96	8857.96	8857.96	8857.95	8857.95	8857.94	8857.94	8857.93	8857.93	8857.92	8857.92	8857.91	8857.9	8857.9	8857.89	8857.88	8857.87	8857.87	8857.86	8857.85	8857.84	8857.83	8857.82	8857.81	8857.8	8857.79	8857.78	8857.76	8857.75	8857.74	8857.73	8857.71	8857.7	8857.69	8857.67	8857.66	8857.64	8857.63	8857.61	8857.59	8857.58
8864.31	8864.31	8864.31	8864.31	8864.31	8864.31	8864.31	8864.31	8864.31	8864.31	8864.3	8864.3	8864.3	8864.29	8864.29	8864.28	8864.28	8864.27	8864.27	8864.26	8864.26	8864.25	8864.24	8864.24	8864.23	8864.22	8864.21	8864.2	8864.2	8864.19	8864.18	8864.17	8864.16	8864.15	8864.13	8864.12	8864.11	8864.1	8864.09	8864.07	8864.06	8864.05	8864.03	8864.02	8864.01	8863.99	8863.97	8863.96	8863.94	8863.93
8870.59	8870.59	8870.59	8870.59	8870.59	8870.59	8870.59	8870.59	8870.58	8870.58	8870.58	8870.58	8870.57	8870.57	8870.56	8870.56	8870.56	8870.55	8870.54	8870.54	8870.53	8870.53	8870.52	8870.51	8870.5	8870.5	8870.49	8870.48	8870.47	8870.46	8870.45	8870.44	8870.43	8870.42	8870.41	8870.4	8870.39	8870.38	8870.36	8870.35	8870.34	8870.33	8870.31	8870.3	8870.28	8870.27	8870.25	8870.24	8870.22	8870.21
8876.79	8876.79	8876.79	8876.79	8876.79	8876.79	8876.79	8876.79	8876.79	8876.79	8876.79	8876.78	8876.78	8876.77	8876.77	8876.77	8876.76	8876.76	8876.75	8876.75	8876.74	8876.73	8876.73	8876.72	8876.71	8876.7	8876.7	8876.69	8876.68	8876.67	8876.66	8876.65	8876.64	8876.63	8876.62	8876.61	8876.6	8876.59	8876.57	8876.56	8876.55	8876.54	8876.52	8876.51	8876.49	8876.48	8876.46	8876.45	8876.43	8876.42
8882.93	8882.93	8882.93	8882.93	8882.93	8882.93	8882.93	8882.93	8882.93	8882.93	8882.92	8882.92	8882.92	8882.91	8882.91	8882.91	8882.9	8882.9	8882.89	8882.88	8882.88	8882.87	8882.87	8882.86	8882.85	8882.84	8882.84	8882.83	8882.82	8882.81	8882.8	8882.79	8882.78	8882.77	8882.76	8882.75	8882.74	8882.73	8882.71	8882.7	8882.69	8882.68	8882.66	8882.65	8882.63	8882.62	8882.61	8882.59	8882.57	8882.56
8889	8889	8889	8889	8889	8889	8889	8889	8889	8889	8888.99	8888.99	8888.99	8888.98	8888.98	8888.98	8888.97	8888.97	8888.96	8888.96	8888.95	8888.94	8888.94	8888.93	8888.92	8888.92	8888.91	8888.9	8888.89	8888.88	8888.87	8888.86	8888.85	8888.84	8888.83	8888.82	8888.81	8888.8	8888.79	8888.78	8888.76	8888.75	8888.74	8888.72	8888.71	8888.69	8888.68	8888.66	8888.65	8888.63
8895.01	8895.01	8895.01	8895.01	8895.01	8895.01	8895.01	8895	8895	8895	8895	8895	8894.99	8894.99	8894.98	8894.98	8894.98	8894.97	8894.97	8894.96	8894.95	8894.95	8894.94	8894.93	8894.93	8894.92	8894.91	8894.9	8894.9	8894.89	8894.88	8894.87	8894.86	8894.85	8894.84	8894.83	8894.82	8894.81	8894.79	8894.78	8894.77	8894.76	8894.74	8894.73	8894.72	8894.7	8894.69	8894.67	8894.66	8894.64
8900.95	8900.95	8900.95	8900.95	8900.95	8900.95	8900.94	8900.94	8900.94	8900.94	8900.94	8900.93	8900.93	8900.93	8900.92	8900.92	8900.91	8900.91	8900.9	8900.9	8900.89	8900.89	8900.88	8900.87	8900.87	8900.86	8900.85	8900.84	8900.84	8900.83	8900.82	8900.81	8900.8	8900.79	8900.78	8900.77	8900.76	8900.75	8900.73	8900.72	8900.71	8900.7	8900.68	8900.67	8900.66	8900.64	8900.63	8900.61	8900.6	8900.58
8906.82	8906.82	8906.82	8906.82	8906.82	8906.82	8906.82	8906.82	8906.81	8906.81	8906.81	8906.81	8906.8	8906.8	8906.8	8906.79	8906.79	8906.78	8906.78	8906.77	8906.77	8906.76	8906.75	8906.75	8906.74	8906.73	8906.73	8906.72	8906.71	8906.7	8906.69	8906.68	8906.67	8906.66	8906.65	8906.64	8906.63	8906.62	8906.61	8906.6	8906.59	8906.57	8906.56	8906.55	8906.53	8906.52	8906.51	8906.49	8906.48	8906.46
8912.63	8912.63	8912.63	8912.63	8912.63	8912.63	8912.63	8912.62	8912.62	8912.62	8912.62	8912.62	8912.61	8912.61	8912.61	8912.6	8912.6	8912.59	8912.59	8912.58	8912.58	8912.57	8912.56	8912.56	8912.55	8912.54	8912.54	8912.53	8912.52	8912.51	8912.5	8912.49	8912.48	8912.47	8912.46	8912.45	8912.44	8912.43	8912.42	8912.41	8912.4	8912.38	8912.37	8912.36	8912.35	8912.33	8912.32	8912.3	8912.29	8912.27
8918.37	8918.37	8918.37	8918.37	8918.37	8918.37	8918.37	8918.37	8918.37	8918.37	8918.36	8918.36	8918.36	8918.35	8918.35	8918.35	8918.34	8918.34	8918.33	8918.33	8918.32	8918.32	8918.31	8918.3	8918.3	8918.29	8918.28	8918.27	8918.27	8918.26	8918.25	8918.24	8918.23	8918.22	8918.21	8918.2	8918.19	8918.18	8918.17	8918.16	8918.14	8918.13	8918.12	8918.11	8918.09	8918.08	8918.07	8918.05	8918.04	8918.02
8924.05	8924.05	8924.05	8924.05	8924.05	8924.05	8924.05	8924.05	8924.05	8924.05	8924.05	8924.04	8924.04	8924.04	8924.03	8924.03	8924.02	8924.02	8924.01	8924.01	8924	8924	8923.99	8923.99	8923.98	8923.97	8923.96	8923.96	8923.95	8923.94	8923.93	8923.92	8923.91	8923.9	8923.89	8923.88	8923.87	8923.86	8923.85	8923.84	8923.83	8923.82	8923.8	8923.79	8923.78	8923.77	8923.75	8923.74	8923.72	8923.71
8929.67	8929.67	8929.67	8929.67	8929.67	8929.67	8929.67	8929.67	8929.67	8929.67	8929.67	8929.66	8929.66	8929.66	8929.65	8929.65	8929.64	8929.64	8929.63	8929.63	8929.62	8929.62	8929.61	8929.61	8929.6	8929.59	8929.58	8929.58	8929.57	8929.56	8929.55	8929.54	8929.53	8929.53	8929.52	8929.51	8929.5	8929.48	8929.47	8929.46	8929.45	8929.44	8929.43	8929.41	8929.4	8929.39	8929.37	8929.36	8929.35	8929.33
8935.23	8935.23	8935.23	8935.23	8935.23	8935.23	8935.23	8935.23	8935.23	8935.23	8935.22	8935.22	8935.22	8935.21	8935.21	8935.21	8935.2	8935.2	8935.19	8935.19	8935.18	8935.18	8935.17	8935.16	8935.16	8935.15	8935.14	8935.14	8935.13	8935.12	8935.11	8935.1	8935.09	8935.08	8935.08	8935.07	8935.06	8935.04	8935.03	8935.02	8935.01	8935	8934.99	8934.97	8934.96	8934.95	8934.93	8934.92	8934.91	8934.89
8940.73	8940.73	8940.73	8940.73	8940.73	8940.73	8940.73	8940.73	8940.72	8940.72	8940.72	8940.72	8940.71	8940.71	8940.71	8940.7	8940.7	8940.69	8940.69	8940.68	8940.68	8940.67	8940.67	8940.66	8940.66	8940.65	8940.64	8940.63	8940.63	8940.62	8940.61	8940.6	8940.59	8940.58	8940.57	8940.56	8940.55	8940.54	8940.53	8940.52	8940.51	8940.5	8940.49	8940.47	8940.46	8940.45	8940.43	8940.42	8940.41	8940.39
8946.16	8946.16	8946.16	8946.16	8946.16	8946.16	8946.16	8946.16	8946.16	8946.16	8946.16	8946.15	8946.15	8946.15	8946.14	8946.14	8946.14	8946.13	8946.13	8946.12	8946.12	8946.11	8946.1	8946.1	8946.09	8946.09	8946.08	8946.07	8946.06	8946.06	8946.05	8946.04	8946.03	8946.02	8946.01	8946	8945.99	8945.98	8945.97	8945.96	8945.95	8945.94	8945.93	8945.91	8945.9	8945.89	8945.87	8945.86	8945.85	8945.83
8951.54	8951.54	8951.54	8951.54	8951.54	8951.54	8951.54	8951.54	8951.54	8951.54	8951.53	8951.53	8951.53	8951.52	8951.52	8951.52	8951.51	8951.51	8951.5	8951.5	8951.49	8951.49	8951.48	8951.48	8951.47	8951.46	8951.46	8951.45	8951.44	8951.43	8951.43	8951.42	8951.41	8951.4	8951.39	8951.38	8951.37	8951.36	8951.35	8951.34	8951.33	8951.32	8951.3	8951.29	8951.28	8951.27	8951.25	8951.24	8951.23	8951.21
8956.86	8956.86	8956.86	8956.86	8956.86	8956.86	8956.86	8956.86	8956.85	8956.85	8956.85	8956.85	8956.85	8956.84	8956.84	8956.83	8956.83	8956.83	8956.82	8956.82	8956.81	8956.81	8956.8	8956.79	8956.79	8956.78	8956.77	8956.77	8956.76	8956.75	8956.74	8956.74	8956.73	8956.72	8956.71	8956.7	8956.69	8956.68	8956.67	8956.66	8956.65	8956.64	8956.63	8956.61	8956.6	8956.59	8956.58	8956.56	8956.55	8956.53
8962.12	8962.12	8962.12	8962.12	8962.12	8962.12	8962.12	8962.12	8962.11	8962.11	8962.11	8962.11	8962.1	8962.1	8962.1	8962.09	8962.09	8962.09	8962.08	8962.08	8962.07	8962.07	8962.06	8962.05	8962.05	8962.04	8962.03	8962.03	8962.02	8962.01	8962	8962	8961.99	8961.98	8961.97	8961.96	8961.95	8961.94	8961.93	8961.92	8961.91	8961.9	8961.89	8961.88	8961.86	8961.85	8961.84	8961.82	8961.81	8961.8
8967.32	8967.32	8967.32	8967.32	8967.32	8967.32	8967.32	8967.32	8967.32	8967.31	8967.31	8967.31	8967.31	8967.3	8967.3	8967.3	8967.29	8967.29	8967.28	8967.28	8967.27	8967.27	8967.26	8967.26	8967.25	8967.24	8967.24	8967.23	8967.22	8967.22	8967.21	8967.2	8967.19	8967.18	8967.17	8967.16	8967.15	8967.14	8967.13	8967.12	8967.11	8967.1	8967.09	8967.08	8967.07	8967.06	8967.04	8967.03	8967.02	8967
8972.46	8972.46	8972.46	8972.46	8972.46	8972.46	8972.46	8972.46	8972.46	8972.46	8972.46	8972.45	8972.45	8972.45	8972.44	8972.44	8972.44	8972.43	8972.43	8972.42	8972.42	8972.41	8972.41	8972.4	8972.4	8972.39	8972.38	8972.38	8972.37	8972.36	8972.35	8972.35	8972.34	8972.33	8972.32	8972.31	8972.3	8972.29	8972.28	8972.27	8972.26	8972.25	8972.24	8972.23	8972.21	8972.2	8972.19	8972.18	8972.16	8972.15
8977.55	8977.55	8977.55	8977.55	8977.55	8977.55	8977.55	8977.55	8977.55	8977.55	8977.54	8977.54	8977.54	8977.54	8977.53	8977.53	8977.53	8977.52	8977.52	8977.51	8977.51	8977.5	8977.5	8977.49	8977.48	8977.48	8977.47	8977.46	8977.46	8977.45	8977.44	8977.43	8977.43	8977.42	8977.41	8977.4	8977.39	8977.38	8977.37	8977.36	8977.35	8977.34	8977.33	8977.32	8977.31	8977.29	8977.28	8977.27	8977.26	8977.24
8982.58	8982.58	8982.58	8982.58	8982.58	8982.58	8982.58	8982.58	8982.58	8982.58	8982.58	8982.57	8982.57	8982.57	8982.57	8982.56	8982.56	8982.55	8982.55	8982.54	8982.54	8982.53	8982.53	8982.52	8982.52	8982.51	8982.5	8982.5	8982.49	8982.48	8982.48	8982.47	8982.46	8982.45	8982.44	8982.43	8982.42	8982.42	8982.41	8982.4	8982.38	8982.37	8982.36	8982.35	8982.34	8982.33	8982.32	8982.3	8982.29	8982.28
8987.56	8987.56	8987.56	8987.56	8987.56	8987.56	8987.56	8987.56	8987.56	8987.56	8987.55	8987.55	8987.55	8987.55	8987.54	8987.54	8987.54	8987.53	8987.53	8987.52	8987.52	8987.51	8987.51	8987.5	8987.5	8987.49	8987.48	8987.48	8987.47	8987.46	8987.45	8987.45	8987.44	8987.43	8987.42	8987.41	8987.4	8987.39	8987.38	8987.37	8987.36	8987.35	8987.34	8987.33	8987.32	8987.31	8987.3	8987.28	8987.27	8987.26
8992.48	8992.48	8992.48	8992.48	8992.48	8992.48	8992.48	8992.48	8992.48	8992.48	8992.48	8992.47	8992.47	8992.47	8992.46	8992.46	8992.46	8992.45	8992.45	8992.44	8992.44	8992.43	8992.43	8992.42	8992.42	8992.41	8992.41	8992.4	8992.39	8992.39	8992.38	8992.37	8992.36	8992.35	8992.35	8992.34	8992.33	8992.32	8992.31	8992.3	8992.29	8992.28	8992.27	8992.26	8992.24	8992.23	8992.22	8992.21	8992.2	8992.18
8997.35	8997.35	8997.35	8997.35	8997.35	8997.35	8997.35	8997.35	8997.35	8997.35	8997.34	8997.34	8997.34	8997.34	8997.33	8997.33	8997.33	8997.32	8997.32	8997.31	8997.31	8997.3	8997.3	8997.29	8997.29	8997.28	8997.27	8997.27	8997.26	8997.25	8997.25	8997.24	8997.23	8997.22	8997.22	8997.21	8997.2	8997.19	8997.18	8997.17	8997.16	8997.15	8997.14	8997.13	8997.12	8997.1	8997.09	8997.08	8997.07	8997.05
9002.17	9002.17	9002.17	9002.17	9002.17	9002.17	9002.17	9002.16	9002.16	9002.16	9002.16	9002.16	9002.15	9002.15	9002.15	9002.15	9002.14	9002.14	9002.13	9002.13	9002.12	9002.12	9002.11	9002.11	9002.1	9002.1	9002.09	9002.08	9002.08	9002.07	9002.06	9002.06	9002.05	9002.04	9002.03	9002.02	9002.01	9002	9002	9001.99	9001.98	9001.97	9001.96	9001.94	9001.93	9001.92	9001.91	9001.9	9001.89	9001.87
9006.93	9006.93	9006.93	9006.93	9006.93	9006.93	9006.93	9006.93	9006.93	9006.92	9006.92	9006.92	9006.92	9006.91	9006.91	9006.91	9006.9	9006.9	9006.9	9006.89	9006.89	9006.88	9006.88	9006.87	9006.87	9006.86	9006.85	9006.85	9006.84	9006.83	9006.83	9006.82	9006.81	9006.8	9006.79	9006.79	9006.78	9006.77	9006.76	9006.75	9006.74	9006.73	9006.72	9006.71	9006.7	9006.69	9006.67	9006.66	9006.65	9006.64
9011.64	9011.64	9011.64	9011.64	9011.64	9011.64	9011.64	9011.64	9011.63	9011.63	9011.63	9011.63	9011.63	9011.62	9011.62	9011.62	9011.61	9011.61	9011.61	9011.6	9011.6	9011.59	9011.59	9011.58	9011.58	9011.57	9011.56	9011.56	9011.55	9011.54	9011.54	9011.53	9011.52	9011.51	9011.51	9011.5	9011.49	9011.48	9011.47	9011.46	9011.45	9011.44	9011.43	9011.42	9011.41	9011.4	9011.39	9011.38	9011.36	9011.35
9016.3	9016.3	9016.3	9016.3	9016.3	9016.3	9016.3	9016.29	9016.29	9016.29	9016.29	9016.29	9016.28	9016.28	9016.28	9016.28	9016.27	9016.27	9016.26	9016.26	9016.26	9016.25	9016.25	9016.24	9016.23	9016.23	9016.22	9016.22	9016.21	9016.2	9016.2	9016.19	9016.18	9016.17	9016.17	9016.16	9016.15	9016.14	9016.13	9016.12	9016.11	9016.1	9016.09	9016.08	9016.07	9016.06	9016.05	9016.04	9016.02	9016.01
9020.9	9020.9	9020.9	9020.9	9020.9	9020.9	9020.9	9020.9	9020.9	9020.9	9020.9	9020.89	9020.89	9020.89	9020.89	9020.88	9020.88	9020.88	9020.87	9020.87	9020.86	9020.86	9020.85	9020.85	9020.84	9020.84	9020.83	9020.82	9020.82	9020.81	9020.8	9020.8	9020.79	9020.78	9020.77	9020.77	9020.76	9020.75	9020.74	9020.73	9020.72	9020.71	9020.7	9020.69	9020.68	9020.67	9020.66	9020.65	9020.63	9020.62
9025.46	9025.46	9025.46	9025.46	9025.46	9025.46	9025.46	9025.46	9025.46	9025.45	9025.45	9025.45	9025.45	9025.45	9025.44	9025.44	9025.44	9025.43	9025.43	9025.42	9025.42	9025.41	9025.41	9025.4	9025.4	9025.39	9025.39	9025.38	9025.37	9025.37	9025.36	9025.35	9025.35	9025.34	9025.33	9025.32	9025.32	9025.31	9025.3	9025.29	9025.28	9025.27	9025.26	9025.25	9025.24	9025.23	9025.22	9025.21	9025.19	9025.18
9029.97	9029.97	9029.97	9029.97	9029.97	9029.97	9029.96	9029.96	9029.96	9029.96	9029.96	9029.96	9029.95	9029.95	9029.95	9029.95	9029.94	9029.94	9029.93	9029.93	9029.93	9029.92	9029.92	9029.91	9029.91	9029.9	9029.89	9029.89	9029.88	9029.88	9029.87	9029.86	9029.85	9029.85	9029.84	9029.83	9029.82	9029.81	9029.81	9029.8	9029.79	9029.78	9029.77	9029.76	9029.75	9029.74	9029.73	9029.71	9029.7	9029.69
9034.42	9034.42	9034.42	9034.42	9034.42	9034.42	9034.42	9034.42	9034.42	9034.42	9034.42	9034.41	9034.41	9034.41	9034.41	9034.4	9034.4	9034.4	9034.39	9034.39	9034.38	9034.38	9034.37	9034.37	9034.36	9034.36	9034.35	9034.35	9034.34	9034.33	9034.33	9034.32	9034.31	9034.31	9034.3	9034.29	9034.28	9034.27	9034.26	9034.26	9034.25	9034.24	9034.23	9034.22	9034.21	9034.2	9034.19	9034.17	9034.16	9034.15
9038.83	9038.83	9038.83	9038.83	9038.83	9038.83	9038.83	9038.83	9038.83	9038.83	9038.82	9038.82	9038.82	9038.82	9038.81	9038.81	9038.81	9038.8	9038.8	9038.8	9038.79	9038.79	9038.78	9038.78	9038.77	9038.77	9038.76	9038.75	9038.75	9038.74	9038.74	9038.73	9038.72	9038.71	9038.71	9038.7	9038.69	9038.68	9038.67	9038.66	9038.66	9038.65	9038.64	9038.63	9038.62	9038.61	9038.6	9038.58	9038.57	9038.56
9043.19	9043.19	9043.19	9043.19	9043.19	9043.19	9043.19	9043.19	9043.19	9043.19	9043.18	9043.18	9043.18	9043.18	9043.17	9043.17	9043.17	9043.16	9043.16	9043.16	9043.15	9043.15	9043.14	9043.14	9043.13	9043.13	9043.12	9043.12	9043.11	9043.1	9043.1	9043.09	9043.08	9043.08	9043.07	9043.06	9043.05	9043.04	9043.04	9043.03	9043.02	9043.01	9043	9042.99	9042.98	9042.97	9042.96	9042.95	9042.94	9042.92
9047.5	9047.5	9047.5	9047.5	9047.5	9047.5	9047.5	9047.5	9047.5	9047.5	9047.5	9047.49	9047.49	9047.49	9047.49	9047.48	9047.48	9047.48	9047.47	9047.47	9047.46	9047.46	9047.45	9047.45	9047.44	9047.44	9047.43	9047.43	9047.42	9047.42	9047.41	9047.4	9047.4	9047.39	9047.38	9047.37	9047.36	9047.36	9047.35	9047.34	9047.33	9047.32	9047.31	9047.3	9047.29	9047.28	9047.27	9047.26	9047.25	9047.24
9051.77	9051.77	9051.77	9051.77	9051.77	9051.77	9051.76	9051.76	9051.76	9051.76	9051.76	9051.76	9051.76	9051.75	9051.75	9051.75	9051.74	9051.74	9051.74	9051.73	9051.73	9051.72	9051.72	9051.71	9051.71	9051.7	9051.7	9051.69	9051.69	9051.68	9051.67	9051.67	9051.66	9051.65	9051.65	9051.64	9051.63	9051.62	9051.61	9051.61	9051.6	9051.59	9051.58	9051.57	9051.56	9051.55	9051.54	9051.53	9051.52	9051.51
9055.98	9055.98	9055.98	9055.98	9055.98	9055.98	9055.98	9055.98	9055.98	9055.98	9055.98	9055.98	9055.97	9055.97	9055.97	9055.96	9055.96	9055.96	9055.95	9055.95	9055.95	9055.94	9055.94	9055.93	9055.93	9055.92	9055.92	9055.91	9055.91	9055.9	9055.89	9055.89	9055.88	9055.87	9055.87	9055.86	9055.85	9055.84	9055.83	9055.83	9055.82	9055.81	9055.8	9055.79	9055.78	9055.77	9055.76	9055.75	9055.74	9055.73
9060.15	9060.15	9060.15	9060.15	9060.15	9060.15	9060.15	9060.15	9060.15	9060.15	9060.15	9060.15	9060.14	9060.14	9060.14	9060.14	9060.13	9060.13	9060.13	9060.12	9060.12	9060.11	9060.11	9060.1	9060.1	9060.09	9060.09	9060.08	9060.08	9060.07	9060.07	9060.06	9060.05	9060.04	9060.04	9060.03	9060.02	9060.01	9060.01	9060	9059.99	9059.98	9059.97	9059.96	9059.95	9059.94	9059.93	9059.92	9059.91	9059.9
9064.28	9064.28	9064.28	9064.28	9064.28	9064.28	9064.28	9064.28	9064.28	9064.28	9064.27	9064.27	9064.27	9064.27	9064.26	9064.26	9064.26	9064.26	9064.25	9064.25	9064.24	9064.24	9064.23	9064.23	9064.23	9064.22	9064.21	9064.21	9064.2	9064.2	9064.19	9064.18	9064.18	9064.17	9064.16	9064.16	9064.15	9064.14	9064.13	9064.13	9064.12	9064.11	9064.1	9064.09	9064.08	9064.07	9064.06	9064.05	9064.04	9064.03
9068.36	9068.36	9068.36	9068.36	9068.36	9068.36	9068.36	9068.36	9068.36	9068.36	9068.35	9068.35	9068.35	9068.35	9068.34	9068.34	9068.34	9068.34	9068.33	9068.33	9068.32	9068.32	9068.32	9068.31	9068.31	9068.3	9068.3	9068.29	9068.28	9068.28	9068.27	9068.27	9068.26	9068.25	9068.25	9068.24	9068.23	9068.22	9068.22	9068.21	9068.2	9068.19	9068.18	9068.17	9068.16	9068.15	9068.14	9068.13	9068.12	9068.11
9072.4	9072.4	9072.4	9072.4	9072.4	9072.4	9072.39	9072.39	9072.39	9072.39	9072.39	9072.39	9072.39	9072.38	9072.38	9072.38	9072.37	9072.37	9072.37	9072.36	9072.36	9072.36	9072.35	9072.35	9072.34	9072.34	9072.33	9072.33	9072.32	9072.31	9072.31	9072.3	9072.3	9072.29	9072.28	9072.28	9072.27	9072.26	9072.25	9072.24	9072.24	9072.23	9072.22	9072.21	9072.2	9072.19	9072.18	9072.17	9072.16	9072.15
9076.39	9076.39	9076.39	9076.39	9076.39	9076.39	9076.39	9076.38	9076.38	9076.38	9076.38	9076.38	9076.38	9076.37	9076.37	9076.37	9076.37	9076.36	9076.36	9076.36	9076.35	9076.35	9076.34	9076.34	9076.33	9076.33	9076.32	9076.32	9076.31	9076.31	9076.3	9076.29	9076.29	9076.28	9076.27	9076.27	9076.26	9076.25	9076.24	9076.24	9076.23	9076.22	9076.21	9076.2	9076.19	9076.18	9076.17	9076.16	9076.15	9076.14
9080.33	9080.33	9080.33	9080.33	9080.33	9080.33	9080.33	9080.33	9080.33	9080.33	9080.33	9080.33	9080.32	9080.32	9080.32	9080.32	9080.31	9080.31	9080.31	9080.3	9080.3	9080.3	9080.29	9080.29	9080.28	9080.28	9080.27	9080.27	9080.26	9080.26	9080.25	9080.24	9080.24	9080.23	9080.22	9080.22	9080.21	9080.2	9080.19	9080.19	9080.18	9080.17	9080.16	9080.15	9080.14	9080.13	9080.12	9080.11	9080.1	9080.09
9084.24	9084.24	9084.24	9084.24	9084.24	9084.24	9084.24	9084.24	9084.24	9084.23	9084.23	9084.23	9084.23	9084.23	9084.22	9084.22	9084.22	9084.21	9084.21	9084.21	9084.2	9084.2	9084.2	9084.19	9084.19	9084.18	9084.18	9084.17	9084.17	9084.16	9084.15	9084.15	9084.14	9084.14	9084.13	9084.12	9084.11	9084.11	9084.1	9084.09	9084.08	9084.07	9084.07	9084.06	9084.05	9084.04	9084.03	9084.02	9084.01	9084
9088.1	9088.1	9088.1	9088.1	9088.1	9088.1	9088.1	9088.1	9088.1	9088.09	9088.09	9088.09	9088.09	9088.09	9088.08	9088.08	9088.08	9088.08	9088.07	9088.07	9088.06	9088.06	9088.06	9088.05	9088.05	9088.04	9088.04	9088.03	9088.03	9088.02	9088.02	9088.01	9088	9088	9087.99	9087.98	9087.98	9087.97	9087.96	9087.95	9087.95	9087.94	9087.93	9087.92	9087.91	9087.9	9087.89	9087.88	9087.87	9087.86
9091.92	9091.92	9091.92	9091.92	9091.92	9091.92	9091.92	9091.92	9091.91	9091.91	9091.91	9091.91	9091.91	9091.91	9091.9	9091.9	9091.9	9091.89	9091.89	9091.89	9091.88	9091.88	9091.88	9091.87	9091.87	9091.86	9091.86	9091.85	9091.85	9091.84	9091.84	9091.83	9091.82	9091.82	9091.81	9091.8	9091.8	9091.79	9091.78	9091.77	9091.77	9091.76	9091.75	9091.74	9091.73	9091.72	9091.71	9091.7	9091.69	9091.68
9095.69	9095.69	9095.69	9095.69	9095.69	9095.69	9095.69	9095.69	9095.69	9095.69	9095.69	9095.69	9095.68	9095.68	9095.68	9095.68	9095.67	9095.67	9095.67	9095.66	9095.66	9095.66	9095.65	9095.65	9095.64	9095.64	9095.63	9095.63	9095.62	9095.62	9095.61	9095.61	9095.6	9095.59	9095.59	9095.58	9095.57	9095.57	9095.56	9095.55	9095.54	9095.54	9095.53	9095.52	9095.51	9095.5	9095.49	9095.48	9095.47	9095.46
9099.43	9099.43	9099.43	9099.43	9099.43	9099.43	9099.43	9099.43	9099.43	9099.43	9099.42	9099.42	9099.42	9099.42	9099.42	9099.41	9099.41	9099.41	9099.4	9099.4	9099.4	9099.39	9099.39	9099.38	9099.38	9099.38	9099.37	9099.37	9099.36	9099.36	9099.35	9099.34	9099.34	9099.33	9099.32	9099.32	9099.31	9099.3	9099.3	9099.29	9099.28	9099.27	9099.27	9099.26	9099.25	9099.24	9099.23	9099.22	9099.21	9099.2
9103.12	9103.12	9103.12	9103.12	9103.12	9103.12	9103.12	9103.12	9103.12	9103.12	9103.12	9103.12	9103.11	9103.11	9103.11	9103.11	9103.1	9103.1	9103.1	9103.1	9103.09	9103.09	9103.08	9103.08	9103.08	9103.07	9103.07	9103.06	9103.06	9103.05	9103.04	9103.04	9103.03	9103.03	9103.02	9103.01	9103.01	9103	9102.99	9102.99	9102.98	9102.97	9102.96	9102.95	9102.94	9102.94	9102.93	9102.92	9102.91	9102.9
9106.78	9106.78	9106.78	9106.78	9106.78	9106.78	9106.78	9106.78	9106.78	9106.77	9106.77	9106.77	9106.77	9106.77	9106.76	9106.76	9106.76	9106.76	9106.75	9106.75	9106.75	9106.74	9106.74	9106.73	9106.73	9106.72	9106.72	9106.72	9106.71	9106.7	9106.7	9106.69	9106.69	9106.68	9106.68	9106.67	9106.66	9106.66	9106.65	9106.64	9106.63	9106.63	9106.62	9106.61	9106.6	9106.59	9106.58	9106.57	9106.56	9106.56
9110.39	9110.39	9110.39	9110.39	9110.39	9110.39	9110.39	9110.39	9110.39	9110.39	9110.39	9110.38	9110.38	9110.38	9110.38	9110.38	9110.37	9110.37	9110.37	9110.36	9110.36	9110.36	9110.35	9110.35	9110.34	9110.34	9110.33	9110.33	9110.32	9110.32	9110.31	9110.31	9110.3	9110.3	9110.29	9110.28	9110.28	9110.27	9110.26	9110.26	9110.25	9110.24	9110.23	9110.22	9110.22	9110.21	9110.2	9110.19	9110.18	9110.17
9113.97	9113.97	9113.97	9113.97	9113.97	9113.97	9113.96	9113.96	9113.96	9113.96	9113.96	9113.96	9113.96	9113.95	9113.95	9113.95	9113.95	9113.94	9113.94	9113.94	9113.93	9113.93	9113.93	9113.92	9113.92	9113.91	9113.91	9113.9	9113.9	9113.89	9113.89	9113.88	9113.88	9113.87	9113.87	9113.86	9113.85	9113.85	9113.84	9113.83	9113.82	9113.82	9113.81	9113.8	9113.79	9113.78	9113.77	9113.77	9113.76	9113.75
9117.5	9117.5	9117.5	9117.5	9117.5	9117.5	9117.5	9117.5	9117.5	9117.5	9117.49	9117.49	9117.49	9117.49	9117.49	9117.48	9117.48	9117.48	9117.48	9117.47	9117.47	9117.47	9117.46	9117.46	9117.45	9117.45	9117.44	9117.44	9117.43	9117.43	9117.42	9117.42	9117.41	9117.41	9117.4	9117.39	9117.39	9117.38	9117.37	9117.37	9117.36	9117.35	9117.34	9117.34	9117.33	9117.32	9117.31	9117.3	9117.29	9117.28
9121	9121	9121	9121	9121	9121	9121	9120.99	9120.99	9120.99	9120.99	9120.99	9120.99	9120.99	9120.98	9120.98	9120.98	9120.97	9120.97	9120.97	9120.97	9120.96	9120.96	9120.95	9120.95	9120.95	9120.94	9120.94	9120.93	9120.93	9120.92	9120.92	9120.91	9120.9	9120.9	9120.89	9120.89	9120.88	9120.87	9120.86	9120.86	9120.85	9120.84	9120.83	9120.83	9120.82	9120.81	9120.8	9120.79	9120.78
9124.45	9124.45	9124.45	9124.45	9124.45	9124.45	9124.45	9124.45	9124.45	9124.45	9124.45	9124.45	9124.45	9124.44	9124.44	9124.44	9124.44	9124.43	9124.43	9124.43	9124.42	9124.42	9124.42	9124.41	9124.41	9124.4	9124.4	9124.39	9124.39	9124.38	9124.38	9124.37	9124.37	9124.36	9124.36	9124.35	9124.34	9124.34	9124.33	9124.32	9124.32	9124.31	9124.3	9124.29	9124.29	9124.28	9124.27	9124.26	9124.25	9124.24
9127.87	9127.87	9127.87	9127.87	9127.87	9127.87	9127.87	9127.87	9127.87	9127.87	9127.87	9127.87	9127.86	9127.86	9127.86	9127.86	9127.86	9127.85	9127.85	9127.85	9127.84	9127.84	9127.84	9127.83	9127.83	9127.82	9127.82	9127.81	9127.81	9127.81	9127.8	9127.79	9127.79	9127.78	9127.78	9127.77	9127.77	9127.76	9127.75	9127.74	9127.74	9127.73	9127.72	9127.72	9127.71	9127.7	9127.69	9127.68	9127.67	9127.66
9131.26	9131.26	9131.26	9131.26	9131.26	9131.26	9131.25	9131.25	9131.25	9131.25	9131.25	9131.25	9131.25	9131.24	9131.24	9131.24	9131.24	9131.23	9131.23	9131.23	9131.23	9131.22	9131.22	9131.21	9131.21	9131.21	9131.2	9131.2	9131.19	9131.19	9131.18	9131.18	9131.17	9131.17	9131.16	9131.15	9131.15	9131.14	9131.14	9131.13	9131.12	9131.11	9131.11	9131.1	9131.09	9131.08	9131.08	9131.07	9131.06	9131.05
9134.6	9134.6	9134.6	9134.6	9134.6	9134.6	9134.6	9134.6	9134.6	9134.6	9134.6	9134.59	9134.59	9134.59	9134.59	9134.59	9134.58	9134.58	9134.58	9134.57	9134.57	9134.57	9134.56	9134.56	9134.56	9134.55	9134.55	9134.54	9134.54	9134.53	9134.53	9134.52	9134.52	9134.51	9134.51	9134.5	9134.49	9134.49	9134.48	9134.47	9134.47	9134.46	9134.45	9134.45	9134.44	9134.43	9134.42	9134.41	9134.41	9134.4
9137.91	9137.91	9137.91	9137.91	9137.91	9137.91	9137.91	9137.91	9137.91	9137.91	9137.9	9137.9	9137.9	9137.9	9137.9	9137.89	9137.89	9137.89	9137.89	9137.88	9137.88	9137.88	9137.87	9137.87	9137.86	9137.86	9137.86	9137.85	9137.85	9137.84	9137.84	9137.83	9137.83	9137.82	9137.82	9137.81	9137.8	9137.8	9137.79	9137.78	9137.78	9137.77	9137.76	9137.76	9137.75	9137.74	9137.73	9137.72	9137.72	9137.71
9141.18	9141.18	9141.18	9141.18	9141.18	9141.18	9141.18	9141.18	9141.18	9141.18	9141.18	9141.17	9141.17	9141.17	9141.17	9141.17	9141.16	9141.16	9141.16	9141.15	9141.15	9141.15	9141.14	9141.14	9141.14	9141.13	9141.13	9141.12	9141.12	9141.12	9141.11	9141.11	9141.1	9141.09	9141.09	9141.08	9141.08	9141.07	9141.06	9141.06	9141.05	9141.04	9141.04	9141.03	9141.02	9141.01	9141.01	9141	9140.99	9140.98
9144.42	9144.42	9144.42	9144.42	9144.42	9144.42	9144.42	9144.42	9144.41	9144.41	9144.41	9144.41	9144.41	9144.41	9144.4	9144.4	9144.4	9144.4	9144.39	9144.39	9144.39	9144.38	9144.38	9144.38	9144.37	9144.37	9144.37	9144.36	9144.36	9144.35	9144.35	9144.34	9144.34	9144.33	9144.33	9144.32	9144.31	9144.31	9144.3	9144.3	9144.29	9144.28	9144.27	9144.27	9144.26	9144.25	9144.24	9144.24	9144.23	9144.22
9147.62	9147.62	9147.62	9147.62	9147.62	9147.62	9147.62	9147.62	9147.61	9147.61	9147.61	9147.61	9147.61	9147.61	9147.61	9147.6	9147.6	9147.6	9147.59	9147.59	9147.59	9147.59	9147.58	9147.58	9147.57	9147.57	9147.57	9147.56	9147.56	9147.55	9147.55	9147.54	9147.54	9147.53	9147.53	9147.52	9147.52	9147.51	9147.5	9147.5	9147.49	9147.48	9147.48	9147.47	9147.46	9147.45	9147.45	9147.44	9147.43	9147.42
9150.78	9150.78	9150.78	9150.78	9150.78	9150.78	9150.78	9150.78	9150.78	9150.78	9150.78	9150.78	9150.77	9150.77	9150.77	9150.77	9150.77	9150.76	9150.76	9150.76	9150.75	9150.75	9150.75	9150.74	9150.74	9150.74	9150.73	9150.73	9150.72	9150.72	9150.71	9150.71	9150.7	9150.7	9150.69	9150.69	9150.68	9150.68	9150.67	9150.66	9150.66	9150.65	9150.64	9150.64	9150.63	9150.62	9150.61	9150.61	9150.6	9150.59
9153.91	9153.91	9153.91	9153.91	9153.91	9153.91	9153.91	9153.91	9153.91	9153.91	9153.91	9153.91	9153.91	9153.9	9153.9	9153.9	9153.9	9153.89	9153.89	9153.89	9153.89	9153.88	9153.88	9153.88	9153.87	9153.87	9153.86	9153.86	9153.86	9153.85	9153.85	9153.84	9153.84	9153.83	9153.83	9153.82	9153.81	9153.81	9153.8	9153.8	9153.79	9153.78	9153.78	9153.77	9153.76	9153.75	9153.75	9153.74	9153.73	9153.72
9157.01	9157.01	9157.01	9157.01	9157.01	9157.01	9157.01	9157.01	9157.01	9157.01	9157	9157	9157	9157	9157	9157	9156.99	9156.99	9156.99	9156.99	9156.98	9156.98	9156.98	9156.97	9156.97	9156.96	9156.96	9156.96	9156.95	9156.95	9156.94	9156.94	9156.93	9156.93	9156.92	9156.92	9156.91	9156.91	9156.9	9156.89	9156.89	9156.88	9156.87	9156.87	9156.86	9156.85	9156.84	9156.84	9156.83	9156.82
9160.07	9160.07	9160.07	9160.07	9160.07	9160.07	9160.07	9160.07	9160.07	9160.07	9160.07	9160.07	9160.06	9160.06	9160.06	9160.06	9160.06	9160.05	9160.05	9160.05	9160.04	9160.04	9160.04	9160.03	9160.03	9160.03	9160.02	9160.02	9160.01	9160.01	9160.01	9160	9160	9159.99	9159.99	9159.98	9159.97	9159.97	9159.96	9159.96	9159.95	9159.94	9159.94	9159.93	9159.92	9159.92	9159.91	9159.9	9159.89	9159.88
9163.1	9163.1	9163.1	9163.1	9163.1	9163.1	9163.1	9163.1	9163.1	9163.1	9163.1	9163.09	9163.09	9163.09	9163.09	9163.09	9163.08	9163.08	9163.08	9163.08	9163.07	9163.07	9163.07	9163.06	9163.06	9163.06	9163.05	9163.05	9163.04	9163.04	9163.04	9163.03	9163.03	9163.02	9163.02	9163.01	9163	9163	9162.99	9162.99	9162.98	9162.97	9162.97	9162.96	9162.95	9162.95	9162.94	9162.93	9162.92	9162.92
9166.1	9166.1	9166.1	9166.1	9166.1	9166.1	9166.09	9166.09	9166.09	9166.09	9166.09	9166.09	9166.09	9166.09	9166.08	9166.08	9166.08	9166.08	9166.07	9166.07	9166.07	9166.07	9166.06	9166.06	9166.06	9166.05	9166.05	9166.04	9166.04	9166.04	9166.03	9166.03	9166.02	9166.02	9166.01	9166.01	9166	9166	9165.99	9165.98	9165.98	9165.97	9165.96	9165.96	9165.95	9165.94	9165.94	9165.93	9165.92	9165.91
9169.06	9169.06	9169.06	9169.06	9169.06	9169.06	9169.06	9169.06	9169.06	9169.05	9169.05	9169.05	9169.05	9169.05	9169.05	9169.04	9169.04	9169.04	9169.04	9169.03	9169.03	9169.03	9169.03	9169.02	9169.02	9169.02	9169.01	9169.01	9169	9169	9168.99	9168.99	9168.99	9168.98	9168.98	9168.97	9168.96	9168.96	9168.95	9168.95	9168.94	9168.93	9168.93	9168.92	9168.91	9168.91	9168.9	9168.89	9168.89	9168.88
9171.99	9171.99	9171.99	9171.99	9171.99	9171.99	9171.99	9171.99	9171.99	9171.99	9171.98	9171.98	9171.98	9171.98	9171.98	9171.98	9171.97	9171.97	9171.97	9171.97	9171.96	9171.96	9171.96	9171.95	9171.95	9171.95	9171.94	9171.94	9171.93	9171.93	9171.93	9171.92	9171.92	9171.91	9171.91	9171.9	9171.9	9171.89	9171.88	9171.88	9171.87	9171.87	9171.86	9171.85	9171.85	9171.84	9171.83	9171.82	9171.82	9171.81
9174.89	9174.89	9174.89	9174.89	9174.89	9174.89	9174.89	9174.88	9174.88	9174.88	9174.88	9174.88	9174.88	9174.88	9174.88	9174.87	9174.87	9174.87	9174.87	9174.86	9174.86	9174.86	9174.85	9174.85	9174.85	9174.84	9174.84	9174.84	9174.83	9174.83	9174.82	9174.82	9174.81	9174.81	9174.8	9174.8	9174.79	9174.79	9174.78	9174.78	9174.77	9174.77	9174.76	9174.75	9174.75	9174.74	9174.73	9174.72	9174.72	9174.71
9177.75	9177.75	9177.75	9177.75	9177.75	9177.75	9177.75	9177.75	9177.75	9177.75	9177.75	9177.75	9177.74	9177.74	9177.74	9177.74	9177.74	9177.73	9177.73	9177.73	9177.73	9177.72	9177.72	9177.72	9177.71	9177.71	9177.71	9177.7	9177.7	9177.69	9177.69	9177.69	9177.68	9177.68	9177.67	9177.67	9177.66	9177.66	9177.65	9177.64	9177.64	9177.63	9177.63	9177.62	9177.61	9177.61	9177.6	9177.59	9177.58	9177.58
9180.59	9180.59	9180.59	9180.59	9180.59	9180.59	9180.59	9180.59	9180.58	9180.58	9180.58	9180.58	9180.58	9180.58	9180.58	9180.57	9180.57	9180.57	9180.57	9180.56	9180.56	9180.56	9180.56	9180.55	9180.55	9180.55	9180.54	9180.54	9180.53	9180.53	9180.53	9180.52	9180.52	9180.51	9180.51	9180.5	9180.5	9180.49	9180.49	9180.48	9180.47	9180.47	9180.46	9180.46	9180.45	9180.44	9180.44	9180.43	9180.42	9180.41
9183.39	9183.39	9183.39	9183.39	9183.39	9183.39	9183.39	9183.39	9183.39	9183.39	9183.39	9183.38	9183.38	9183.38	9183.38	9183.38	9183.38	9183.37	9183.37	9183.37	9183.37	9183.36	9183.36	9183.36	9183.35	9183.35	9183.35	9183.34	9183.34	9183.33	9183.33	9183.33	9183.32	9183.32	9183.31	9183.31	9183.3	9183.3	9183.29	9183.28	9183.28	9183.27	9183.27	9183.26	9183.25	9183.25	9183.24	9183.23	9183.23	9183.22
9186.16	9186.16	9186.16	9186.16	9186.16	9186.16	9186.16	9186.16	9186.16	9186.16	9186.16	9186.16	9186.16	9186.15	9186.15	9186.15	9186.15	9186.15	9186.14	9186.14	9186.14	9186.14	9186.13	9186.13	9186.13	9186.12	9186.12	9186.12	9186.11	9186.11	9186.1	9186.1	9186.09	9186.09	9186.08	9186.08	9186.07	9186.07	9186.06	9186.06	9186.05	9186.05	9186.04	9186.03	9186.03	9186.02	9186.01	9186.01	9186	9185.99
9188.9	9188.9	9188.9	9188.9	9188.9	9188.9	9188.9	9188.9	9188.9	9188.9	9188.9	9188.9	9188.9	9188.9	9188.89	9188.89	9188.89	9188.89	9188.89	9188.88	9188.88	9188.88	9188.87	9188.87	9188.87	9188.87	9188.86	9188.86	9188.85	9188.85	9188.85	9188.84	9188.84	9188.83	9188.83	9188.82	9188.82	9188.81	9188.81	9188.8	9188.8	9188.79	9188.78	9188.78	9188.77	9188.77	9188.76	9188.75	9188.74	9188.74
9191.62	9191.62	9191.62	9191.62	9191.62	9191.62	9191.62	9191.62	9191.62	9191.61	9191.61	9191.61	9191.61	9191.61	9191.61	9191.6	9191.6	9191.6	9191.6	9191.6	9191.59	9191.59	9191.59	9191.58	9191.58	9191.58	9191.57	9191.57	9191.57	9191.56	9191.56	9191.55	9191.55	9191.55	9191.54	9191.54	9191.53	9191.53	9191.52	9191.52	9191.51	9191.5	9191.5	9191.49	9191.49	9191.48	9191.47	9191.47	9191.46	9191.45
9194.3	9194.3	9194.3	9194.3	9194.3	9194.3	9194.3	9194.3	9194.3	9194.3	9194.3	9194.29	9194.29	9194.29	9194.29	9194.29	9194.29	9194.28	9194.28	9194.28	9194.28	9194.27	9194.27	9194.27	9194.26	9194.26	9194.26	9194.25	9194.25	9194.25	9194.24	9194.24	9194.23	9194.23	9194.22	9194.22	9194.21	9194.21	9194.2	9194.2	9194.19	9194.19	9194.18	9194.18	9194.17	9194.16	9194.16	9194.15	9194.14	9194.14
9196.95	9196.95	9196.95	9196.95	9196.95	9196.95	9196.95	9196.95	9196.95	9196.95	9196.95	9196.95	9196.95	9196.94	9196.94	9196.94	9196.94	9196.94	9196.93	9196.93	9196.93	9196.93	9196.92	9196.92	9196.92	9196.91	9196.91	9196.91	9196.9	9196.9	9196.9	9196.89	9196.89	9196.88	9196.88	9196.87	9196.87	9196.86	9196.86	9196.85	9196.85	9196.84	9196.84	9196.83	9196.82	9196.82	9196.81	9196.8	9196.8	9196.79
9199.58	9199.58	9199.58	9199.58	9199.58	9199.58	9199.58	9199.58	9199.57	9199.57	9199.57	9199.57	9199.57	9199.57	9199.57	9199.56	9199.56	9199.56	9199.56	9199.56	9199.55	9199.55	9199.55	9199.54	9199.54	9199.54	9199.53	9199.53	9199.53	9199.52	9199.52	9199.52	9199.51	9199.51	9199.5	9199.5	9199.49	9199.49	9199.48	9199.48	9199.47	9199.47	9199.46	9199.46	9199.45	9199.44	9199.44	9199.43	9199.42	9199.42
9202.17	9202.17	9202.17	9202.17	9202.17	9202.17	9202.17	9202.17	9202.17	9202.17	9202.17	9202.17	9202.16	9202.16	9202.16	9202.16	9202.16	9202.16	9202.15	9202.15	9202.15	9202.15	9202.14	9202.14	9202.14	9202.13	9202.13	9202.13	9202.12	9202.12	9202.12	9202.11	9202.11	9202.1	9202.1	9202.09	9202.09	9202.08	9202.08	9202.07	9202.07	9202.06	9202.06	9202.05	9202.05	9202.04	9202.03	9202.03	9202.02	9202.01
9204.74	9204.74	9204.74	9204.74	9204.74	9204.74	9204.74	9204.74	9204.74	9204.73	9204.73	9204.73	9204.73	9204.73	9204.73	9204.73	9204.72	9204.72	9204.72	9204.72	9204.72	9204.71	9204.71	9204.71	9204.7	9204.7	9204.7	9204.69	9204.69	9204.69	9204.68	9204.68	9204.67	9204.67	9204.67	9204.66	9204.66	9204.65	9204.65	9204.64	9204.64	9204.63	9204.62	9204.62	9204.61	9204.61	9204.6	9204.59	9204.59	9204.58
9207.28	9207.28	9207.28	9207.28	9207.28	9207.28	9207.28	9207.27	9207.27	9207.27	9207.27	9207.27	9207.27	9207.27	9207.27	9207.26	9207.26	9207.26	9207.26	9207.26	9207.25	9207.25	9207.25	9207.25	9207.24	9207.24	9207.24	9207.23	9207.23	9207.23	9207.22	9207.22	9207.21	9207.21	9207.2	9207.2	9207.2	9207.19	9207.19	9207.18	9207.18	9207.17	9207.16	9207.16	9207.15	9207.15	9207.14	9207.13	9207.13	9207.12
9209.79	9209.79	9209.79	9209.79	9209.79	9209.79	9209.79	9209.79	9209.78	9209.78	9209.78	9209.78	9209.78	9209.78	9209.78	9209.78	9209.77	9209.77	9209.77	9209.77	9209.76	9209.76	9209.76	9209.76	9209.75	9209.75	9209.75	9209.74	9209.74	9209.74	9209.73	9209.73	9209.72	9209.72	9209.72	9209.71	9209.71	9209.7	9209.7	9209.69	9209.69	9209.68	9209.68	9209.67	9209.66	9209.66	9209.65	9209.65	9209.64	9209.63
9212.27	9212.27	9212.27	9212.27	9212.27	9212.27	9212.27	9212.27	9212.27	9212.27	9212.27	9212.26	9212.26	9212.26	9212.26	9212.26	9212.26	9212.25	9212.25	9212.25	9212.25	9212.25	9212.24	9212.24	9212.24	9212.23	9212.23	9212.23	9212.22	9212.22	9212.22	9212.21	9212.21	9212.2	9212.2	9212.2	9212.19	9212.19	9212.18	9212.18	9212.17	9212.17	9212.16	9212.15	9212.15	9212.14	9212.14	9212.13	9212.12	9212.12
9214.73	9214.73	9214.73	9214.73	9214.73	9214.72	9214.72	9214.72	9214.72	9214.72	9214.72	9214.72	9214.72	9214.72	9214.72	9214.71	9214.71	9214.71	9214.71	9214.71	9214.7	9214.7	9214.7	9214.7	9214.69	9214.69	9214.69	9214.68	9214.68	9214.68	9214.67	9214.67	9214.66	9214.66	9214.66	9214.65	9214.65	9214.64	9214.64	9214.63	9214.63	9214.62	9214.62	9214.61	9214.61	9214.6	9214.59	9214.59	9214.58	9214.58
9217.15	9217.15	9217.15	9217.15	9217.15	9217.15	9217.15	9217.15	9217.15	9217.15	9217.15	9217.15	9217.15	9217.15	9217.14	9217.14	9217.14	9217.14	9217.14	9217.13	9217.13	9217.13	9217.13	9217.12	9217.12	9217.12	9217.12	9217.11	9217.11	9217.11	9217.1	9217.1	9217.09	9217.09	9217.09	9217.08	9217.08	9217.07	9217.07	9217.06	9217.06	9217.05	9217.05	9217.04	9217.04	9217.03	9217.02	9217.02	9217.01	9217.01
9219.56	9219.56	9219.56	9219.56	9219.56	9219.56	9219.56	9219.55	9219.55	9219.55	9219.55	9219.55	9219.55	9219.55	9219.55	9219.55	9219.54	9219.54	9219.54	9219.54	9219.53	9219.53	9219.53	9219.53	9219.52	9219.52	9219.52	9219.51	9219.51	9219.51	9219.5	9219.5	9219.5	9219.49	9219.49	9219.48	9219.48	9219.48	9219.47	9219.47	9219.46	9219.46	9219.45	9219.45	9219.44	9219.43	9219.43	9219.42	9219.42	9219.41
9221.93	9221.93	9221.93	9221.93	9221.93	9221.93	9221.93	9221.93	9221.93	9221.93	9221.93	9221.93	9221.93	9221.92	9221.92	9221.92	9221.92	9221.92	9221.92	9221.91	9221.91	9221.91	9221.91	9221.9	9221.9	9221.9	9221.89	9221.89	9221.89	9221.88	9221.88	9221.88	9221.87	9221.87	9221.86	9221.86	9221.86	9221.85	9221.85	9221.84	9221.84	9221.83	9221.83	9221.82	9221.82	9221.81	9221.81	9221.8	9221.79	9221.79
9224.28	9224.28	9224.28	9224.28	9224.28	9224.28	9224.28	9224.28	9224.28	9224.28	9224.28	9224.28	9224.28	9224.27	9224.27	9224.27	9224.27	9224.27	9224.26	9224.26	9224.26	9224.26	9224.26	9224.25	9224.25	9224.25	9224.24	9224.24	9224.24	9224.23	9224.23	9224.23	9224.22	9224.22	9224.22	9224.21	9224.21	9224.2	9224.2	9224.19	9224.19	9224.18	9224.18	9224.17	9224.17	9224.16	9224.16	9224.15	9224.14	9224.14
9226.6	9226.6	9226.6	9226.6	9226.6	9226.6	9226.6	9226.6	9226.6	9226.6	9226.6	9226.6	9226.6	9226.6	9226.6	9226.59	9226.59	9226.59	9226.59	9226.59	9226.58	9226.58	9226.58	9226.58	9226.57	9226.57	9226.57	9226.57	9226.56	9226.56	9226.56	9226.55	9226.55	9226.54	9226.54	9226.54	9226.53	9226.53	9226.52	9226.52	9226.51	9226.51	9226.5	9226.5	9226.49	9226.49	9226.48	9226.48	9226.47	9226.46
9228.9	9228.9	9228.9	9228.9	9228.9	9228.9	9228.9	9228.9	9228.9	9228.9	9228.9	9228.9	9228.9	9228.9	9228.89	9228.89	9228.89	9228.89	9228.89	9228.89	9228.88	9228.88	9228.88	9228.88	9228.87	9228.87	9228.87	9228.86	9228.86	9228.86	9228.85	9228.85	9228.85	9228.84	9228.84	9228.83	9228.83	9228.83	9228.82	9228.82	9228.81	9228.81	9228.8	9228.8	9228.79	9228.79	9228.78	9228.78	9228.77	9228.76
9231.18	9231.18	9231.18	9231.18	9231.18	9231.18	9231.18	9231.18	9231.17	9231.17	9231.17	9231.17	9231.17	9231.17	9231.17	9231.17	9231.16	9231.16	9231.16	9231.16	9231.16	9231.15	9231.15	9231.15	9231.15	9231.14	9231.14	9231.14	9231.13	9231.13	9231.13	9231.12	9231.12	9231.12	9231.11	9231.11	9231.1	9231.1	9231.1	9231.09	9231.09	9231.08	9231.08	9231.07	9231.07	9231.06	9231.06	9231.05	9231.04	9231.04
9233.42	9233.42	9233.42	9233.42	9233.42	9233.42	9233.42	9233.42	9233.42	9233.42	9233.42	9233.42	9233.42	9233.42	9233.42	9233.41	9233.41	9233.41	9233.41	9233.41	9233.4	9233.4	9233.4	9233.4	9233.39	9233.39	9233.39	9233.39	9233.38	9233.38	9233.38	9233.37	9233.37	9233.37	9233.36	9233.36	9233.35	9233.35	9233.34	9233.34	9233.34	9233.33	9233.33	9233.32	9233.32	9233.31	9233.3	9233.3	9233.29	9233.29
9235.65	9235.65	9235.65	9235.65	9235.65	9235.65	9235.65	9235.65	9235.65	9235.65	9235.64	9235.64	9235.64	9235.64	9235.64	9235.64	9235.64	9235.63	9235.63	9235.63	9235.63	9235.63	9235.62	9235.62	9235.62	9235.62	9235.61	9235.61	9235.61	9235.6	9235.6	9235.6	9235.59	9235.59	9235.59	9235.58	9235.58	9235.57	9235.57	9235.56	9235.56	9235.56	9235.55	9235.55	9235.54	9235.53	9235.53	9235.52	9235.52	9235.51
9237.85	9237.85	9237.85	9237.85	9237.85	9237.85	9237.85	9237.85	9237.85	9237.84	9237.84	9237.84	9237.84	9237.84	9237.84	9237.84	9237.84	9237.83	9237.83	9237.83	9237.83	9237.83	9237.82	9237.82	9237.82	9237.82	9237.81	9237.81	9237.81	9237.8	9237.8	9237.8	9237.79	9237.79	9237.79	9237.78	9237.78	9237.77	9237.77	9237.76	9237.76	9237.76	9237.75	9237.75	9237.74	9237.74	9237.73	9237.72	9237.72	9237.71
9240.02	9240.02	9240.02	9240.02	9240.02	9240.02	9240.02	9240.02	9240.02	9240.02	9240.02	9240.02	9240.02	9240.02	9240.01	9240.01	9240.01	9240.01	9240.01	9240	9240	9240	9240	9240	9239.99	9239.99	9239.99	9239.98	9239.98	9239.98	9239.98	9239.97	9239.97	9239.96	9239.96	9239.96	9239.95	9239.95	9239.94	9239.94	9239.94	9239.93	9239.93	9239.92	9239.92	9239.91	9239.91	9239.9	9239.9	9239.89
9242.17	9242.17	9242.17	9242.17	9242.17	9242.17	9242.17	9242.17	9242.17	9242.17	9242.17	9242.17	9242.17	9242.17	9242.16	9242.16	9242.16	9242.16	9242.16	9242.16	9242.15	9242.15	9242.15	9242.15	9242.14	9242.14	9242.14	9242.14	9242.13	9242.13	9242.13	9242.12	9242.12	9242.12	9242.11	9242.11	9242.1	9242.1	9242.1	9242.09	9242.09	9242.08	9242.08	9242.07	9242.07	9242.06	9242.06	9242.05	9242.05	9242.04
9244.3	9244.3	9244.3	9244.3	9244.3	9244.3	9244.3	9244.3	9244.3	9244.3	9244.3	9244.3	9244.3	9244.29	9244.29	9244.29	9244.29	9244.29	9244.29	9244.28	9244.28	9244.28	9244.28	9244.27	9244.27	9244.27	9244.27	9244.26	9244.26	9244.26	9244.25	9244.25	9244.25	9244.24	9244.24	9244.24	9244.23	9244.23	9244.22	9244.22	9244.22	9244.21	9244.21	9244.2	9244.2	9244.19	9244.19	9244.18	9244.18	9244.17
9246.4	9246.4	9246.4	9246.4	9246.4	9246.4	9246.4	9246.4	9246.4	9246.4	9246.4	9246.4	9246.4	9246.4	9246.4	9246.4	9246.39	9246.39	9246.39	9246.39	9246.39	9246.38	9246.38	9246.38	9246.38	9246.37	9246.37	9246.37	9246.37	9246.36	9246.36	9246.36	9246.35	9246.35	9246.35	9246.34	9246.34	9246.33	9246.33	9246.33	9246.32	9246.32	9246.31	9246.31	9246.3	9246.3	9246.29	9246.29	9246.28	9246.28
9248.49	9248.49	9248.49	9248.49	9248.49	9248.49	9248.48	9248.48	9248.48	9248.48	9248.48	9248.48	9248.48	9248.48	9248.48	9248.48	9248.47	9248.47	9248.47	9248.47	9248.47	9248.46	9248.46	9248.46	9248.46	9248.46	9248.45	9248.45	9248.45	9248.44	9248.44	9248.44	9248.43	9248.43	9248.43	9248.42	9248.42	9248.42	9248.41	9248.41	9248.4	9248.4	9248.39	9248.39	9248.38	9248.38	9248.37	9248.37	9248.36	9248.36
9250.54	9250.54	9250.54	9250.54	9250.54	9250.54	9250.54	9250.54	9250.54	9250.54	9250.54	9250.54	9250.54	9250.54	9250.54	9250.53	9250.53	9250.53	9250.53	9250.53	9250.53	9250.52	9250.52	9250.52	9250.52	9250.51	9250.51	9250.51	9250.51	9250.5	9250.5	9250.5	9250.49	9250.49	9250.49	9250.48	9250.48	9250.47	9250.47	9250.47	9250.46	9250.46	9250.45	9250.45	9250.44	9250.44	9250.43	9250.43	9250.42	9250.42
9252.58	9252.58	9252.58	9252.58	9252.58	9252.58	9252.58	9252.58	9252.58	9252.58	9252.58	9252.58	9252.57	9252.57	9252.57	9252.57	9252.57	9252.57	9252.57	9252.56	9252.56	9252.56	9252.56	9252.55	9252.55	9252.55	9252.55	9252.54	9252.54	9252.54	9252.54	9252.53	9252.53	9252.53	9252.52	9252.52	9252.51	9252.51	9252.51	9252.5	9252.5	9252.49	9252.49	9252.49	9252.48	9252.48	9252.47	9252.47	9252.46	9252.46
9254.59	9254.59	9254.59	9254.59	9254.59	9254.59	9254.59	9254.59	9254.59	9254.59	9254.59	9254.59	9254.59	9254.59	9254.58	9254.58	9254.58	9254.58	9254.58	9254.58	9254.57	9254.57	9254.57	9254.57	9254.57	9254.56	9254.56	9254.56	9254.56	9254.55	9254.55	9254.55	9254.54	9254.54	9254.54	9254.53	9254.53	9254.52	9254.52	9254.52	9254.51	9254.51	9254.5	9254.5	9254.49	9254.49	9254.49	9254.48	9254.47	9254.47
9256.58	9256.58	9256.58	9256.58	9256.58	9256.58	9256.58	9256.58	9256.58	9256.58	9256.58	9256.58	9256.58	9256.58	9256.58	9256.57	9256.57	9256.57	9256.57	9256.57	9256.57	9256.56	9256.56	9256.56	9256.56	9256.55	9256.55	9256.55	9256.55	9256.54	9256.54	9256.54	9256.53	9256.53	9256.53	9256.52	9256.52	9256.52	9256.51	9256.51	9256.5	9256.5	9256.5	9256.49	9256.49	9256.48	9256.48	9256.47	9256.47	9256.46
9258.55	9258.55	9258.55	9258.55	9258.55	9258.55	9258.55	9258.55	9258.55	9258.55	9258.55	9258.55	9258.55	9258.55	9258.55	9258.54	9258.54	9258.54	9258.54	9258.54	9258.54	9258.53	9258.53	9258.53	9258.53	9258.52	9258.52	9258.52	9258.52	9258.51	9258.51	9258.51	9258.5	9258.5	9258.5	9258.49	9258.49	9258.49	9258.48	9258.48	9258.47	9258.47	9258.47	9258.46	9258.46	9258.45	9258.45	9258.44	9258.44	9258.43
9260.5	9260.5	9260.5	9260.5	9260.5	9260.5	9260.5	9260.5	9260.5	9260.5	9260.5	9260.5	9260.5	9260.49	9260.49	9260.49	9260.49	9260.49	9260.49	9260.48	9260.48	9260.48	9260.48	9260.48	9260.47	9260.47	9260.47	9260.47	9260.46	9260.46	9260.46	9260.46	9260.45	9260.45	9260.45	9260.44	9260.44	9260.43	9260.43	9260.43	9260.42	9260.42	9260.41	9260.41	9260.41	9260.4	9260.4	9260.39	9260.39	9260.38
9262.43	9262.43	9262.43	9262.43	9262.43	9262.43	9262.43	9262.43	9262.43	9262.42	9262.42	9262.42	9262.42	9262.42	9262.42	9262.42	9262.42	9262.41	9262.41	9262.41	9262.41	9262.41	9262.41	9262.4	9262.4	9262.4	9262.4	9262.39	9262.39	9262.39	9262.39	9262.38	9262.38	9262.38	9262.37	9262.37	9262.37	9262.36	9262.36	9262.35	9262.35	9262.35	9262.34	9262.34	9262.33	9262.33	9262.32	9262.32	9262.31	9262.31
9264.33	9264.33	9264.33	9264.33	9264.33	9264.33	9264.33	9264.33	9264.33	9264.33	9264.33	9264.33	9264.33	9264.33	9264.32	9264.32	9264.32	9264.32	9264.32	9264.32	9264.31	9264.31	9264.31	9264.31	9264.31	9264.3	9264.3	9264.3	9264.3	9264.29	9264.29	9264.29	9264.28	9264.28	9264.28	9264.27	9264.27	9264.27	9264.26	9264.26	9264.26	9264.25	9264.25	9264.24	9264.24	9264.23	9264.23	9264.23	9264.22	9264.22
9266.22	9266.22	9266.22	9266.22	9266.22	9266.22	9266.22	9266.21	9266.21	9266.21	9266.21	9266.21	9266.21	9266.21	9266.21	9266.21	9266.21	9266.2	9266.2	9266.2	9266.2	9266.2	9266.2	9266.19	9266.19	9266.19	9266.19	9266.18	9266.18	9266.18	9266.18	9266.17	9266.17	9266.17	9266.16	9266.16	9266.16	9266.15	9266.15	9266.15	9266.14	9266.14	9266.13	9266.13	9266.12	9266.12	9266.12	9266.11	9266.11	9266.1
9268.08	9268.08	9268.08	9268.08	9268.08	9268.08	9268.08	9268.08	9268.08	9268.08	9268.08	9268.08	9268.07	9268.07	9268.07	9268.07	9268.07	9268.07	9268.07	9268.06	9268.06	9268.06	9268.06	9268.06	9268.05	9268.05	9268.05	9268.05	9268.04	9268.04	9268.04	9268.04	9268.03	9268.03	9268.03	9268.02	9268.02	9268.02	9268.01	9268.01	9268.01	9268	9268	9267.99	9267.99	9267.98	9267.98	9267.98	9267.97	9267.97
9269.92	9269.92	9269.92	9269.92	9269.92	9269.92	9269.92	9269.92	9269.92	9269.92	9269.92	9269.92	9269.92	9269.92	9269.92	9269.91	9269.91	9269.91	9269.91	9269.91	9269.91	9269.9	9269.9	9269.9	9269.9	9269.9	9269.89	9269.89	9269.89	9269.89	9269.88	9269.88	9269.88	9269.87	9269.87	9269.87	9269.86	9269.86	9269.86	9269.85	9269.85	9269.85	9269.84	9269.84	9269.83	9269.83	9269.82	9269.82	9269.81	9269.81
9271.75	9271.75	9271.75	9271.75	9271.75	9271.74	9271.74	9271.74	9271.74	9271.74	9271.74	9271.74	9271.74	9271.74	9271.74	9271.74	9271.74	9271.73	9271.73	9271.73	9271.73	9271.73	9271.73	9271.72	9271.72	9271.72	9271.72	9271.71	9271.71	9271.71	9271.71	9271.7	9271.7	9271.7	9271.69	9271.69	9271.69	9271.68	9271.68	9271.68	9271.67	9271.67	9271.67	9271.66	9271.66	9271.65	9271.65	9271.64	9271.64	9271.63
9273.55	9273.55	9273.55	9273.55	9273.55	9273.55	9273.55	9273.55	9273.55	9273.55	9273.55	9273.54	9273.54	9273.54	9273.54	9273.54	9273.54	9273.54	9273.54	9273.53	9273.53	9273.53	9273.53	9273.53	9273.52	9273.52	9273.52	9273.52	9273.51	9273.51	9273.51	9273.51	9273.5	9273.5	9273.5	9273.49	9273.49	9273.49	9273.48	9273.48	9273.48	9273.47	9273.47	9273.46	9273.46	9273.46	9273.45	9273.45	9273.44	9273.44
9275.33	9275.33	9275.33	9275.33	9275.33	9275.33	9275.33	9275.33	9275.33	9275.33	9275.33	9275.33	9275.33	9275.33	9275.32	9275.32	9275.32	9275.32	9275.32	9275.32	9275.32	9275.31	9275.31	9275.31	9275.31	9275.31	9275.3	9275.3	9275.3	9275.3	9275.29	9275.29	9275.29	9275.28	9275.28	9275.28	9275.27	9275.27	9275.27	9275.26	9275.26	9275.26	9275.25	9275.25	9275.24	9275.24	9275.24	9275.23	9275.23	9275.22
9277.09	9277.09	9277.09	9277.09	9277.09	9277.09	9277.09	9277.09	9277.09	9277.09	9277.09	9277.09	9277.09	9277.09	9277.09	9277.09	9277.09	9277.08	9277.08	9277.08	9277.08	9277.08	9277.08	9277.07	9277.07	9277.07	9277.07	9277.06	9277.06	9277.06	9277.06	9277.05	9277.05	9277.05	9277.04	9277.04	9277.04	9277.04	9277.03	9277.03	9277.02	9277.02	9277.02	9277.01	9277.01	9277	9277	9277	9276.99	9276.99
9278.84	9278.84	9278.84	9278.84	9278.84	9278.84	9278.84	9278.84	9278.84	9278.84	9278.84	9278.84	9278.83	9278.83	9278.83	9278.83	9278.83	9278.83	9278.83	9278.82	9278.82	9278.82	9278.82	9278.82	9278.82	9278.81	9278.81	9278.81	9278.81	9278.8	9278.8	9278.8	9278.8	9278.79	9278.79	9278.79	9278.78	9278.78	9278.78	9278.77	9278.77	9278.77	9278.76	9278.76	9278.75	9278.75	9278.75	9278.74	9278.74	9278.73
9280.56	9280.56	9280.56	9280.56	9280.56	9280.56	9280.56	9280.56	9280.56	9280.56	9280.56	9280.56	9280.56	9280.56	9280.56	9280.56	9280.55	9280.55	9280.55	9280.55	9280.55	9280.55	9280.54	9280.54	9280.54	9280.54	9280.54	9280.53	9280.53	9280.53	9280.53	9280.52	9280.52	9280.52	9280.52	9280.51	9280.51	9280.51	9280.5	9280.5	9280.5	9280.49	9280.49	9280.48	9280.48	9280.48	9280.47	9280.47	9280.46	9280.46
9282.27	9282.27	9282.27	9282.27	9282.27	9282.27	9282.27	9282.27	9282.27	9282.27	9282.27	9282.27	9282.27	9282.26	9282.26	9282.26	9282.26	9282.26	9282.26	9282.26	9282.25	9282.25	9282.25	9282.25	9282.25	9282.24	9282.24	9282.24	9282.24	9282.24	9282.23	9282.23	9282.23	9282.22	9282.22	9282.22	9282.22	9282.21	9282.21	9282.21	9282.2	9282.2	9282.19	9282.19	9282.19	9282.18	9282.18	9282.17	9282.17	9282.17
9283.96	9283.96	9283.96	9283.96	9283.96	9283.96	9283.96	9283.96	9283.96	9283.95	9283.95	9283.95	9283.95	9283.95	9283.95	9283.95	9283.95	9283.95	9283.95	9283.94	9283.94	9283.94	9283.94	9283.94	9283.93	9283.93	9283.93	9283.93	9283.93	9283.92	9283.92	9283.92	9283.92	9283.91	9283.91	9283.91	9283.9	9283.9	9283.9	9283.89	9283.89	9283.89	9283.88	9283.88	9283.87	9283.87	9283.87	9283.86	9283.86	9283.85
9285.63	9285.63	9285.63	9285.63	9285.63	9285.63	9285.63	9285.62	9285.62	9285.62	9285.62	9285.62	9285.62	9285.62	9285.62	9285.62	9285.62	9285.62	9285.61	9285.61	9285.61	9285.61	9285.61	9285.61	9285.6	9285.6	9285.6	9285.6	9285.59	9285.59	9285.59	9285.59	9285.58	9285.58	9285.58	9285.58	9285.57	9285.57	9285.57	9285.56	9285.56	9285.56	9285.55	9285.55	9285.54	9285.54	9285.54	9285.53	9285.53	9285.52
9287.28	9287.28	9287.28	9287.28	9287.28	9287.28	9287.28	9287.28	9287.27	9287.27	9287.27	9287.27	9287.27	9287.27	9287.27	9287.27	9287.27	9287.27	9287.26	9287.26	9287.26	9287.26	9287.26	9287.26	9287.25	9287.25	9287.25	9287.25	9287.25	9287.24	9287.24	9287.24	9287.24	9287.23	9287.23	9287.23	9287.22	9287.22	9287.22	9287.21	9287.21	9287.21	9287.2	9287.2	9287.2	9287.19	9287.19	9287.18	9287.18	9287.18
9288.91	9288.91	9288.91	9288.91	9288.91	9288.91	9288.91	9288.91	9288.91	9288.91	9288.91	9288.91	9288.9	9288.9	9288.9	9288.9	9288.9	9288.9	9288.9	9288.9	9288.89	9288.89	9288.89	9288.89	9288.89	9288.88	9288.88	9288.88	9288.88	9288.88	9288.87	9288.87	9288.87	9288.87	9288.86	9288.86	9288.86	9288.85	9288.85	9288.85	9288.84	9288.84	9288.84	9288.83	9288.83	9288.83	9288.82	9288.82	9288.81	9288.81
9290.52	9290.52	9290.52	9290.52	9290.52	9290.52	9290.52	9290.52	9290.52	9290.52	9290.52	9290.52	9290.52	9290.52	9290.52	9290.52	9290.51	9290.51	9290.51	9290.51	9290.51	9290.51	9290.51	9290.5	9290.5	9290.5	9290.5	9290.49	9290.49	9290.49	9290.49	9290.49	9290.48	9290.48	9290.48	9290.47	9290.47	9290.47	9290.47	9290.46	9290.46	9290.46	9290.45	9290.45	9290.44	9290.44	9290.44	9290.43	9290.43	9290.42
9292.12	9292.12	9292.12	9292.12	9292.12	9292.12	9292.12	9292.12	9292.12	9292.12	9292.12	9292.12	9292.12	9292.11	9292.11	9292.11	9292.11	9292.11	9292.11	9292.11	9292.11	9292.1	9292.1	9292.1	9292.1	9292.1	9292.09	9292.09	9292.09	9292.09	9292.09	9292.08	9292.08	9292.08	9292.07	9292.07	9292.07	9292.07	9292.06	9292.06	9292.06	9292.05	9292.05	9292.05	9292.04	9292.04	9292.03	9292.03	9292.03	9292.02
9293.7	9293.7	9293.7	9293.7	9293.7	9293.7	9293.7	9293.7	9293.7	9293.7	9293.7	9293.7	9293.69	9293.69	9293.69	9293.69	9293.69	9293.69	9293.69	9293.69	9293.68	9293.68	9293.68	9293.68	9293.68	9293.68	9293.67	9293.67	9293.67	9293.67	9293.66	9293.66	9293.66	9293.66	9293.65	9293.65	9293.65	9293.65	9293.64	9293.64	9293.64	9293.63	9293.63	9293.63	9293.62	9293.62	9293.61	9293.61	9293.61	9293.6
9295.26	9295.26	9295.26	9295.26	9295.26	9295.26	9295.26	9295.26	9295.26	9295.26	9295.26	9295.26	9295.26	9295.26	9295.25	9295.25	9295.25	9295.25	9295.25	9295.25	9295.25	9295.24	9295.24	9295.24	9295.24	9295.24	9295.24	9295.23	9295.23	9295.23	9295.23	9295.22	9295.22	9295.22	9295.22	9295.21	9295.21	9295.21	9295.2	9295.2	9295.2	9295.2	9295.19	9295.19	9295.18	9295.18	9295.18	9295.17	9295.17	9295.17
9296.8	9296.8	9296.8	9296.8	9296.8	9296.8	9296.8	9296.8	9296.8	9296.8	9296.8	9296.8	9296.8	9296.8	9296.8	9296.8	9296.8	9296.8	9296.79	9296.79	9296.79	9296.79	9296.79	9296.79	9296.78	9296.78	9296.78	9296.78	9296.78	9296.77	9296.77	9296.77	9296.77	9296.76	9296.76	9296.76	9296.76	9296.75	9296.75	9296.75	9296.74	9296.74	9296.74	9296.73	9296.73	9296.73	9296.72	9296.72	9296.71	9296.71
9298.33	9298.33	9298.33	9298.33	9298.33	9298.33	9298.33	9298.33	9298.33	9298.33	9298.33	9298.33	9298.33	9298.33	9298.33	9298.33	9298.32	9298.32	9298.32	9298.32	9298.32	9298.32	9298.32	9298.31	9298.31	9298.31	9298.31	9298.31	9298.3	9298.3	9298.3	9298.3	9298.3	9298.29	9298.29	9298.29	9298.28	9298.28	9298.28	9298.28	9298.27	9298.27	9298.27	9298.26	9298.26	9298.26	9298.25	9298.25	9298.24	9298.24
9299.84	9299.84	9299.84	9299.84	9299.84	9299.84	9299.84	9299.84	9299.84	9299.84	9299.84	9299.84	9299.84	9299.84	9299.84	9299.84	9299.84	9299.83	9299.83	9299.83	9299.83	9299.83	9299.83	9299.83	9299.82	9299.82	9299.82	9299.82	9299.82	9299.81	9299.81	9299.81	9299.81	9299.8	9299.8	9299.8	9299.8	9299.79	9299.79	9299.79	9299.78	9299.78	9299.78	9299.77	9299.77	9299.77	9299.76	9299.76	9299.76	9299.75
9301.34	9301.34	9301.34	9301.34	9301.34	9301.34	9301.34	9301.34	9301.34	9301.34	9301.34	9301.34	9301.33	9301.33	9301.33	9301.33	9301.33	9301.33	9301.33	9301.33	9301.32	9301.32	9301.32	9301.32	9301.32	9301.32	9301.31	9301.31	9301.31	9301.31	9301.31	9301.3	9301.3	9301.3	9301.3	9301.29	9301.29	9301.29	9301.28	9301.28	9301.28	9301.28	9301.27	9301.27	9301.27	9301.26	9301.26	9301.25	9301.25	9301.25
9302.82	9302.82	9302.82	9302.82	9302.82	9302.82	9302.82	9302.82	9302.81	9302.81	9302.81	9302.81	9302.81	9302.81	9302.81	9302.81	9302.81	9302.81	9302.81	9302.8	9302.8	9302.8	9302.8	9302.8	9302.8	9302.79	9302.79	9302.79	9302.79	9302.79	9302.78	9302.78	9302.78	9302.78	9302.77	9302.77	9302.77	9302.77	9302.76	9302.76	9302.76	9302.75	9302.75	9302.75	9302.74	9302.74	9302.74	9302.73	9302.73	9302.73
9304.28	9304.28	9304.28	9304.28	9304.28	9304.28	9304.28	9304.28	9304.28	9304.28	9304.28	9304.27	9304.27	9304.27	9304.27	9304.27	9304.27	9304.27	9304.27	9304.27	9304.26	9304.26	9304.26	9304.26	9304.26	9304.26	9304.25	9304.25	9304.25	9304.25	9304.25	9304.24	9304.24	9304.24	9304.24	9304.23	9304.23	9304.23	9304.23	9304.22	9304.22	9304.22	9304.21	9304.21	9304.21	9304.2	9304.2	9304.2	9304.19	9304.19
9305.72	9305.72	9305.72	9305.72	9305.72	9305.72	9305.72	9305.72	9305.72	9305.72	9305.72	9305.72	9305.72	9305.72	9305.72	9305.72	9305.72	9305.71	9305.71	9305.71	9305.71	9305.71	9305.71	9305.71	9305.7	9305.7	9305.7	9305.7	9305.7	9305.69	9305.69	9305.69	9305.69	9305.69	9305.68	9305.68	9305.68	9305.67	9305.67	9305.67	9305.67	9305.66	9305.66	9305.66	9305.65	9305.65	9305.65	9305.64	9305.64	9305.64
9307.15	9307.15	9307.15	9307.15	9307.15	9307.15	9307.15	9307.15	9307.15	9307.15	9307.15	9307.15	9307.15	9307.15	9307.15	9307.15	9307.15	9307.14	9307.14	9307.14	9307.14	9307.14	9307.14	9307.14	9307.13	9307.13	9307.13	9307.13	9307.13	9307.12	9307.12	9307.12	9307.12	9307.12	9307.11	9307.11	9307.11	9307.11	9307.1	9307.1	9307.1	9307.09	9307.09	9307.09	9307.08	9307.08	9307.08	9307.07	9307.07	9307.07
9308.57	9308.57	9308.57	9308.57	9308.57	9308.57	9308.57	9308.57	9308.57	9308.57	9308.57	9308.56	9308.56	9308.56	9308.56	9308.56	9308.56	9308.56	9308.56	9308.56	9308.55	9308.55	9308.55	9308.55	9308.55	9308.55	9308.55	9308.54	9308.54	9308.54	9308.54	9308.53	9308.53	9308.53	9308.53	9308.53	9308.52	9308.52	9308.52	9308.51	9308.51	9308.51	9308.51	9308.5	9308.5	9308.5	9308.49	9308.49	9308.48	9308.48
9309.97	9309.97	9309.97	9309.97	9309.97	9309.97	9309.97	9309.97	9309.96	9309.96	9309.96	9309.96	9309.96	9309.96	9309.96	9309.96	9309.96	9309.96	9309.96	9309.96	9309.95	9309.95	9309.95	9309.95	9309.95	9309.95	9309.94	9309.94	9309.94	9309.94	9309.94	9309.93	9309.93	9309.93	9309.93	9309.92	9309.92	9309.92	9309.92	9309.91	9309.91	9309.91	9309.9	9309.9	9309.9	9309.89	9309.89	9309.89	9309.88	9309.88
9311.35	9311.35	9311.35	9311.35	9311.35	9311.35	9311.35	9311.35	9311.35	9311.35	9311.35	9311.35	9311.35	9311.34	9311.34	9311.34	9311.34	9311.34	9311.34	9311.34	9311.34	9311.34	9311.33	9311.33	9311.33	9311.33	9311.33	9311.33	9311.32	9311.32	9311.32	9311.32	9311.32	9311.31	9311.31	9311.31	9311.31	9311.3	9311.3	9311.3	9311.29	9311.29	9311.29	9311.29	9311.28	9311.28	9311.28	9311.27	9311.27	9311.26
9312.72	9312.72	9312.72	9312.72	9312.72	9312.72	9312.72	9312.72	9312.72	9312.72	9312.72	9312.71	9312.71	9312.71	9312.71	9312.71	9312.71	9312.71	9312.71	9312.71	9312.71	9312.7	9312.7	9312.7	9312.7	9312.7	9312.7	9312.69	9312.69	9312.69	9312.69	9312.69	9312.68	9312.68	9312.68	9312.68	9312.67	9312.67	9312.67	9312.67	9312.66	9312.66	9312.66	9312.65	9312.65	9312.65	9312.64	9312.64	9312.64	9312.63
9314.07	9314.07	9314.07	9314.07	9314.07	9314.07	9314.07	9314.07	9314.07	9314.07	9314.07	9314.07	9314.07	9314.07	9314.07	9314.06	9314.06	9314.06	9314.06	9314.06	9314.06	9314.06	9314.06	9314.05	9314.05	9314.05	9314.05	9314.05	9314.05	9314.04	9314.04	9314.04	9314.04	9314.03	9314.03	9314.03	9314.03	9314.02	9314.02	9314.02	9314.02	9314.01	9314.01	9314.01	9314	9314	9314	9313.99	9313.99	9313.99
9315.41	9315.41	9315.41	9315.41	9315.41	9315.41	9315.41	9315.41	9315.41	9315.41	9315.41	9315.41	9315.41	9315.4	9315.4	9315.4	9315.4	9315.4	9315.4	9315.4	9315.4	9315.4	9315.39	9315.39	9315.39	9315.39	9315.39	9315.39	9315.38	9315.38	9315.38	9315.38	9315.38	9315.37	9315.37	9315.37	9315.37	9315.36	9315.36	9315.36	9315.36	9315.35	9315.35	9315.35	9315.34	9315.34	9315.34	9315.33	9315.33	9315.33
9316.73	9316.73	9316.73	9316.73	9316.73	9316.73	9316.73	9316.73	9316.73	9316.73	9316.73	9316.73	9316.73	9316.73	9316.73	9316.73	9316.73	9316.72	9316.72	9316.72	9316.72	9316.72	9316.72	9316.72	9316.71	9316.71	9316.71	9316.71	9316.71	9316.71	9316.7	9316.7	9316.7	9316.7	9316.69	9316.69	9316.69	9316.69	9316.69	9316.68	9316.68	9316.68	9316.67	9316.67	9316.67	9316.66	9316.66	9316.66	9316.65	9316.65
9318.04	9318.04	9318.04	9318.04	9318.04	9318.04	9318.04	9318.04	9318.04	9318.04	9318.04	9318.04	9318.04	9318.04	9318.04	9318.04	9318.03	9318.03	9318.03	9318.03	9318.03	9318.03	9318.03	9318.03	9318.02	9318.02	9318.02	9318.02	9318.02	9318.01	9318.01	9318.01	9318.01	9318.01	9318	9318	9318	9318	9317.99	9317.99	9317.99	9317.99	9317.98	9317.98	9317.98	9317.97	9317.97	9317.97	9317.96	9317.96
9319.34	9319.34	9319.34	9319.34	9319.34	9319.34	9319.34	9319.34	9319.33	9319.33	9319.33	9319.33	9319.33	9319.33	9319.33	9319.33	9319.33	9319.33	9319.33	9319.33	9319.32	9319.32	9319.32	9319.32	9319.32	9319.32	9319.32	9319.31	9319.31	9319.31	9319.31	9319.31	9319.3	9319.3	9319.3	9319.3	9319.29	9319.29	9319.29	9319.29	9319.28	9319.28	9319.28	9319.28	9319.27	9319.27	9319.27	9319.26	9319.26	9319.26
9320.62	9320.62	9320.62	9320.62	9320.62	9320.62	9320.62	9320.62	9320.62	9320.61	9320.61	9320.61	9320.61	9320.61	9320.61	9320.61	9320.61	9320.61	9320.61	9320.61	9320.6	9320.6	9320.6	9320.6	9320.6	9320.6	9320.6	9320.59	9320.59	9320.59	9320.59	9320.59	9320.58	9320.58	9320.58	9320.58	9320.58	9320.57	9320.57	9320.57	9320.57	9320.56	9320.56	9320.56	9320.55	9320.55	9320.55	9320.54	9320.54	9320.54
9321.88	9321.88	9321.88	9321.88	9321.88	9321.88	9321.88	9321.88	9321.88	9321.88	9321.88	9321.88	9321.88	9321.88	9321.88	9321.88	9321.88	9321.87	9321.87	9321.87	9321.87	9321.87	9321.87	9321.87	9321.87	9321.86	9321.86	9321.86	9321.86	9321.86	9321.86	9321.85	9321.85	9321.85	9321.85	9321.84	9321.84	9321.84	9321.84	9321.83	9321.83	9321.83	9321.83	9321.82	9321.82	9321.82	9321.81	9321.81	9321.81	9321.81
9323.13	9323.13	9323.13	9323.13	9323.13	9323.13	9323.13	9323.13	9323.13	9323.13	9323.13	9323.13	9323.13	9323.13	9323.13	9323.13	9323.13	9323.13	9323.13	9323.13	9323.12	9323.12	9323.12	9323.12	9323.12	9323.12	9323.12	9323.11	9323.11	9323.11	9323.11	9323.11	9323.1	9323.1	9323.1	9323.1	9323.1	9323.09	9323.09	9323.09	9323.09	9323.08	9323.08	9323.08	9323.07	9323.07	9323.07	9323.07	9323.06	9323.06
9324.37	9324.37	9324.37	9324.37	9324.37	9324.37	9324.37	9324.37	9324.37	9324.37	9324.37	9324.37	9324.37	9324.37	9324.37	9324.37	9324.37	9324.37	9324.37	9324.36	9324.36	9324.36	9324.36	9324.36	9324.36	9324.36	9324.35	9324.35	9324.35	9324.35	9324.35	9324.35	9324.34	9324.34	9324.34	9324.34	9324.33	9324.33	9324.33	9324.33	9324.32	9324.32	9324.32	9324.32	9324.31	9324.31	9324.31	9324.3	9324.3	9324.3
9325.6	9325.6	9325.6	9325.6	9325.6	9325.6	9325.6	9325.6	9325.6	9325.6	9325.6	9325.6	9325.6	9325.59	9325.59	9325.59	9325.59	9325.59	9325.59	9325.59	9325.59	9325.59	9325.59	9325.58	9325.58	9325.58	9325.58	9325.58	9325.58	9325.57	9325.57	9325.57	9325.57	9325.57	9325.56	9325.56	9325.56	9325.56	9325.56	9325.55	9325.55	9325.55	9325.54	9325.54	9325.54	9325.54	9325.53	9325.53	9325.53	9325.52
9326.81	9326.81	9326.81	9326.81	9326.81	9326.81	9326.81	9326.81	9326.81	9326.81	9326.81	9326.81	9326.81	9326.81	9326.81	9326.8	9326.8	9326.8	9326.8	9326.8	9326.8	9326.8	9326.8	9326.8	9326.79	9326.79	9326.79	9326.79	9326.79	9326.79	9326.78	9326.78	9326.78	9326.78	9326.78	9326.77	9326.77	9326.77	9326.77	9326.76	9326.76	9326.76	9326.76	9326.75	9326.75	9326.75	9326.75	9326.74	9326.74	9326.74
9328.01	9328.01	9328.01	9328.01	9328.01	9328.01	9328.01	9328.01	9328.01	9328.01	9328.01	9328.01	9328.01	9328	9328	9328	9328	9328	9328	9328	9328	9328	9328	9327.99	9327.99	9327.99	9327.99	9327.99	9327.99	9327.98	9327.98	9327.98	9327.98	9327.98	9327.98	9327.97	9327.97	9327.97	9327.97	9327.96	9327.96	9327.96	9327.96	9327.95	9327.95	9327.95	9327.94	9327.94	9327.94	9327.94
9329.19	9329.19	9329.19	9329.19	9329.19	9329.19	9329.19	9329.19	9329.19	9329.19	9329.19	9329.19	9329.19	9329.19	9329.19	9329.19	9329.19	9329.19	9329.19	9329.18	9329.18	9329.18	9329.18	9329.18	9329.18	9329.18	9329.18	9329.17	9329.17	9329.17	9329.17	9329.17	9329.16	9329.16	9329.16	9329.16	9329.16	9329.15	9329.15	9329.15	9329.15	9329.14	9329.14	9329.14	9329.14	9329.13	9329.13	9329.13	9329.12	9329.12
9330.37	9330.37	9330.37	9330.37	9330.37	9330.37	9330.37	9330.37	9330.37	9330.36	9330.36	9330.36	9330.36	9330.36	9330.36	9330.36	9330.36	9330.36	9330.36	9330.36	9330.36	9330.35	9330.35	9330.35	9330.35	9330.35	9330.35	9330.35	9330.34	9330.34	9330.34	9330.34	9330.34	9330.34	9330.33	9330.33	9330.33	9330.33	9330.32	9330.32	9330.32	9330.32	9330.31	9330.31	9330.31	9330.31	9330.3	9330.3	9330.3	9330.29
9331.53	9331.53	9331.53	9331.53	9331.53	9331.53	9331.53	9331.52	9331.52	9331.52	9331.52	9331.52	9331.52	9331.52	9331.52	9331.52	9331.52	9331.52	9331.52	9331.52	9331.52	9331.51	9331.51	9331.51	9331.51	9331.51	9331.51	9331.51	9331.5	9331.5	9331.5	9331.5	9331.5	9331.49	9331.49	9331.49	9331.49	9331.49	9331.48	9331.48	9331.48	9331.48	9331.47	9331.47	9331.47	9331.47	9331.46	9331.46	9331.46	9331.45
9332.67	9332.67	9332.67	9332.67	9332.67	9332.67	9332.67	9332.67	9332.67	9332.67	9332.67	9332.67	9332.67	9332.67	9332.67	9332.67	9332.67	9332.67	9332.66	9332.66	9332.66	9332.66	9332.66	9332.66	9332.66	9332.66	9332.65	9332.65	9332.65	9332.65	9332.65	9332.65	9332.64	9332.64	9332.64	9332.64	9332.64	9332.63	9332.63	9332.63	9332.63	9332.62	9332.62	9332.62	9332.62	9332.61	9332.61	9332.61	9332.61	9332.6
9333.81	9333.81	9333.81	9333.81	9333.81	9333.81	9333.81	9333.81	9333.81	9333.8	9333.8	9333.8	9333.8	9333.8	9333.8	9333.8	9333.8	9333.8	9333.8	9333.8	9333.8	9333.79	9333.79	9333.79	9333.79	9333.79	9333.79	9333.79	9333.79	9333.78	9333.78	9333.78	9333.78	9333.78	9333.77	9333.77	9333.77	9333.77	9333.77	9333.76	9333.76	9333.76	9333.76	9333.75	9333.75	9333.75	9333.75	9333.74	9333.74	9333.74
9334.93	9334.93	9334.93	9334.93	9334.93	9334.93	9334.93	9334.93	9334.93	9334.93	9334.93	9334.93	9334.92	9334.92	9334.92	9334.92	9334.92	9334.92	9334.92	9334.92	9334.92	9334.92	9334.92	9334.91	9334.91	9334.91	9334.91	9334.91	9334.91	9334.91	9334.9	9334.9	9334.9	9334.9	9334.9	9334.89	9334.89	9334.89	9334.89	9334.89	9334.88	9334.88	9334.88	9334.88	9334.87	9334.87	9334.87	9334.87	9334.86	9334.86
9336.04	9336.04	9336.04	9336.04	9336.04	9336.04	9336.04	9336.04	9336.04	9336.04	9336.04	9336.03	9336.03	9336.03	9336.03	9336.03	9336.03	9336.03	9336.03	9336.03	9336.03	9336.03	9336.02	9336.02	9336.02	9336.02	9336.02	9336.02	9336.02	9336.01	9336.01	9336.01	9336.01	9336.01	9336.01	9336	9336	9336	9336	9336	9335.99	9335.99	9335.99	9335.99	9335.98	9335.98	9335.98	9335.97	9335.97	9335.97
9337.13	9337.13	9337.13	9337.13	9337.13	9337.13	9337.13	9337.13	9337.13	9337.13	9337.13	9337.13	9337.13	9337.13	9337.13	9337.13	9337.13	9337.13	9337.13	9337.13	9337.12	9337.12	9337.12	9337.12	9337.12	9337.12	9337.12	9337.12	9337.11	9337.11	9337.11	9337.11	9337.11	9337.11	9337.1	9337.1	9337.1	9337.1	9337.09	9337.09	9337.09	9337.09	9337.09	9337.08	9337.08	9337.08	9337.08	9337.07	9337.07	9337.07
9338.22	9338.22	9338.22	9338.22	9338.22	9338.22	9338.22	9338.22	9338.22	9338.22	9338.22	9338.22	9338.22	9338.22	9338.21	9338.21	9338.21	9338.21	9338.21	9338.21	9338.21	9338.21	9338.21	9338.21	9338.2	9338.2	9338.2	9338.2	9338.2	9338.2	9338.2	9338.19	9338.19	9338.19	9338.19	9338.19	9338.18	9338.18	9338.18	9338.18	9338.18	9338.17	9338.17	9338.17	9338.17	9338.16	9338.16	9338.16	9338.16	9338.15
9339.29	9339.29	9339.29	9339.29	9339.29	9339.29	9339.29	9339.29	9339.29	9339.29	9339.29	9339.29	9339.29	9339.29	9339.29	9339.29	9339.29	9339.29	9339.28	9339.28	9339.28	9339.28	9339.28	9339.28	9339.28	9339.28	9339.28	9339.27	9339.27	9339.27	9339.27	9339.27	9339.27	9339.26	9339.26	9339.26	9339.26	9339.26	9339.25	9339.25	9339.25	9339.25	9339.24	9339.24	9339.24	9339.24	9339.23	9339.23	9339.23	9339.23
9340.35	9340.35	9340.35	9340.35	9340.35	9340.35	9340.35	9340.35	9340.35	9340.35	9340.35	9340.35	9340.35	9340.35	9340.35	9340.35	9340.35	9340.35	9340.35	9340.35	9340.34	9340.34	9340.34	9340.34	9340.34	9340.34	9340.34	9340.34	9340.33	9340.33	9340.33	9340.33	9340.33	9340.33	9340.32	9340.32	9340.32	9340.32	9340.32	9340.31	9340.31	9340.31	9340.31	9340.3	9340.3	9340.3	9340.3	9340.29	9340.29	9340.29
9341.4	9341.4	9341.4	9341.4	9341.4	9341.4	9341.4	9341.4	9341.4	9341.4	9341.4	9341.4	9341.4	9341.4	9341.4	9341.4	9341.4	9341.4	9341.4	9341.39	9341.39	9341.39	9341.39	9341.39	9341.39	9341.39	9341.39	9341.39	9341.38	9341.38	9341.38	9341.38	9341.38	9341.38	9341.37	9341.37	9341.37	9341.37	9341.37	9341.36	9341.36	9341.36	9341.36	9341.35	9341.35	9341.35	9341.35	9341.34	9341.34	9341.34
9342.44	9342.44	9342.44	9342.44	9342.44	9342.44	9342.44	9342.44	9342.44	9342.44	9342.44	9342.44	9342.44	9342.44	9342.44	9342.44	9342.44	9342.43	9342.43	9342.43	9342.43	9342.43	9342.43	9342.43	9342.43	9342.43	9342.42	9342.42	9342.42	9342.42	9342.42	9342.42	9342.42	9342.41	9342.41	9342.41	9342.41	9342.41	9342.4	9342.4	9342.4	9342.4	9342.4	9342.39	9342.39	9342.39	9342.39	9342.38	9342.38	9342.38
9343.47	9343.47	9343.47	9343.47	9343.47	9343.47	9343.47	9343.47	9343.47	9343.47	9343.47	9343.47	9343.47	9343.46	9343.46	9343.46	9343.46	9343.46	9343.46	9343.46	9343.46	9343.46	9343.46	9343.46	9343.45	9343.45	9343.45	9343.45	9343.45	9343.45	9343.45	9343.44	9343.44	9343.44	9343.44	9343.44	9343.44	9343.43	9343.43	9343.43	9343.43	9343.43	9343.42	9343.42	9343.42	9343.42	9343.41	9343.41	9343.41	9343.41
9344.48	9344.48	9344.48	9344.48	9344.48	9344.48	9344.48	9344.48	9344.48	9344.48	9344.48	9344.48	9344.48	9344.48	9344.48	9344.48	9344.48	9344.48	9344.48	9344.48	9344.47	9344.47	9344.47	9344.47	9344.47	9344.47	9344.47	9344.47	9344.46	9344.46	9344.46	9344.46	9344.46	9344.46	9344.46	9344.45	9344.45	9344.45	9344.45	9344.45	9344.44	9344.44	9344.44	9344.44	9344.43	9344.43	9344.43	9344.43	9344.42	9344.42
9345.49	9345.49	9345.49	9345.49	9345.49	9345.49	9345.49	9345.49	9345.49	9345.49	9345.49	9345.49	9345.49	9345.48	9345.48	9345.48	9345.48	9345.48	9345.48	9345.48	9345.48	9345.48	9345.48	9345.48	9345.47	9345.47	9345.47	9345.47	9345.47	9345.47	9345.47	9345.46	9345.46	9345.46	9345.46	9345.46	9345.46	9345.45	9345.45	9345.45	9345.45	9345.45	9345.44	9345.44	9345.44	9345.44	9345.43	9345.43	9345.43	9345.43
9346.48	9346.48	9346.48	9346.48	9346.48	9346.48	9346.48	9346.48	9346.48	9346.48	9346.48	9346.48	9346.48	9346.48	9346.48	9346.48	9346.48	9346.48	9346.47	9346.47	9346.47	9346.47	9346.47	9346.47	9346.47	9346.47	9346.47	9346.46	9346.46	9346.46	9346.46	9346.46	9346.46	9346.46	9346.45	9346.45	9346.45	9346.45	9346.45	9346.44	9346.44	9346.44	9346.44	9346.44	9346.43	9346.43	9346.43	9346.43	9346.42	9346.42
9347.46	9347.46	9347.46	9347.46	9347.46	9347.46	9347.46	9347.46	9347.46	9347.46	9347.46	9347.46	9347.46	9347.46	9347.46	9347.46	9347.46	9347.46	9347.46	9347.46	9347.45	9347.45	9347.45	9347.45	9347.45	9347.45	9347.45	9347.45	9347.45	9347.44	9347.44	9347.44	9347.44	9347.44	9347.44	9347.43	9347.43	9347.43	9347.43	9347.43	9347.42	9347.42	9347.42	9347.42	9347.42	9347.41	9347.41	9347.41	9347.41	9347.4
9348.44	9348.44	9348.44	9348.44	9348.44	9348.44	9348.44	9348.43	9348.43	9348.43	9348.43	9348.43	9348.43	9348.43	9348.43	9348.43	9348.43	9348.43	9348.43	9348.43	9348.43	9348.43	9348.42	9348.42	9348.42	9348.42	9348.42	9348.42	9348.42	9348.42	9348.41	9348.41	9348.41	9348.41	9348.41	9348.41	9348.4	9348.4	9348.4	9348.4	9348.4	9348.39	9348.39	9348.39	9348.39	9348.39	9348.38	9348.38	9348.38	9348.38
9349.4	9349.4	9349.4	9349.4	9349.4	9349.4	9349.4	9349.4	9349.4	9349.4	9349.39	9349.39	9349.39	9349.39	9349.39	9349.39	9349.39	9349.39	9349.39	9349.39	9349.39	9349.39	9349.39	9349.38	9349.38	9349.38	9349.38	9349.38	9349.38	9349.38	9349.38	9349.37	9349.37	9349.37	9349.37	9349.37	9349.37	9349.36	9349.36	9349.36	9349.36	9349.36	9349.35	9349.35	9349.35	9349.35	9349.35	9349.34	9349.34	9349.34
9350.35	9350.35	9350.35	9350.35	9350.35	9350.35	9350.35	9350.35	9350.35	9350.35	9350.35	9350.34	9350.34	9350.34	9350.34	9350.34	9350.34	9350.34	9350.34	9350.34	9350.34	9350.34	9350.34	9350.34	9350.33	9350.33	9350.33	9350.33	9350.33	9350.33	9350.33	9350.32	9350.32	9350.32	9350.32	9350.32	9350.32	9350.31	9350.31	9350.31	9350.31	9350.31	9350.3	9350.3	9350.3	9350.3	9350.3	9350.29	9350.29	9350.29
9351.29	9351.29	9351.29	9351.29	9351.29	9351.29	9351.29	9351.29	9351.29	9351.29	9351.29	9351.28	9351.28	9351.28	9351.28	9351.28	9351.28	9351.28	9351.28	9351.28	9351.28	9351.28	9351.28	9351.28	9351.27	9351.27	9351.27	9351.27	9351.27	9351.27	9351.27	9351.27	9351.26	9351.26	9351.26	9351.26	9351.26	9351.26	9351.25	9351.25	9351.25	9351.25	9351.25	9351.24	9351.24	9351.24	9351.24	9351.23	9351.23	9351.23
9352.22	9352.22	9352.22	9352.22	9352.22	9352.22	9352.22	9352.22	9352.22	9352.22	9352.21	9352.21	9352.21	9352.21	9352.21	9352.21	9352.21	9352.21	9352.21	9352.21	9352.21	9352.21	9352.21	9352.21	9352.2	9352.2	9352.2	9352.2	9352.2	9352.2	9352.2	9352.19	9352.19	9352.19	9352.19	9352.19	9352.19	9352.19	9352.18	9352.18	9352.18	9352.18	9352.18	9352.17	9352.17	9352.17	9352.17	9352.16	9352.16	9352.16
9353.14	9353.14	9353.14	9353.14	9353.14	9353.14	9353.14	9353.14	9353.14	9353.13	9353.13	9353.13	9353.13	9353.13	9353.13	9353.13	9353.13	9353.13	9353.13	9353.13	9353.13	9353.13	9353.13	9353.12	9353.12	9353.12	9353.12	9353.12	9353.12	9353.12	9353.12	9353.11	9353.11	9353.11	9353.11	9353.11	9353.11	9353.1	9353.1	9353.1	9353.1	9353.1	9353.1	9353.09	9353.09	9353.09	9353.09	9353.08	9353.08	9353.08
9354.05	9354.05	9354.05	9354.05	9354.05	9354.05	9354.05	9354.04	9354.04	9354.04	9354.04	9354.04	9354.04	9354.04	9354.04	9354.04	9354.04	9354.04	9354.04	9354.04	9354.04	9354.04	9354.04	9354.03	9354.03	9354.03	9354.03	9354.03	9354.03	9354.03	9354.03	9354.02	9354.02	9354.02	9354.02	9354.02	9354.02	9354.01	9354.01	9354.01	9354.01	9354.01	9354.01	9354	9354	9354	9354	9353.99	9353.99	9353.99
9354.94	9354.94	9354.94	9354.94	9354.94	9354.94	9354.94	9354.94	9354.94	9354.94	9354.94	9354.94	9354.94	9354.94	9354.94	9354.94	9354.94	9354.94	9354.94	9354.94	9354.94	9354.94	9354.93	9354.93	9354.93	9354.93	9354.93	9354.93	9354.93	9354.93	9354.93	9354.92	9354.92	9354.92	9354.92	9354.92	9354.92	9354.91	9354.91	9354.91	9354.91	9354.91	9354.91	9354.9	9354.9	9354.9	9354.9	9354.89	9354.89	9354.89
9355.83	9355.83	9355.83	9355.83	9355.83	9355.83	9355.83	9355.83	9355.83	9355.83	9355.83	9355.83	9355.83	9355.83	9355.83	9355.83	9355.83	9355.83	9355.83	9355.83	9355.83	9355.83	9355.82	9355.82	9355.82	9355.82	9355.82	9355.82	9355.82	9355.82	9355.82	9355.81	9355.81	9355.81	9355.81	9355.81	9355.81	9355.8	9355.8	9355.8	9355.8	9355.8	9355.8	9355.79	9355.79	9355.79	9355.79	9355.78	9355.78	9355.78
9356.71	9356.71	9356.71	9356.71	9356.71	9356.71	9356.71	9356.71	9356.71	9356.71	9356.71	9356.71	9356.71	9356.71	9356.71	9356.71	9356.71	9356.71	9356.71	9356.71	9356.71	9356.71	9356.7	9356.7	9356.7	9356.7	9356.7	9356.7	9356.7	9356.7	9356.7	9356.69	9356.69	9356.69	9356.69	9356.69	9356.69	9356.68	9356.68	9356.68	9356.68	9356.68	9356.68	9356.67	9356.67	9356.67	9356.67	9356.66	9356.66	9356.66
9357.58	9357.58	9357.58	9357.58	9357.58	9357.58	9357.58	9357.58	9357.58	9357.58	9357.58	9357.58	9357.58	9357.58	9357.58	9357.58	9357.58	9357.58	9357.58	9357.58	9357.58	9357.58	9357.57	9357.57	9357.57	9357.57	9357.57	9357.57	9357.57	9357.57	9357.57	9357.56	9357.56	9357.56	9357.56	9357.56	9357.56	9357.55	9357.55	9357.55	9357.55	9357.55	9357.55	9357.54	9357.54	9357.54	9357.54	9357.54	9357.53	9357.53
9358.44	9358.44	9358.44	9358.44	9358.44	9358.44	9358.44	9358.44	9358.44	9358.44	9358.44	9358.44	9358.44	9358.44	9358.44	9358.44	9358.44	9358.44	9358.44	9358.44	9358.44	9358.44	9358.44	9358.43	9358.43	9358.43	9358.43	9358.43	9358.43	9358.43	9358.43	9358.42	9358.42	9358.42	9358.42	9358.42	9358.42	9358.42	9358.41	9358.41	9358.41	9358.41	9358.41	9358.4	9358.4	9358.4	9358.4	9358.4	9358.39	9358.39
9359.3	9359.3	9359.3	9359.3	9359.3	9359.3	9359.3	9359.3	9359.3	9359.29	9359.29	9359.29	9359.29	9359.29	9359.29	9359.29	9359.29	9359.29	9359.29	9359.29	9359.29	9359.29	9359.29	9359.29	9359.28	9359.28	9359.28	9359.28	9359.28	9359.28	9359.28	9359.28	9359.27	9359.27	9359.27	9359.27	9359.27	9359.27	9359.27	9359.26	9359.26	9359.26	9359.26	9359.26	9359.25	9359.25	9359.25	9359.25	9359.25	9359.24
9360.14	9360.14	9360.14	9360.14	9360.14	9360.14	9360.14	9360.14	9360.14	9360.14	9360.14	9360.14	9360.14	9360.13	9360.13	9360.13	9360.13	9360.13	9360.13	9360.13	9360.13	9360.13	9360.13	9360.13	9360.13	9360.13	9360.12	9360.12	9360.12	9360.12	9360.12	9360.12	9360.12	9360.12	9360.11	9360.11	9360.11	9360.11	9360.11	9360.11	9360.1	9360.1	9360.1	9360.1	9360.1	9360.09	9360.09	9360.09	9360.09	9360.09
9360.97	9360.97	9360.97	9360.97	9360.97	9360.97	9360.97	9360.97	9360.97	9360.97	9360.97	9360.97	9360.97	9360.97	9360.97	9360.97	9360.97	9360.96	9360.96	9360.96	9360.96	9360.96	9360.96	9360.96	9360.96	9360.96	9360.96	9360.96	9360.95	9360.95	9360.95	9360.95	9360.95	9360.95	9360.95	9360.95	9360.94	9360.94	9360.94	9360.94	9360.94	9360.94	9360.93	9360.93	9360.93	9360.93	9360.93	9360.92	9360.92	9360.92
9361.79	9361.79	9361.79	9361.79	9361.79	9361.79	9361.79	9361.79	9361.79	9361.79	9361.79	9361.79	9361.79	9361.79	9361.79	9361.79	9361.79	9361.79	9361.79	9361.79	9361.79	9361.79	9361.78	9361.78	9361.78	9361.78	9361.78	9361.78	9361.78	9361.78	9361.78	9361.77	9361.77	9361.77	9361.77	9361.77	9361.77	9361.77	9361.76	9361.76	9361.76	9361.76	9361.76	9361.76	9361.75	9361.75	9361.75	9361.75	9361.75	9361.74
9362.61	9362.61	9362.61	9362.61	9362.61	9362.61	9362.61	9362.61	9362.61	9362.61	9362.61	9362.61	9362.61	9362.61	9362.6	9362.6	9362.6	9362.6	9362.6	9362.6	9362.6	9362.6	9362.6	9362.6	9362.6	9362.6	9362.59	9362.59	9362.59	9362.59	9362.59	9362.59	9362.59	9362.59	9362.58	9362.58	9362.58	9362.58	9362.58	9362.58	9362.58	9362.57	9362.57	9362.57	9362.57	9362.57	9362.56	9362.56	9362.56	9362.56
9363.41	9363.41	9363.41	9363.41	9363.41	9363.41	9363.41	9363.41	9363.41	9363.41	9363.41	9363.41	9363.41	9363.41	9363.41	9363.41	9363.41	9363.41	9363.41	9363.41	9363.41	9363.41	9363.4	9363.4	9363.4	9363.4	9363.4	9363.4	9363.4	9363.4	9363.4	9363.39	9363.39	9363.39	9363.39	9363.39	9363.39	9363.39	9363.38	9363.38	9363.38	9363.38	9363.38	9363.38	9363.37	9363.37	9363.37	9363.37	9363.37	9363.36
9364.21	9364.21	9364.21	9364.21	9364.21	9364.21	9364.21	9364.21	9364.21	9364.21	9364.21	9364.21	9364.21	9364.21	9364.21	9364.21	9364.21	9364.2	9364.2	9364.2	9364.2	9364.2	9364.2	9364.2	9364.2	9364.2	9364.2	9364.2	9364.19	9364.19	9364.19	9364.19	9364.19	9364.19	9364.19	9364.19	9364.18	9364.18	9364.18	9364.18	9364.18	9364.18	9364.17	9364.17	9364.17	9364.17	9364.17	9364.17	9364.16	9364.16
9365	9365	9365	9365	9365	9365	9365	9365	9365	9365	9365	9365	9365	9365	9364.99	9364.99	9364.99	9364.99	9364.99	9364.99	9364.99	9364.99	9364.99	9364.99	9364.99	9364.99	9364.99	9364.98	9364.98	9364.98	9364.98	9364.98	9364.98	9364.98	9364.98	9364.97	9364.97	9364.97	9364.97	9364.97	9364.97	9364.96	9364.96	9364.96	9364.96	9364.96	9364.96	9364.95	9364.95	9364.95
9365.78	9365.78	9365.78	9365.78	9365.78	9365.78	9365.78	9365.78	9365.78	9365.78	9365.78	9365.78	9365.77	9365.77	9365.77	9365.77	9365.77	9365.77	9365.77	9365.77	9365.77	9365.77	9365.77	9365.77	9365.77	9365.77	9365.76	9365.76	9365.76	9365.76	9365.76	9365.76	9365.76	9365.76	9365.75	9365.75	9365.75	9365.75	9365.75	9365.75	9365.75	9365.74	9365.74	9365.74	9365.74	9365.74	9365.74	9365.73	9365.73	9365.73
9366.55	9366.55	9366.55	9366.55	9366.55	9366.55	9366.55	9366.55	9366.55	9366.55	9366.55	9366.55	9366.55	9366.54	9366.54	9366.54	9366.54	9366.54	9366.54	9366.54	9366.54	9366.54	9366.54	9366.54	9366.54	9366.54	9366.54	9366.53	9366.53	9366.53	9366.53	9366.53	9366.53	9366.53	9366.53	9366.52	9366.52	9366.52	9366.52	9366.52	9366.52	9366.52	9366.51	9366.51	9366.51	9366.51	9366.51	9366.5	9366.5	9366.5
9367.31	9367.31	9367.31	9367.31	9367.31	9367.31	9367.31	9367.31	9367.31	9367.31	9367.31	9367.31	9367.31	9367.31	9367.31	9367.31	9367.31	9367.3	9367.3	9367.3	9367.3	9367.3	9367.3	9367.3	9367.3	9367.3	9367.3	9367.3	9367.3	9367.29	9367.29	9367.29	9367.29	9367.29	9367.29	9367.29	9367.29	9367.28	9367.28	9367.28	9367.28	9367.28	9367.28	9367.27	9367.27	9367.27	9367.27	9367.27	9367.26	9367.26
9368.06	9368.06	9368.06	9368.06	9368.06	9368.06	9368.06	9368.06	9368.06	9368.06	9368.06	9368.06	9368.06	9368.06	9368.06	9368.06	9368.06	9368.06	9368.06	9368.06	9368.06	9368.06	9368.05	9368.05	9368.05	9368.05	9368.05	9368.05	9368.05	9368.05	9368.05	9368.05	9368.04	9368.04	9368.04	9368.04	9368.04	9368.04	9368.04	9368.03	9368.03	9368.03	9368.03	9368.03	9368.03	9368.02	9368.02	9368.02	9368.02	9368.02
9368.81	9368.81	9368.81	9368.81	9368.81	9368.81	9368.81	9368.81	9368.81	9368.81	9368.81	9368.81	9368.81	9368.81	9368.81	9368.81	9368.8	9368.8	9368.8	9368.8	9368.8	9368.8	9368.8	9368.8	9368.8	9368.8	9368.8	9368.8	9368.79	9368.79	9368.79	9368.79	9368.79	9368.79	9368.79	9368.79	9368.79	9368.78	9368.78	9368.78	9368.78	9368.78	9368.78	9368.77	9368.77	9368.77	9368.77	9368.77	9368.77	9368.76
9369.55	9369.55	9369.55	9369.55	9369.55	9369.55	9369.55	9369.55	9369.55	9369.55	9369.54	9369.54	9369.54	9369.54	9369.54	9369.54	9369.54	9369.54	9369.54	9369.54	9369.54	9369.54	9369.54	9369.54	9369.54	9369.54	9369.53	9369.53	9369.53	9369.53	9369.53	9369.53	9369.53	9369.53	9369.53	9369.52	9369.52	9369.52	9369.52	9369.52	9369.52	9369.52	9369.51	9369.51	9369.51	9369.51	9369.51	9369.5	9369.5	9369.5
9370.28	9370.28	9370.28	9370.28	9370.28	9370.28	9370.28	9370.28	9370.27	9370.27	9370.27	9370.27	9370.27	9370.27	9370.27	9370.27	9370.27	9370.27	9370.27	9370.27	9370.27	9370.27	9370.27	9370.27	9370.27	9370.26	9370.26	9370.26	9370.26	9370.26	9370.26	9370.26	9370.26	9370.26	9370.25	9370.25	9370.25	9370.25	9370.25	9370.25	9370.25	9370.24	9370.24	9370.24	9370.24	9370.24	9370.24	9370.23	9370.23	9370.23
9371	9371	9371	9371	9371	9371	9371	9371	9371	9371	9371	9371	9370.99	9370.99	9370.99	9370.99	9370.99	9370.99	9370.99	9370.99	9370.99	9370.99	9370.99	9370.99	9370.99	9370.99	9370.99	9370.98	9370.98	9370.98	9370.98	9370.98	9370.98	9370.98	9370.98	9370.98	9370.97	9370.97	9370.97	9370.97	9370.97	9370.97	9370.96	9370.96	9370.96	9370.96	9370.96	9370.96	9370.95	9370.95
9371.71	9371.71	9371.71	9371.71	9371.71	9371.71	9371.71	9371.71	9371.71	9371.71	9371.71	9371.71	9371.71	9371.71	9371.71	9371.71	9371.71	9371.71	9371.7	9371.7	9371.7	9371.7	9371.7	9371.7	9371.7	9371.7	9371.7	9371.7	9371.7	9371.7	9371.69	9371.69	9371.69	9371.69	9371.69	9371.69	9371.69	9371.69	9371.68	9371.68	9371.68	9371.68	9371.68	9371.68	9371.68	9371.67	9371.67	9371.67	9371.67	9371.67
9372.42	9372.42	9372.42	9372.42	9372.42	9372.42	9372.42	9372.42	9372.41	9372.41	9372.41	9372.41	9372.41	9372.41	9372.41	9372.41	9372.41	9372.41	9372.41	9372.41	9372.41	9372.41	9372.41	9372.41	9372.41	9372.41	9372.4	9372.4	9372.4	9372.4	9372.4	9372.4	9372.4	9372.4	9372.4	9372.39	9372.39	9372.39	9372.39	9372.39	9372.39	9372.39	9372.38	9372.38	9372.38	9372.38	9372.38	9372.38	9372.37	9372.37
9373.11	9373.11	9373.11	9373.11	9373.11	9373.11	9373.11	9373.11	9373.11	9373.11	9373.11	9373.11	9373.11	9373.11	9373.11	9373.11	9373.11	9373.11	9373.11	9373.11	9373.11	9373.11	9373.11	9373.1	9373.1	9373.1	9373.1	9373.1	9373.1	9373.1	9373.1	9373.1	9373.1	9373.09	9373.09	9373.09	9373.09	9373.09	9373.09	9373.09	9373.09	9373.08	9373.08	9373.08	9373.08	9373.08	9373.08	9373.07	9373.07	9373.07
9373.8	9373.8	9373.8	9373.8	9373.8	9373.8	9373.8	9373.8	9373.8	9373.8	9373.8	9373.8	9373.8	9373.8	9373.8	9373.8	9373.8	9373.8	9373.8	9373.8	9373.8	9373.8	9373.8	9373.79	9373.79	9373.79	9373.79	9373.79	9373.79	9373.79	9373.79	9373.79	9373.79	9373.79	9373.78	9373.78	9373.78	9373.78	9373.78	9373.78	9373.78	9373.77	9373.77	9373.77	9373.77	9373.77	9373.77	9373.76	9373.76	9373.76
9374.49	9374.49	9374.49	9374.49	9374.49	9374.49	9374.49	9374.49	9374.49	9374.48	9374.48	9374.48	9374.48	9374.48	9374.48	9374.48	9374.48	9374.48	9374.48	9374.48	9374.48	9374.48	9374.48	9374.48	9374.48	9374.48	9374.47	9374.47	9374.47	9374.47	9374.47	9374.47	9374.47	9374.47	9374.47	9374.47	9374.46	9374.46	9374.46	9374.46	9374.46	9374.46	9374.46	9374.45	9374.45	9374.45	9374.45	9374.45	9374.45	9374.44
9375.16	9375.16	9375.16	9375.16	9375.16	9375.16	9375.16	9375.16	9375.16	9375.16	9375.16	9375.16	9375.16	9375.16	9375.16	9375.16	9375.16	9375.16	9375.16	9375.16	9375.15	9375.15	9375.15	9375.15	9375.15	9375.15	9375.15	9375.15	9375.15	9375.15	9375.15	9375.15	9375.14	9375.14	9375.14	9375.14	9375.14	9375.14	9375.14	9375.14	9375.13	9375.13	9375.13	9375.13	9375.13	9375.13	9375.12	9375.12	9375.12	9375.12
9375.83	9375.83	9375.83	9375.83	9375.83	9375.83	9375.83	9375.83	9375.83	9375.83	9375.83	9375.83	9375.83	9375.83	9375.83	9375.83	9375.82	9375.82	9375.82	9375.82	9375.82	9375.82	9375.82	9375.82	9375.82	9375.82	9375.82	9375.82	9375.82	9375.82	9375.81	9375.81	9375.81	9375.81	9375.81	9375.81	9375.81	9375.81	9375.8	9375.8	9375.8	9375.8	9375.8	9375.8	9375.8	9375.79	9375.79	9375.79	9375.79	9375.79
9376.49	9376.49	9376.49	9376.49	9376.49	9376.49	9376.49	9376.49	9376.49	9376.49	9376.49	9376.49	9376.49	9376.49	9376.49	9376.49	9376.49	9376.48	9376.48	9376.48	9376.48	9376.48	9376.48	9376.48	9376.48	9376.48	9376.48	9376.48	9376.48	9376.48	9376.47	9376.47	9376.47	9376.47	9376.47	9376.47	9376.47	9376.47	9376.47	9376.46	9376.46	9376.46	9376.46	9376.46	9376.46	9376.46	9376.45	9376.45	9376.45	9376.45
9377.14	9377.14	9377.14	9377.14	9377.14	9377.14	9377.14	9377.14	9377.14	9377.14	9377.14	9377.14	9377.14	9377.14	9377.14	9377.14	9377.14	9377.14	9377.14	9377.14	9377.14	9377.14	9377.13	9377.13	9377.13	9377.13	9377.13	9377.13	9377.13	9377.13	9377.13	9377.13	9377.13	9377.12	9377.12	9377.12	9377.12	9377.12	9377.12	9377.12	9377.12	9377.11	9377.11	9377.11	9377.11	9377.11	9377.11	9377.11	9377.1	9377.1
9377.79	9377.79	9377.79	9377.79	9377.79	9377.79	9377.79	9377.79	9377.79	9377.79	9377.79	9377.79	9377.79	9377.79	9377.79	9377.78	9377.78	9377.78	9377.78	9377.78	9377.78	9377.78	9377.78	9377.78	9377.78	9377.78	9377.78	9377.78	9377.78	9377.77	9377.77	9377.77	9377.77	9377.77	9377.77	9377.77	9377.77	9377.77	9377.76	9377.76	9377.76	9377.76	9377.76	9377.76	9377.76	9377.75	9377.75	9377.75	9377.75	9377.75
9378.43	9378.43	9378.43	9378.43	9378.43	9378.43	9378.43	9378.43	9378.43	9378.43	9378.43	9378.43	9378.42	9378.42	9378.42	9378.42	9378.42	9378.42	9378.42	9378.42	9378.42	9378.42	9378.42	9378.42	9378.42	9378.42	9378.42	9378.42	9378.41	9378.41	9378.41	9378.41	9378.41	9378.41	9378.41	9378.41	9378.41	9378.4	9378.4	9378.4	9378.4	9378.4	9378.4	9378.4	9378.4	9378.39	9378.39	9378.39	9378.39	9378.39
9379.06	9379.06	9379.06	9379.06	9379.06	9379.06	9379.06	9379.06	9379.06	9379.06	9379.06	9379.06	9379.06	9379.06	9379.06	9379.06	9379.05	9379.05	9379.05	9379.05	9379.05	9379.05	9379.05	9379.05	9379.05	9379.05	9379.05	9379.05	9379.05	9379.05	9379.04	9379.04	9379.04	9379.04	9379.04	9379.04	9379.04	9379.04	9379.04	9379.03	9379.03	9379.03	9379.03	9379.03	9379.03	9379.03	9379.02	9379.02	9379.02	9379.02
9379.68	9379.68	9379.68	9379.68	9379.68	9379.68	9379.68	9379.68	9379.68	9379.68	9379.68	9379.68	9379.68	9379.68	9379.68	9379.68	9379.68	9379.68	9379.68	9379.68	9379.68	9379.68	9379.68	9379.68	9379.67	9379.67	9379.67	9379.67	9379.67	9379.67	9379.67	9379.67	9379.67	9379.67	9379.67	9379.66	9379.66	9379.66	9379.66	9379.66	9379.66	9379.66	9379.66	9379.65	9379.65	9379.65	9379.65	9379.65	9379.65	9379.64
9380.3	9380.3	9380.3	9380.3	9380.3	9380.3	9380.3	9380.3	9380.3	9380.3	9380.3	9380.3	9380.3	9380.3	9380.3	9380.3	9380.3	9380.3	9380.3	9380.3	9380.3	9380.29	9380.29	9380.29	9380.29	9380.29	9380.29	9380.29	9380.29	9380.29	9380.29	9380.29	9380.29	9380.28	9380.28	9380.28	9380.28	9380.28	9380.28	9380.28	9380.28	9380.28	9380.27	9380.27	9380.27	9380.27	9380.27	9380.27	9380.26	9380.26
9380.91	9380.91	9380.91	9380.91	9380.91	9380.91	9380.91	9380.91	9380.91	9380.91	9380.91	9380.91	9380.91	9380.91	9380.91	9380.91	9380.91	9380.91	9380.91	9380.91	9380.91	9380.91	9380.91	9380.9	9380.9	9380.9	9380.9	9380.9	9380.9	9380.9	9380.9	9380.9	9380.9	9380.9	9380.89	9380.89	9380.89	9380.89	9380.89	9380.89	9380.89	9380.89	9380.89	9380.88	9380.88	9380.88	9380.88	9380.88	9380.88	9380.87
9381.52	9381.52	9381.52	9381.52	9381.52	9381.52	9381.52	9381.52	9381.52	9381.52	9381.52	9381.52	9381.52	9381.51	9381.51	9381.51	9381.51	9381.51	9381.51	9381.51	9381.51	9381.51	9381.51	9381.51	9381.51	9381.51	9381.51	9381.51	9381.51	9381.5	9381.5	9381.5	9381.5	9381.5	9381.5	9381.5	9381.5	9381.5	9381.5	9381.49	9381.49	9381.49	9381.49	9381.49	9381.49	9381.49	9381.48	9381.48	9381.48	9381.48
9382.11	9382.11	9382.11	9382.11	9382.11	9382.11	9382.11	9382.11	9382.11	9382.11	9382.11	9382.11	9382.11	9382.11	9382.11	9382.11	9382.11	9382.11	9382.11	9382.11	9382.11	9382.11	9382.11	9382.11	9382.11	9382.11	9382.1	9382.1	9382.1	9382.1	9382.1	9382.1	9382.1	9382.1	9382.1	9382.1	9382.1	9382.09	9382.09	9382.09	9382.09	9382.09	9382.09	9382.09	9382.09	9382.08	9382.08	9382.08	9382.08	9382.08
9382.71	9382.71	9382.71	9382.71	9382.71	9382.71	9382.71	9382.71	9382.71	9382.71	9382.7	9382.7	9382.7	9382.7	9382.7	9382.7	9382.7	9382.7	9382.7	9382.7	9382.7	9382.7	9382.7	9382.7	9382.7	9382.7	9382.7	9382.7	9382.69	9382.69	9382.69	9382.69	9382.69	9382.69	9382.69	9382.69	9382.69	9382.69	9382.68	9382.68	9382.68	9382.68	9382.68	9382.68	9382.68	9382.68	9382.67	9382.67	9382.67	9382.67
9383.29	9383.29	9383.29	9383.29	9383.29	9383.29	9383.29	9383.29	9383.29	9383.29	9383.29	9383.29	9383.29	9383.29	9383.29	9383.29	9383.29	9383.29	9383.29	9383.29	9383.29	9383.28	9383.28	9383.28	9383.28	9383.28	9383.28	9383.28	9383.28	9383.28	9383.28	9383.28	9383.28	9383.28	9383.27	9383.27	9383.27	9383.27	9383.27	9383.27	9383.27	9383.27	9383.26	9383.26	9383.26	9383.26	9383.26	9383.26	9383.26	9383.25
9383.87	9383.87	9383.87	9383.87	9383.87	9383.87	9383.87	9383.87	9383.87	9383.87	9383.87	9383.87	9383.87	9383.87	9383.87	9383.87	9383.87	9383.87	9383.86	9383.86	9383.86	9383.86	9383.86	9383.86	9383.86	9383.86	9383.86	9383.86	9383.86	9383.86	9383.86	9383.86	9383.85	9383.85	9383.85	9383.85	9383.85	9383.85	9383.85	9383.85	9383.85	9383.84	9383.84	9383.84	9383.84	9383.84	9383.84	9383.84	9383.84	9383.83
9384.44	9384.44	9384.44	9384.44	9384.44	9384.44	9384.44	9384.44	9384.44	9384.44	9384.44	9384.44	9384.44	9384.44	9384.44	9384.44	9384.44	9384.44	9384.44	9384.44	9384.44	9384.44	9384.43	9384.43	9384.43	9384.43	9384.43	9384.43	9384.43	9384.43	9384.43	9384.43	9384.43	9384.43	9384.42	9384.42	9384.42	9384.42	9384.42	9384.42	9384.42	9384.42	9384.42	9384.41	9384.41	9384.41	9384.41	9384.41	9384.41	9384.41
9385.01	9385.01	9385.01	9385.01	9385.01	9385.01	9385.01	9385.01	9385.01	9385.01	9385.01	9385.01	9385.01	9385	9385	9385	9385	9385	9385	9385	9385	9385	9385	9385	9385	9385	9385	9385	9385	9385	9384.99	9384.99	9384.99	9384.99	9384.99	9384.99	9384.99	9384.99	9384.99	9384.99	9384.98	9384.98	9384.98	9384.98	9384.98	9384.98	9384.98	9384.98	9384.97	9384.97
9385.57	9385.57	9385.57	9385.57	9385.57	9385.57	9385.57	9385.57	9385.57	9385.57	9385.57	9385.57	9385.56	9385.56	9385.56	9385.56	9385.56	9385.56	9385.56	9385.56	9385.56	9385.56	9385.56	9385.56	9385.56	9385.56	9385.56	9385.56	9385.56	9385.55	9385.55	9385.55	9385.55	9385.55	9385.55	9385.55	9385.55	9385.55	9385.55	9385.55	9385.54	9385.54	9385.54	9385.54	9385.54	9385.54	9385.54	9385.53	9385.53	9385.53
9386.12	9386.12	9386.12	9386.12	9386.12	9386.12	9386.12	9386.12	9386.12	9386.12	9386.12	9386.12	9386.12	9386.12	9386.12	9386.12	9386.12	9386.12	9386.12	9386.12	9386.11	9386.11	9386.11	9386.11	9386.11	9386.11	9386.11	9386.11	9386.11	9386.11	9386.11	9386.11	9386.11	9386.1	9386.1	9386.1	9386.1	9386.1	9386.1	9386.1	9386.1	9386.1	9386.1	9386.09	9386.09	9386.09	9386.09	9386.09	9386.09	9386.09
9386.67	9386.67	9386.67	9386.67	9386.67	9386.67	9386.67	9386.67	9386.67	9386.67	9386.67	9386.67	9386.67	9386.67	9386.66	9386.66	9386.66	9386.66	9386.66	9386.66	9386.66	9386.66	9386.66	9386.66	9386.66	9386.66	9386.66	9386.66	9386.66	9386.66	9386.66	9386.65	9386.65	9386.65	9386.65	9386.65	9386.65	9386.65	9386.65	9386.65	9386.65	9386.64	9386.64	9386.64	9386.64	9386.64	9386.64	9386.64	9386.63	9386.63
9387.21	9387.21	9387.21	9387.21	9387.21	9387.21	9387.21	9387.21	9387.21	9387.21	9387.21	9387.21	9387.21	9387.21	9387.21	9387.21	9387.21	9387.2	9387.2	9387.2	9387.2	9387.2	9387.2	9387.2	9387.2	9387.2	9387.2	9387.2	9387.2	9387.2	9387.2	9387.2	9387.19	9387.19	9387.19	9387.19	9387.19	9387.19	9387.19	9387.19	9387.19	9387.19	9387.18	9387.18	9387.18	9387.18	9387.18	9387.18	9387.18	9387.18
9387.74	9387.74	9387.74	9387.74	9387.74	9387.74	9387.74	9387.74	9387.74	9387.74	9387.74	9387.74	9387.74	9387.74	9387.74	9387.74	9387.74	9387.74	9387.74	9387.74	9387.74	9387.74	9387.74	9387.74	9387.74	9387.74	9387.74	9387.73	9387.73	9387.73	9387.73	9387.73	9387.73	9387.73	9387.73	9387.73	9387.73	9387.73	9387.72	9387.72	9387.72	9387.72	9387.72	9387.72	9387.72	9387.72	9387.71	9387.71	9387.71	9387.71
9388.27	9388.27	9388.27	9388.27	9388.27	9388.27	9388.27	9388.27	9388.27	9388.27	9388.27	9388.27	9388.27	9388.27	9388.27	9388.27	9388.27	9388.27	9388.27	9388.27	9388.27	9388.27	9388.27	9388.27	9388.27	9388.27	9388.26	9388.26	9388.26	9388.26	9388.26	9388.26	9388.26	9388.26	9388.26	9388.26	9388.26	9388.26	9388.25	9388.25	9388.25	9388.25	9388.25	9388.25	9388.25	9388.25	9388.24	9388.24	9388.24	9388.24
9388.8	9388.8	9388.8	9388.8	9388.8	9388.8	9388.8	9388.8	9388.8	9388.8	9388.8	9388.8	9388.8	9388.8	9388.79	9388.79	9388.79	9388.79	9388.79	9388.79	9388.79	9388.79	9388.79	9388.79	9388.79	9388.79	9388.79	9388.79	9388.79	9388.79	9388.79	9388.78	9388.78	9388.78	9388.78	9388.78	9388.78	9388.78	9388.78	9388.78	9388.78	9388.77	9388.77	9388.77	9388.77	9388.77	9388.77	9388.77	9388.77	9388.76
9389.31	9389.31	9389.31	9389.31	9389.31	9389.31	9389.31	9389.31	9389.31	9389.31	9389.31	9389.31	9389.31	9389.31	9389.31	9389.31	9389.31	9389.31	9389.31	9389.31	9389.31	9389.31	9389.31	9389.31	9389.31	9389.31	9389.31	9389.31	9389.31	9389.3	9389.3	9389.3	9389.3	9389.3	9389.3	9389.3	9389.3	9389.3	9389.3	9389.3	9389.29	9389.29	9389.29	9389.29	9389.29	9389.29	9389.29	9389.29	9389.28	9389.28
9389.83	9389.83	9389.83	9389.83	9389.83	9389.83	9389.83	9389.83	9389.83	9389.83	9389.83	9389.83	9389.83	9389.83	9389.82	9389.82	9389.82	9389.82	9389.82	9389.82	9389.82	9389.82	9389.82	9389.82	9389.82	9389.82	9389.82	9389.82	9389.82	9389.82	9389.82	9389.82	9389.81	9389.81	9389.81	9389.81	9389.81	9389.81	9389.81	9389.81	9389.81	9389.81	9389.8	9389.8	9389.8	9389.8	9389.8	9389.8	9389.8	9389.8
9390.33	9390.33	9390.33	9390.33	9390.33	9390.33	9390.33	9390.33	9390.33	9390.33	9390.33	9390.33	9390.33	9390.33	9390.33	9390.33	9390.33	9390.33	9390.33	9390.33	9390.33	9390.33	9390.33	9390.33	9390.33	9390.33	9390.33	9390.32	9390.32	9390.32	9390.32	9390.32	9390.32	9390.32	9390.32	9390.32	9390.32	9390.32	9390.32	9390.31	9390.31	9390.31	9390.31	9390.31	9390.31	9390.31	9390.31	9390.31	9390.3	9390.3
9390.83	9390.83	9390.83	9390.83	9390.83	9390.83	9390.83	9390.83	9390.83	9390.83	9390.83	9390.83	9390.83	9390.83	9390.83	9390.83	9390.83	9390.83	9390.83	9390.83	9390.83	9390.83	9390.83	9390.83	9390.83	9390.83	9390.83	9390.83	9390.83	9390.82	9390.82	9390.82	9390.82	9390.82	9390.82	9390.82	9390.82	9390.82	9390.82	9390.82	9390.81	9390.81	9390.81	9390.81	9390.81	9390.81	9390.81	9390.81	9390.81	9390.8
9391.33	9391.33	9391.33	9391.33	9391.33	9391.33	9391.33	9391.33	9391.33	9391.33	9391.33	9391.33	9391.33	9391.33	9391.33	9391.33	9391.33	9391.33	9391.33	9391.33	9391.33	9391.33	9391.32	9391.32	9391.32	9391.32	9391.32	9391.32	9391.32	9391.32	9391.32	9391.32	9391.32	9391.32	9391.32	9391.32	9391.31	9391.31	9391.31	9391.31	9391.31	9391.31	9391.31	9391.31	9391.31	9391.3	9391.3	9391.3	9391.3	9391.3
9391.82	9391.82	9391.82	9391.82	9391.82	9391.82	9391.82	9391.82	9391.82	9391.82	9391.82	9391.82	9391.82	9391.82	9391.82	9391.82	9391.82	9391.82	9391.82	9391.82	9391.82	9391.82	9391.81	9391.81	9391.81	9391.81	9391.81	9391.81	9391.81	9391.81	9391.81	9391.81	9391.81	9391.81	9391.81	9391.81	9391.8	9391.8	9391.8	9391.8	9391.8	9391.8	9391.8	9391.8	9391.8	9391.8	9391.79	9391.79	9391.79	9391.79
9392.3	9392.3	9392.3	9392.3	9392.3	9392.3	9392.3	9392.3	9392.3	9392.3	9392.3	9392.3	9392.3	9392.3	9392.3	9392.3	9392.3	9392.3	9392.3	9392.3	9392.3	9392.3	9392.3	9392.3	9392.3	9392.3	9392.3	9392.3	9392.3	9392.3	9392.29	9392.29	9392.29	9392.29	9392.29	9392.29	9392.29	9392.29	9392.29	9392.29	9392.29	9392.28	9392.28	9392.28	9392.28	9392.28	9392.28	9392.28	9392.28	9392.28
9392.78	9392.78	9392.78	9392.78	9392.78	9392.78	9392.78	9392.78	9392.78	9392.78	9392.78	9392.78	9392.78	9392.78	9392.78	9392.78	9392.78	9392.78	9392.78	9392.78	9392.78	9392.78	9392.78	9392.78	9392.78	9392.78	9392.78	9392.78	9392.78	9392.77	9392.77	9392.77	9392.77	9392.77	9392.77	9392.77	9392.77	9392.77	9392.77	9392.77	9392.77	9392.76	9392.76	9392.76	9392.76	9392.76	9392.76	9392.76	9392.76	9392.76
9393.26	9393.26	9393.26	9393.26	9393.26	9393.26	9393.26	9393.26	9393.26	9393.26	9393.26	9393.26	9393.26	9393.26	9393.26	9393.26	9393.26	9393.26	9393.26	9393.25	9393.25	9393.25	9393.25	9393.25	9393.25	9393.25	9393.25	9393.25	9393.25	9393.25	9393.25	9393.25	9393.25	9393.25	9393.25	9393.24	9393.24	9393.24	9393.24	9393.24	9393.24	9393.24	9393.24	9393.24	9393.24	9393.23	9393.23	9393.23	9393.23	9393.23
9393.73	9393.73	9393.73	9393.73	9393.73	9393.73	9393.73	9393.73	9393.73	9393.73	9393.73	9393.73	9393.73	9393.73	9393.73	9393.73	9393.73	9393.72	9393.72	9393.72	9393.72	9393.72	9393.72	9393.72	9393.72	9393.72	9393.72	9393.72	9393.72	9393.72	9393.72	9393.72	9393.72	9393.72	9393.71	9393.71	9393.71	9393.71	9393.71	9393.71	9393.71	9393.71	9393.71	9393.71	9393.7	9393.7	9393.7	9393.7	9393.7	9393.7
9394.19	9394.19	9394.19	9394.19	9394.19	9394.19	9394.19	9394.19	9394.19	9394.19	9394.19	9394.19	9394.19	9394.19	9394.19	9394.19	9394.19	9394.19	9394.19	9394.19	9394.19	9394.19	9394.19	9394.19	9394.19	9394.18	9394.18	9394.18	9394.18	9394.18	9394.18	9394.18	9394.18	9394.18	9394.18	9394.18	9394.18	9394.18	9394.17	9394.17	9394.17	9394.17	9394.17	9394.17	9394.17	9394.17	9394.17	9394.17	9394.16	9394.16
9394.65	9394.65	9394.65	9394.65	9394.65	9394.65	9394.65	9394.65	9394.65	9394.65	9394.65	9394.65	9394.65	9394.65	9394.65	9394.65	9394.65	9394.65	9394.65	9394.65	9394.65	9394.65	9394.64	9394.64	9394.64	9394.64	9394.64	9394.64	9394.64	9394.64	9394.64	9394.64	9394.64	9394.64	9394.64	9394.64	9394.64	9394.63	9394.63	9394.63	9394.63	9394.63	9394.63	9394.63	9394.63	9394.63	9394.63	9394.62	9394.62	9394.62
9395.1	9395.1	9395.1	9395.1	9395.1	9395.1	9395.1	9395.1	9395.1	9395.1	9395.1	9395.1	9395.1	9395.1	9395.1	9395.1	9395.1	9395.1	9395.1	9395.1	9395.1	9395.1	9395.1	9395.1	9395.1	9395.1	9395.1	9395.1	9395.1	9395.09	9395.09	9395.09	9395.09	9395.09	9395.09	9395.09	9395.09	9395.09	9395.09	9395.09	9395.09	9395.08	9395.08	9395.08	9395.08	9395.08	9395.08	9395.08	9395.08	9395.08
9395.55	9395.55	9395.55	9395.55	9395.55	9395.55	9395.55	9395.55	9395.55	9395.55	9395.55	9395.55	9395.55	9395.55	9395.55	9395.55	9395.55	9395.55	9395.55	9395.55	9395.55	9395.55	9395.55	9395.55	9395.55	9395.55	9395.55	9395.54	9395.54	9395.54	9395.54	9395.54	9395.54	9395.54	9395.54	9395.54	9395.54	9395.54	9395.54	9395.54	9395.53	9395.53	9395.53	9395.53	9395.53	9395.53	9395.53	9395.53	9395.53	9395.53
9396	9396	9396	9396	9396	9396	9396	9396	9396	9396	9396	9396	9396	9395.99	9395.99	9395.99	9395.99	9395.99	9395.99	9395.99	9395.99	9395.99	9395.99	9395.99	9395.99	9395.99	9395.99	9395.99	9395.99	9395.99	9395.99	9395.99	9395.99	9395.98	9395.98	9395.98	9395.98	9395.98	9395.98	9395.98	9395.98	9395.98	9395.98	9395.98	9395.97	9395.97	9395.97	9395.97	9395.97	9395.97
9396.44	9396.44	9396.44	9396.44	9396.44	9396.44	9396.43	9396.43	9396.43	9396.43	9396.43	9396.43	9396.43	9396.43	9396.43	9396.43	9396.43	9396.43	9396.43	9396.43	9396.43	9396.43	9396.43	9396.43	9396.43	9396.43	9396.43	9396.43	9396.43	9396.43	9396.43	9396.42	9396.42	9396.42	9396.42	9396.42	9396.42	9396.42	9396.42	9396.42	9396.42	9396.42	9396.42	9396.41	9396.41	9396.41	9396.41	9396.41	9396.41	9396.41
9396.87	9396.87	9396.87	9396.87	9396.87	9396.87	9396.87	9396.87	9396.87	9396.87	9396.87	9396.87	9396.87	9396.87	9396.87	9396.87	9396.87	9396.87	9396.87	9396.87	9396.87	9396.86	9396.86	9396.86	9396.86	9396.86	9396.86	9396.86	9396.86	9396.86	9396.86	9396.86	9396.86	9396.86	9396.86	9396.86	9396.86	9396.85	9396.85	9396.85	9396.85	9396.85	9396.85	9396.85	9396.85	9396.85	9396.85	9396.84	9396.84	9396.84
9397.3	9397.3	9397.3	9397.3	9397.3	9397.3	9397.3	9397.3	9397.3	9397.3	9397.3	9397.3	9397.3	9397.3	9397.3	9397.3	9397.3	9397.3	9397.3	9397.3	9397.29	9397.29	9397.29	9397.29	9397.29	9397.29	9397.29	9397.29	9397.29	9397.29	9397.29	9397.29	9397.29	9397.29	9397.29	9397.29	9397.28	9397.28	9397.28	9397.28	9397.28	9397.28	9397.28	9397.28	9397.28	9397.28	9397.28	9397.27	9397.27	9397.27
9397.72	9397.72	9397.72	9397.72	9397.72	9397.72	9397.72	9397.72	9397.72	9397.72	9397.72	9397.72	9397.72	9397.72	9397.72	9397.72	9397.72	9397.72	9397.72	9397.72	9397.72	9397.72	9397.72	9397.72	9397.72	9397.72	9397.72	9397.72	9397.72	9397.71	9397.71	9397.71	9397.71	9397.71	9397.71	9397.71	9397.71	9397.71	9397.71	9397.71	9397.71	9397.71	9397.7	9397.7	9397.7	9397.7	9397.7	9397.7	9397.7	9397.7
9398.14	9398.14	9398.14	9398.14	9398.14	9398.14	9398.14	9398.14	9398.14	9398.14	9398.14	9398.14	9398.14	9398.14	9398.14	9398.14	9398.14	9398.14	9398.14	9398.14	9398.14	9398.14	9398.14	9398.14	9398.14	9398.14	9398.14	9398.14	9398.14	9398.13	9398.13	9398.13	9398.13	9398.13	9398.13	9398.13	9398.13	9398.13	9398.13	9398.13	9398.13	9398.13	9398.12	9398.12	9398.12	9398.12	9398.12	9398.12	9398.12	9398.12
9398.56	9398.56	9398.56	9398.56	9398.56	9398.56	9398.56	9398.56	9398.56	9398.56	9398.56	9398.56	9398.56	9398.56	9398.56	9398.56	9398.56	9398.56	9398.56	9398.56	9398.55	9398.55	9398.55	9398.55	9398.55	9398.55	9398.55	9398.55	9398.55	9398.55	9398.55	9398.55	9398.55	9398.55	9398.55	9398.55	9398.55	9398.54	9398.54	9398.54	9398.54	9398.54	9398.54	9398.54	9398.54	9398.54	9398.54	9398.54	9398.53	9398.53
9398.97	9398.97	9398.97	9398.97	9398.97	9398.97	9398.97	9398.97	9398.97	9398.97	9398.97	9398.97	9398.97	9398.97	9398.97	9398.97	9398.97	9398.97	9398.97	9398.97	9398.97	9398.97	9398.96	9398.96	9398.96	9398.96	9398.96	9398.96	9398.96	9398.96	9398.96	9398.96	9398.96	9398.96	9398.96	9398.96	9398.96	9398.96	9398.95	9398.95	9398.95	9398.95	9398.95	9398.95	9398.95	9398.95	9398.95	9398.95	9398.95	9398.94
9399.38	9399.38	9399.38	9399.38	9399.38	9399.38	9399.38	9399.38	9399.38	9399.37	9399.37	9399.37	9399.37	9399.37	9399.37	9399.37	9399.37	9399.37	9399.37	9399.37	9399.37	9399.37	9399.37	9399.37	9399.37	9399.37	9399.37	9399.37	9399.37	9399.37	9399.37	9399.37	9399.37	9399.36	9399.36	9399.36	9399.36	9399.36	9399.36	9399.36	9399.36	9399.36	9399.36	9399.36	9399.36	9399.35	9399.35	9399.35	9399.35	9399.35
9399.78	9399.78	9399.78	9399.78	9399.78	9399.78	9399.78	9399.78	9399.78	9399.78	9399.78	9399.78	9399.78	9399.78	9399.78	9399.78	9399.78	9399.77	9399.77	9399.77	9399.77	9399.77	9399.77	9399.77	9399.77	9399.77	9399.77	9399.77	9399.77	9399.77	9399.77	9399.77	9399.77	9399.77	9399.77	9399.77	9399.76	9399.76	9399.76	9399.76	9399.76	9399.76	9399.76	9399.76	9399.76	9399.76	9399.76	9399.75	9399.75	9399.75
9400.17	9400.17	9400.17	9400.17	9400.17	9400.17	9400.17	9400.17	9400.17	9400.17	9400.17	9400.17	9400.17	9400.17	9400.17	9400.17	9400.17	9400.17	9400.17	9400.17	9400.17	9400.17	9400.17	9400.17	9400.17	9400.17	9400.17	9400.17	9400.17	9400.17	9400.17	9400.17	9400.16	9400.16	9400.16	9400.16	9400.16	9400.16	9400.16	9400.16	9400.16	9400.16	9400.16	9400.16	9400.16	9400.15	9400.15	9400.15	9400.15	9400.15
9400.57	9400.57	9400.57	9400.57	9400.57	9400.57	9400.57	9400.57	9400.57	9400.57	9400.57	9400.57	9400.57	9400.57	9400.57	9400.57	9400.57	9400.57	9400.56	9400.56	9400.56	9400.56	9400.56	9400.56	9400.56	9400.56	9400.56	9400.56	9400.56	9400.56	9400.56	9400.56	9400.56	9400.56	9400.56	9400.56	9400.56	9400.55	9400.55	9400.55	9400.55	9400.55	9400.55	9400.55	9400.55	9400.55	9400.55	9400.55	9400.54	9400.54
9400.96	9400.96	9400.96	9400.96	9400.96	9400.96	9400.96	9400.96	9400.96	9400.96	9400.96	9400.96	9400.96	9400.96	9400.95	9400.95	9400.95	9400.95	9400.95	9400.95	9400.95	9400.95	9400.95	9400.95	9400.95	9400.95	9400.95	9400.95	9400.95	9400.95	9400.95	9400.95	9400.95	9400.95	9400.95	9400.94	9400.94	9400.94	9400.94	9400.94	9400.94	9400.94	9400.94	9400.94	9400.94	9400.94	9400.94	9400.93	9400.93	9400.93
9401.34	9401.34	9401.34	9401.34	9401.34	9401.34	9401.34	9401.34	9401.34	9401.34	9401.34	9401.34	9401.34	9401.34	9401.34	9401.34	9401.34	9401.34	9401.34	9401.34	9401.34	9401.34	9401.34	9401.34	9401.34	9401.34	9401.33	9401.33	9401.33	9401.33	9401.33	9401.33	9401.33	9401.33	9401.33	9401.33	9401.33	9401.33	9401.33	9401.33	9401.33	9401.32	9401.32	9401.32	9401.32	9401.32	9401.32	9401.32	9401.32	9401.32
9401.72	9401.72	9401.72	9401.72	9401.72	9401.72	9401.72	9401.72	9401.72	9401.72	9401.72	9401.72	9401.72	9401.72	9401.72	9401.72	9401.72	9401.72	9401.72	9401.72	9401.72	9401.72	9401.72	9401.72	9401.72	9401.72	9401.72	9401.71	9401.71	9401.71	9401.71	9401.71	9401.71	9401.71	9401.71	9401.71	9401.71	9401.71	9401.71	9401.71	9401.71	9401.71	9401.7	9401.7	9401.7	9401.7	9401.7	9401.7	9401.7	9401.7
9402.1	9402.1	9402.1	9402.1	9402.1	9402.1	9402.1	9402.1	9402.1	9402.1	9402.1	9402.1	9402.1	9402.1	9402.1	9402.1	9402.1	9402.09	9402.09	9402.09	9402.09	9402.09	9402.09	9402.09	9402.09	9402.09	9402.09	9402.09	9402.09	9402.09	9402.09	9402.09	9402.09	9402.09	9402.09	9402.09	9402.09	9402.08	9402.08	9402.08	9402.08	9402.08	9402.08	9402.08	9402.08	9402.08	9402.08	9402.08	9402.08	9402.07
9402.47	9402.47	9402.47	9402.47	9402.47	9402.47	9402.47	9402.47	9402.47	9402.47	9402.47	9402.47	9402.47	9402.47	9402.47	9402.47	9402.47	9402.47	9402.47	9402.47	9402.47	9402.47	9402.46	9402.46	9402.46	9402.46	9402.46	9402.46	9402.46	9402.46	9402.46	9402.46	9402.46	9402.46	9402.46	9402.46	9402.46	9402.46	9402.46	9402.46	9402.45	9402.45	9402.45	9402.45	9402.45	9402.45	9402.45	9402.45	9402.45	9402.45
9402.84	9402.84	9402.84	9402.84	9402.84	9402.84	9402.84	9402.84	9402.84	9402.84	9402.84	9402.84	9402.84	9402.84	9402.84	9402.84	9402.83	9402.83	9402.83	9402.83	9402.83	9402.83	9402.83	9402.83	9402.83	9402.83	9402.83	9402.83	9402.83	9402.83	9402.83	9402.83	9402.83	9402.83	9402.83	9402.83	9402.83	9402.82	9402.82	9402.82	9402.82	9402.82	9402.82	9402.82	9402.82	9402.82	9402.82	9402.82	9402.82	9402.81
9403.2	9403.2	9403.2	9403.2	9403.2	9403.2	9403.2	9403.2	9403.2	9403.2	9403.2	9403.2	9403.2	9403.2	9403.2	9403.2	9403.2	9403.2	9403.2	9403.2	9403.2	9403.2	9403.2	9403.2	9403.2	9403.2	9403.19	9403.19	9403.19	9403.19	9403.19	9403.19	9403.19	9403.19	9403.19	9403.19	9403.19	9403.19	9403.19	9403.19	9403.19	9403.19	9403.18	9403.18	9403.18	9403.18	9403.18	9403.18	9403.18	9403.18
9403.56	9403.56	9403.56	9403.56	9403.56	9403.56	9403.56	9403.56	9403.56	9403.56	9403.56	9403.56	9403.56	9403.56	9403.56	9403.56	9403.56	9403.56	9403.56	9403.56	9403.56	9403.56	9403.56	9403.56	9403.56	9403.56	9403.55	9403.55	9403.55	9403.55	9403.55	9403.55	9403.55	9403.55	9403.55	9403.55	9403.55	9403.55	9403.55	9403.55	9403.55	9403.55	9403.54	9403.54	9403.54	9403.54	9403.54	9403.54	9403.54	9403.54
9403.92	9403.92	9403.92	9403.92	9403.92	9403.92	9403.92	9403.92	9403.92	9403.92	9403.92	9403.92	9403.92	9403.92	9403.92	9403.91	9403.91	9403.91	9403.91	9403.91	9403.91	9403.91	9403.91	9403.91	9403.91	9403.91	9403.91	9403.91	9403.91	9403.91	9403.91	9403.91	9403.91	9403.91	9403.91	9403.91	9403.91	9403.9	9403.9	9403.9	9403.9	9403.9	9403.9	9403.9	9403.9	9403.9	9403.9	9403.9	9403.9	9403.89
9404.27	9404.27	9404.27	9404.27	9404.27	9404.27	9404.27	9404.27	9404.27	9404.27	9404.27	9404.27	9404.27	9404.27	9404.27	9404.27	9404.27	9404.27	9404.27	9404.27	9404.27	9404.26	9404.26	9404.26	9404.26	9404.26	9404.26	9404.26	9404.26	9404.26	9404.26	9404.26	9404.26	9404.26	9404.26	9404.26	9404.26	9404.26	9404.26	9404.26	9404.25	9404.25	9404.25	9404.25	9404.25	9404.25	9404.25	9404.25	9404.25	9404.25
9404.62	9404.62	9404.62	9404.62	9404.62	9404.62	9404.62	9404.62	9404.62	9404.62	9404.62	9404.62	9404.62	9404.62	9404.62	9404.61	9404.61	9404.61	9404.61	9404.61	9404.61	9404.61	9404.61	9404.61	9404.61	9404.61	9404.61	9404.61	9404.61	9404.61	9404.61	9404.61	9404.61	9404.61	9404.61	9404.61	9404.61	9404.6	9404.6	9404.6	9404.6	9404.6	9404.6	9404.6	9404.6	9404.6	9404.6	9404.6	9404.6	9404.6
9404.96	9404.96	9404.96	9404.96	9404.96	9404.96	9404.96	9404.96	9404.96	9404.96	9404.96	9404.96	9404.96	9404.96	9404.96	9404.96	9404.96	9404.96	9404.96	9404.96	9404.96	9404.96	9404.96	9404.96	9404.96	9404.96	9404.96	9404.95	9404.95	9404.95	9404.95	9404.95	9404.95	9404.95	9404.95	9404.95	9404.95	9404.95	9404.95	9404.95	9404.95	9404.95	9404.95	9404.94	9404.94	9404.94	9404.94	9404.94	9404.94	9404.94
9405.3	9405.3	9405.3	9405.3	9405.3	9405.3	9405.3	9405.3	9405.3	9405.3	9405.3	9405.3	9405.3	9405.3	9405.3	9405.3	9405.3	9405.3	9405.3	9405.3	9405.3	9405.3	9405.3	9405.3	9405.3	9405.3	9405.3	9405.3	9405.29	9405.29	9405.29	9405.29	9405.29	9405.29	9405.29	9405.29	9405.29	9405.29	9405.29	9405.29	9405.29	9405.29	9405.29	9405.29	9405.28	9405.28	9405.28	9405.28	9405.28	9405.28
9405.64	9405.64	9405.64	9405.64	9405.64	9405.64	9405.64	9405.64	9405.64	9405.64	9405.64	9405.64	9405.64	9405.64	9405.64	9405.64	9405.64	9405.64	9405.64	9405.64	9405.63	9405.63	9405.63	9405.63	9405.63	9405.63	9405.63	9405.63	9405.63	9405.63	9405.63	9405.63	9405.63	9405.63	9405.63	9405.63	9405.63	9405.63	9405.63	9405.63	9405.62	9405.62	9405.62	9405.62	9405.62	9405.62	9405.62	9405.62	9405.62	9405.62
9405.97	9405.97	9405.97	9405.97	9405.97	9405.97	9405.97	9405.97	9405.97	9405.97	9405.97	9405.97	9405.97	9405.97	9405.97	9405.97	9405.97	9405.97	9405.97	9405.97	9405.97	9405.97	9405.97	9405.97	9405.97	9405.97	9405.97	9405.97	9405.96	9405.96	9405.96	9405.96	9405.96	9405.96	9405.96	9405.96	9405.96	9405.96	9405.96	9405.96	9405.96	9405.96	9405.96	9405.96	9405.95	9405.95	9405.95	9405.95	9405.95	9405.95
9406.3	9406.3	9406.3	9406.3	9406.3	9406.3	9406.3	9406.3	9406.3	9406.3	9406.3	9406.3	9406.3	9406.3	9406.3	9406.3	9406.3	9406.3	9406.3	9406.3	9406.3	9406.3	9406.3	9406.3	9406.3	9406.3	9406.3	9406.29	9406.29	9406.29	9406.29	9406.29	9406.29	9406.29	9406.29	9406.29	9406.29	9406.29	9406.29	9406.29	9406.29	9406.29	9406.29	9406.29	9406.28	9406.28	9406.28	9406.28	9406.28	9406.28
9406.63	9406.63	9406.63	9406.63	9406.63	9406.63	9406.63	9406.63	9406.63	9406.63	9406.63	9406.63	9406.63	9406.63	9406.62	9406.62	9406.62	9406.62	9406.62	9406.62	9406.62	9406.62	9406.62	9406.62	9406.62	9406.62	9406.62	9406.62	9406.62	9406.62	9406.62	9406.62	9406.62	9406.62	9406.62	9406.62	9406.62	9406.62	9406.61	9406.61	9406.61	9406.61	9406.61	9406.61	9406.61	9406.61	9406.61	9406.61	9406.61	9406.61
9406.95	9406.95	9406.95	9406.95	9406.95	9406.95	9406.95	9406.95	9406.95	9406.95	9406.95	9406.95	9406.95	9406.95	9406.95	9406.95	9406.95	9406.95	9406.95	9406.95	9406.95	9406.95	9406.94	9406.94	9406.94	9406.94	9406.94	9406.94	9406.94	9406.94	9406.94	9406.94	9406.94	9406.94	9406.94	9406.94	9406.94	9406.94	9406.94	9406.94	9406.94	9406.93	9406.93	9406.93	9406.93	9406.93	9406.93	9406.93	9406.93	9406.93
9407.27	9407.27	9407.27	9407.27	9407.27	9407.27	9407.27	9407.27	9407.27	9407.27	9407.27	9407.27	9407.27	9407.27	9407.27	9407.27	9407.27	9407.27	9407.26	9407.26	9407.26	9407.26	9407.26	9407.26	9407.26	9407.26	9407.26	9407.26	9407.26	9407.26	9407.26	9407.26	9407.26	9407.26	9407.26	9407.26	9407.26	9407.26	9407.26	9407.26	9407.25	9407.25	9407.25	9407.25	9407.25	9407.25	9407.25	9407.25	9407.25	9407.25
9407.58	9407.58	9407.58	9407.58	9407.58	9407.58	9407.58	9407.58	9407.58	9407.58	9407.58	9407.58	9407.58	9407.58	9407.58	9407.58	9407.58	9407.58	9407.58	9407.58	9407.58	9407.58	9407.58	9407.58	9407.58	9407.58	9407.58	9407.58	9407.58	9407.58	9407.58	9407.58	9407.57	9407.57	9407.57	9407.57	9407.57	9407.57	9407.57	9407.57	9407.57	9407.57	9407.57	9407.57	9407.57	9407.57	9407.57	9407.56	9407.56	9407.56
9407.89	9407.89	9407.89	9407.89	9407.89	9407.89	9407.89	9407.89	9407.89	9407.89	9407.89	9407.89	9407.89	9407.89	9407.89	9407.89	9407.89	9407.89	9407.89	9407.89	9407.89	9407.89	9407.89	9407.89	9407.89	9407.89	9407.89	9407.89	9407.89	9407.89	9407.89	9407.89	9407.89	9407.89	9407.89	9407.88	9407.88	9407.88	9407.88	9407.88	9407.88	9407.88	9407.88	9407.88	9407.88	9407.88	9407.88	9407.88	9407.88	9407.87
9408.2	9408.2	9408.2	9408.2	9408.2	9408.2	9408.2	9408.2	9408.2	9408.2	9408.2	9408.2	9408.2	9408.2	9408.2	9408.2	9408.2	9408.2	9408.2	9408.2	9408.2	9408.2	9408.2	9408.2	9408.2	9408.2	9408.2	9408.2	9408.2	9408.2	9408.2	9408.2	9408.19	9408.19	9408.19	9408.19	9408.19	9408.19	9408.19	9408.19	9408.19	9408.19	9408.19	9408.19	9408.19	9408.19	9408.19	9408.19	9408.18	9408.18
9408.51	9408.51	9408.51	9408.51	9408.51	9408.51	9408.51	9408.51	9408.51	9408.51	9408.51	9408.51	9408.51	9408.51	9408.51	9408.51	9408.51	9408.51	9408.51	9408.5	9408.5	9408.5	9408.5	9408.5	9408.5	9408.5	9408.5	9408.5	9408.5	9408.5	9408.5	9408.5	9408.5	9408.5	9408.5	9408.5	9408.5	9408.5	9408.5	9408.5	9408.5	9408.49	9408.49	9408.49	9408.49	9408.49	9408.49	9408.49	9408.49	9408.49
9408.81	9408.81	9408.81	9408.81	9408.81	9408.81	9408.81	9408.81	9408.81	9408.81	9408.81	9408.81	9408.81	9408.81	9408.81	9408.81	9408.81	9408.81	9408.81	9408.81	9408.81	9408.81	9408.81	9408.81	9408.8	9408.8	9408.8	9408.8	9408.8	9408.8	9408.8	9408.8	9408.8	9408.8	9408.8	9408.8	9408.8	9408.8	9408.8	9408.8	9408.8	9408.8	9408.8	9408.79	9408.79	9408.79	9408.79	9408.79	9408.79	9408.79
9409.11	9409.11	9409.11	9409.11	9409.11	9409.11	9409.11	9409.11	9409.11	9409.11	9409.11	9409.11	9409.11	9409.11	9409.11	9409.11	9409.11	9409.11	9409.1	9409.1	9409.1	9409.1	9409.1	9409.1	9409.1	9409.1	9409.1	9409.1	9409.1	9409.1	9409.1	9409.1	9409.1	9409.1	9409.1	9409.1	9409.1	9409.1	9409.1	9409.1	9409.1	9409.09	9409.09	9409.09	9409.09	9409.09	9409.09	9409.09	9409.09	9409.09
9409.4	9409.4	9409.4	9409.4	9409.4	9409.4	9409.4	9409.4	9409.4	9409.4	9409.4	9409.4	9409.4	9409.4	9409.4	9409.4	9409.4	9409.4	9409.4	9409.4	9409.4	9409.4	9409.4	9409.4	9409.4	9409.4	9409.4	9409.4	9409.4	9409.4	9409.4	9409.4	9409.39	9409.39	9409.39	9409.39	9409.39	9409.39	9409.39	9409.39	9409.39	9409.39	9409.39	9409.39	9409.39	9409.39	9409.39	9409.39	9409.38	9409.38
9409.69	9409.69	9409.69	9409.69	9409.69	9409.69	9409.69	9409.69	9409.69	9409.69	9409.69	9409.69	9409.69	9409.69	9409.69	9409.69	9409.69	9409.69	9409.69	9409.69	9409.69	9409.69	9409.69	9409.69	9409.69	9409.69	9409.69	9409.69	9409.69	9409.69	9409.69	9409.69	9409.69	9409.69	9409.69	9409.69	9409.68	9409.68	9409.68	9409.68	9409.68	9409.68	9409.68	9409.68	9409.68	9409.68	9409.68	9409.68	9409.68	9409.68
9409.98	9409.98	9409.98	9409.98	9409.98	9409.98	9409.98	9409.98	9409.98	9409.98	9409.98	9409.98	9409.98	9409.98	9409.98	9409.98	9409.98	9409.98	9409.98	9409.98	9409.98	9409.98	9409.98	9409.98	9409.98	9409.98	9409.98	9409.98	9409.98	9409.98	9409.98	9409.98	9409.98	9409.97	9409.97	9409.97	9409.97	9409.97	9409.97	9409.97	9409.97	9409.97	9409.97	9409.97	9409.97	9409.97	9409.97	9409.97	9409.97	9409.96
9410.27	9410.27	9410.27	9410.27	9410.27	9410.27	9410.27	9410.27	9410.27	9410.27	9410.27	9410.27	9410.27	9410.27	9410.27	9410.27	9410.27	9410.27	9410.27	9410.27	9410.27	9410.26	9410.26	9410.26	9410.26	9410.26	9410.26	9410.26	9410.26	9410.26	9410.26	9410.26	9410.26	9410.26	9410.26	9410.26	9410.26	9410.26	9410.26	9410.26	9410.26	9410.26	9410.26	9410.25	9410.25	9410.25	9410.25	9410.25	9410.25	9410.25
9410.55	9410.55	9410.55	9410.55	9410.55	9410.55	9410.55	9410.55	9410.55	9410.55	9410.55	9410.55	9410.55	9410.55	9410.55	9410.55	9410.55	9410.55	9410.55	9410.55	9410.55	9410.55	9410.55	9410.55	9410.55	9410.55	9410.55	9410.55	9410.54	9410.54	9410.54	9410.54	9410.54	9410.54	9410.54	9410.54	9410.54	9410.54	9410.54	9410.54	9410.54	9410.54	9410.54	9410.54	9410.54	9410.54	9410.53	9410.53	9410.53	9410.53
9410.83	9410.83	9410.83	9410.83	9410.83	9410.83	9410.83	9410.83	9410.83	9410.83	9410.83	9410.83	9410.83	9410.83	9410.83	9410.83	9410.83	9410.83	9410.83	9410.83	9410.83	9410.83	9410.83	9410.83	9410.83	9410.83	9410.82	9410.82	9410.82	9410.82	9410.82	9410.82	9410.82	9410.82	9410.82	9410.82	9410.82	9410.82	9410.82	9410.82	9410.82	9410.82	9410.82	9410.82	9410.82	9410.81	9410.81	9410.81	9410.81	9410.81
9411.11	9411.11	9411.11	9411.11	9411.11	9411.11	9411.11	9411.11	9411.1	9411.1	9411.1	9411.1	9411.1	9411.1	9411.1	9411.1	9411.1	9411.1	9411.1	9411.1	9411.1	9411.1	9411.1	9411.1	9411.1	9411.1	9411.1	9411.1	9411.1	9411.1	9411.1	9411.1	9411.1	9411.1	9411.1	9411.1	9411.1	9411.1	9411.1	9411.09	9411.09	9411.09	9411.09	9411.09	9411.09	9411.09	9411.09	9411.09	9411.09	9411.09
9411.38	9411.38	9411.38	9411.38	9411.38	9411.38	9411.38	9411.38	9411.38	9411.38	9411.38	9411.38	9411.38	9411.38	9411.38	9411.38	9411.38	9411.38	9411.38	9411.38	9411.38	9411.38	9411.38	9411.37	9411.37	9411.37	9411.37	9411.37	9411.37	9411.37	9411.37	9411.37	9411.37	9411.37	9411.37	9411.37	9411.37	9411.37	9411.37	9411.37	9411.37	9411.37	9411.37	9411.37	9411.36	9411.36	9411.36	9411.36	9411.36	9411.36
9411.65	9411.65	9411.65	9411.65	9411.65	9411.65	9411.65	9411.65	9411.65	9411.65	9411.65	9411.65	9411.65	9411.65	9411.65	9411.65	9411.65	9411.65	9411.65	9411.65	9411.65	9411.65	9411.65	9411.64	9411.64	9411.64	9411.64	9411.64	9411.64	9411.64	9411.64	9411.64	9411.64	9411.64	9411.64	9411.64	9411.64	9411.64	9411.64	9411.64	9411.64	9411.64	9411.64	9411.64	9411.64	9411.63	9411.63	9411.63	9411.63	9411.63
9411.92	9411.92	9411.92	9411.92	9411.92	9411.92	9411.92	9411.92	9411.92	9411.92	9411.91	9411.91	9411.91	9411.91	9411.91	9411.91	9411.91	9411.91	9411.91	9411.91	9411.91	9411.91	9411.91	9411.91	9411.91	9411.91	9411.91	9411.91	9411.91	9411.91	9411.91	9411.91	9411.91	9411.91	9411.91	9411.91	9411.91	9411.91	9411.91	9411.91	9411.9	9411.9	9411.9	9411.9	9411.9	9411.9	9411.9	9411.9	9411.9	9411.9
9412.18	9412.18	9412.18	9412.18	9412.18	9412.18	9412.18	9412.18	9412.18	9412.18	9412.18	9412.18	9412.18	9412.18	9412.18	9412.18	9412.18	9412.18	9412.18	9412.18	9412.18	9412.18	9412.18	9412.18	9412.18	9412.18	9412.18	9412.17	9412.17	9412.17	9412.17	9412.17	9412.17	9412.17	9412.17	9412.17	9412.17	9412.17	9412.17	9412.17	9412.17	9412.17	9412.17	9412.17	9412.17	9412.17	9412.17	9412.16	9412.16	9412.16
9412.44	9412.44	9412.44	9412.44	9412.44	9412.44	9412.44	9412.44	9412.44	9412.44	9412.44	9412.44	9412.44	9412.44	9412.44	9412.44	9412.44	9412.44	9412.44	9412.44	9412.44	9412.44	9412.44	9412.44	9412.44	9412.44	9412.44	9412.44	9412.44	9412.44	9412.44	9412.43	9412.43	9412.43	9412.43	9412.43	9412.43	9412.43	9412.43	9412.43	9412.43	9412.43	9412.43	9412.43	9412.43	9412.43	9412.43	9412.43	9412.43	9412.42
9412.7	9412.7	9412.7	9412.7	9412.7	9412.7	9412.7	9412.7	9412.7	9412.7	9412.7	9412.7	9412.7	9412.7	9412.7	9412.7	9412.7	9412.7	9412.7	9412.7	9412.7	9412.7	9412.7	9412.7	9412.7	9412.7	9412.7	9412.69	9412.69	9412.69	9412.69	9412.69	9412.69	9412.69	9412.69	9412.69	9412.69	9412.69	9412.69	9412.69	9412.69	9412.69	9412.69	9412.69	9412.69	9412.69	9412.69	9412.68	9412.68	9412.68
9412.95	9412.95	9412.95	9412.95	9412.95	9412.95	9412.95	9412.95	9412.95	9412.95	9412.95	9412.95	9412.95	9412.95	9412.95	9412.95	9412.95	9412.95	9412.95	9412.95	9412.95	9412.95	9412.95	9412.95	9412.95	9412.95	9412.95	9412.95	9412.95	9412.95	9412.95	9412.95	9412.95	9412.95	9412.95	9412.95	9412.95	9412.95	9412.95	9412.95	9412.94	9412.94	9412.94	9412.94	9412.94	9412.94	9412.94	9412.94	9412.94	9412.94
9413.21	9413.21	9413.21	9413.21	9413.21	9413.21	9413.21	9413.21	9413.21	9413.21	9413.21	9413.21	9413.21	9413.21	9413.21	9413.21	9413.21	9413.21	9413.21	9413.21	9413.21	9413.2	9413.2	9413.2	9413.2	9413.2	9413.2	9413.2	9413.2	9413.2	9413.2	9413.2	9413.2	9413.2	9413.2	9413.2	9413.2	9413.2	9413.2	9413.2	9413.2	9413.2	9413.2	9413.2	9413.2	9413.19	9413.19	9413.19	9413.19	9413.19
9413.46	9413.46	9413.46	9413.46	9413.46	9413.46	9413.46	9413.46	9413.46	9413.46	9413.46	9413.46	9413.46	9413.46	9413.46	9413.46	9413.46	9413.46	9413.46	9413.46	9413.46	9413.45	9413.45	9413.45	9413.45	9413.45	9413.45	9413.45	9413.45	9413.45	9413.45	9413.45	9413.45	9413.45	9413.45	9413.45	9413.45	9413.45	9413.45	9413.45	9413.45	9413.45	9413.45	9413.45	9413.45	9413.44	9413.44	9413.44	9413.44	9413.44
9413.7	9413.7	9413.7	9413.7	9413.7	9413.7	9413.7	9413.7	9413.7	9413.7	9413.7	9413.7	9413.7	9413.7	9413.7	9413.7	9413.7	9413.7	9413.7	9413.7	9413.7	9413.7	9413.7	9413.7	9413.7	9413.7	9413.7	9413.7	9413.7	9413.7	9413.7	9413.7	9413.7	9413.7	9413.7	9413.7	9413.7	9413.7	9413.7	9413.7	9413.69	9413.69	9413.69	9413.69	9413.69	9413.69	9413.69	9413.69	9413.69	9413.69
9413.95	9413.95	9413.95	9413.95	9413.95	9413.95	9413.95	9413.95	9413.95	9413.95	9413.95	9413.95	9413.95	9413.95	9413.95	9413.95	9413.95	9413.95	9413.95	9413.95	9413.95	9413.95	9413.95	9413.95	9413.95	9413.95	9413.95	9413.94	9413.94	9413.94	9413.94	9413.94	9413.94	9413.94	9413.94	9413.94	9413.94	9413.94	9413.94	9413.94	9413.94	9413.94	9413.94	9413.94	9413.94	9413.94	9413.94	9413.94	9413.93	9413.93
9414.19	9414.19	9414.19	9414.19	9414.19	9414.19	9414.19	9414.19	9414.19	9414.19	9414.19	9414.19	9414.19	9414.19	9414.19	9414.19	9414.19	9414.19	9414.19	9414.19	9414.19	9414.19	9414.19	9414.19	9414.19	9414.19	9414.19	9414.19	9414.19	9414.19	9414.19	9414.19	9414.19	9414.18	9414.18	9414.18	9414.18	9414.18	9414.18	9414.18	9414.18	9414.18	9414.18	9414.18	9414.18	9414.18	9414.18	9414.18	9414.18	9414.18
9414.43	9414.43	9414.43	9414.43	9414.43	9414.43	9414.43	9414.43	9414.43	9414.43	9414.43	9414.43	9414.43	9414.43	9414.43	9414.43	9414.43	9414.43	9414.43	9414.43	9414.43	9414.43	9414.43	9414.43	9414.43	9414.43	9414.43	9414.43	9414.43	9414.43	9414.43	9414.42	9414.42	9414.42	9414.42	9414.42	9414.42	9414.42	9414.42	9414.42	9414.42	9414.42	9414.42	9414.42	9414.42	9414.42	9414.42	9414.42	9414.42	9414.42
9414.67	9414.67	9414.67	9414.67	9414.67	9414.67	9414.67	9414.67	9414.67	9414.67	9414.67	9414.67	9414.67	9414.67	9414.67	9414.67	9414.67	9414.67	9414.67	9414.66	9414.66	9414.66	9414.66	9414.66	9414.66	9414.66	9414.66	9414.66	9414.66	9414.66	9414.66	9414.66	9414.66	9414.66	9414.66	9414.66	9414.66	9414.66	9414.66	9414.66	9414.66	9414.66	9414.66	9414.66	9414.66	9414.65	9414.65	9414.65	9414.65	9414.65
9414.9	9414.9	9414.9	9414.9	9414.9	9414.9	9414.9	9414.9	9414.9	9414.9	9414.9	9414.9	9414.9	9414.9	9414.9	9414.9	9414.9	9414.9	9414.9	9414.9	9414.9	9414.9	9414.9	9414.9	9414.9	9414.9	9414.9	9414.9	9414.9	9414.9	9414.9	9414.9	9414.89	9414.89	9414.89	9414.89	9414.89	9414.89	9414.89	9414.89	9414.89	9414.89	9414.89	9414.89	9414.89	9414.89	9414.89	9414.89	9414.89	9414.89
9415.13	9415.13	9415.13	9415.13	9415.13	9415.13	9415.13	9415.13	9415.13	9415.13	9415.13	9415.13	9415.13	9415.13	9415.13	9415.13	9415.13	9415.13	9415.13	9415.13	9415.13	9415.13	9415.13	9415.13	9415.13	9415.13	9415.13	9415.13	9415.13	9415.13	9415.13	9415.13	9415.13	9415.13	9415.13	9415.13	9415.12	9415.12	9415.12	9415.12	9415.12	9415.12	9415.12	9415.12	9415.12	9415.12	9415.12	9415.12	9415.12	9415.12
9415.36	9415.36	9415.36	9415.36	9415.36	9415.36	9415.36	9415.36	9415.36	9415.36	9415.36	9415.36	9415.36	9415.36	9415.36	9415.36	9415.36	9415.36	9415.36	9415.36	9415.36	9415.36	9415.36	9415.36	9415.36	9415.36	9415.36	9415.36	9415.36	9415.36	9415.36	9415.36	9415.36	9415.35	9415.35	9415.35	9415.35	9415.35	9415.35	9415.35	9415.35	9415.35	9415.35	9415.35	9415.35	9415.35	9415.35	9415.35	9415.35	9415.35
9415.59	9415.59	9415.59	9415.59	9415.59	9415.59	9415.59	9415.59	9415.59	9415.59	9415.59	9415.59	9415.59	9415.59	9415.59	9415.59	9415.59	9415.59	9415.59	9415.59	9415.59	9415.58	9415.58	9415.58	9415.58	9415.58	9415.58	9415.58	9415.58	9415.58	9415.58	9415.58	9415.58	9415.58	9415.58	9415.58	9415.58	9415.58	9415.58	9415.58	9415.58	9415.58	9415.58	9415.58	9415.58	9415.58	9415.58	9415.57	9415.57	9415.57
9415.81	9415.81	9415.81	9415.81	9415.81	9415.81	9415.81	9415.81	9415.81	9415.81	9415.81	9415.81	9415.81	9415.81	9415.81	9415.81	9415.81	9415.81	9415.81	9415.81	9415.81	9415.81	9415.81	9415.81	9415.81	9415.81	9415.81	9415.81	9415.81	9415.81	9415.81	9415.81	9415.81	9415.81	9415.8	9415.8	9415.8	9415.8	9415.8	9415.8	9415.8	9415.8	9415.8	9415.8	9415.8	9415.8	9415.8	9415.8	9415.8	9415.8
9416.03	9416.03	9416.03	9416.03	9416.03	9416.03	9416.03	9416.03	9416.03	9416.03	9416.03	9416.03	9416.03	9416.03	9416.03	9416.03	9416.03	9416.03	9416.03	9416.03	9416.03	9416.03	9416.03	9416.03	9416.03	9416.03	9416.03	9416.03	9416.03	9416.03	9416.03	9416.03	9416.03	9416.03	9416.03	9416.03	9416.03	9416.03	9416.02	9416.02	9416.02	9416.02	9416.02	9416.02	9416.02	9416.02	9416.02	9416.02	9416.02	9416.02
9416.25	9416.25	9416.25	9416.25	9416.25	9416.25	9416.25	9416.25	9416.25	9416.25	9416.25	9416.25	9416.25	9416.25	9416.25	9416.25	9416.25	9416.25	9416.25	9416.25	9416.25	9416.25	9416.25	9416.25	9416.25	9416.25	9416.25	9416.25	9416.25	9416.25	9416.25	9416.25	9416.25	9416.25	9416.25	9416.24	9416.24	9416.24	9416.24	9416.24	9416.24	9416.24	9416.24	9416.24	9416.24	9416.24	9416.24	9416.24	9416.24	9416.24
9416.47	9416.47	9416.47	9416.47	9416.47	9416.47	9416.47	9416.47	9416.47	9416.47	9416.47	9416.47	9416.47	9416.47	9416.47	9416.47	9416.47	9416.47	9416.47	9416.47	9416.47	9416.47	9416.47	9416.47	9416.47	9416.46	9416.46	9416.46	9416.46	9416.46	9416.46	9416.46	9416.46	9416.46	9416.46	9416.46	9416.46	9416.46	9416.46	9416.46	9416.46	9416.46	9416.46	9416.46	9416.46	9416.46	9416.46	9416.46	9416.46	9416.45
9416.68	9416.68	9416.68	9416.68	9416.68	9416.68	9416.68	9416.68	9416.68	9416.68	9416.68	9416.68	9416.68	9416.68	9416.68	9416.68	9416.68	9416.68	9416.68	9416.68	9416.68	9416.68	9416.68	9416.68	9416.68	9416.68	9416.68	9416.68	9416.68	9416.68	9416.68	9416.68	9416.68	9416.68	9416.68	9416.68	9416.68	9416.67	9416.67	9416.67	9416.67	9416.67	9416.67	9416.67	9416.67	9416.67	9416.67	9416.67	9416.67	9416.67
9416.89	9416.89	9416.89	9416.89	9416.89	9416.89	9416.89	9416.89	9416.89	9416.89	9416.89	9416.89	9416.89	9416.89	9416.89	9416.89	9416.89	9416.89	9416.89	9416.89	9416.89	9416.89	9416.89	9416.89	9416.89	9416.89	9416.89	9416.89	9416.89	9416.89	9416.89	9416.89	9416.89	9416.89	9416.89	9416.89	9416.89	9416.89	9416.89	9416.89	9416.89	9416.89	9416.88	9416.88	9416.88	9416.88	9416.88	9416.88	9416.88	9416.88
9417.1	9417.1	9417.1	9417.1	9417.1	9417.1	9417.1	9417.1	9417.1	9417.1	9417.1	9417.1	9417.1	9417.1	9417.1	9417.1	9417.1	9417.1	9417.1	9417.1	9417.1	9417.1	9417.1	9417.1	9417.1	9417.1	9417.1	9417.1	9417.1	9417.1	9417.1	9417.1	9417.1	9417.1	9417.1	9417.1	9417.1	9417.1	9417.1	9417.1	9417.1	9417.09	9417.09	9417.09	9417.09	9417.09	9417.09	9417.09	9417.09	9417.09
9417.31	9417.31	9417.31	9417.31	9417.31	9417.31	9417.31	9417.31	9417.31	9417.31	9417.31	9417.31	9417.31	9417.31	9417.31	9417.31	9417.31	9417.31	9417.31	9417.31	9417.31	9417.31	9417.31	9417.31	9417.31	9417.31	9417.31	9417.31	9417.31	9417.31	9417.31	9417.31	9417.31	9417.31	9417.3	9417.3	9417.3	9417.3	9417.3	9417.3	9417.3	9417.3	9417.3	9417.3	9417.3	9417.3	9417.3	9417.3	9417.3	9417.3
9417.52	9417.52	9417.52	9417.52	9417.52	9417.52	9417.52	9417.52	9417.52	9417.52	9417.52	9417.52	9417.52	9417.52	9417.51	9417.51	9417.51	9417.51	9417.51	9417.51	9417.51	9417.51	9417.51	9417.51	9417.51	9417.51	9417.51	9417.51	9417.51	9417.51	9417.51	9417.51	9417.51	9417.51	9417.51	9417.51	9417.51	9417.51	9417.51	9417.51	9417.51	9417.51	9417.51	9417.51	9417.51	9417.51	9417.5	9417.5	9417.5	9417.5
9417.72	9417.72	9417.72	9417.72	9417.72	9417.72	9417.72	9417.72	9417.72	9417.72	9417.72	9417.72	9417.72	9417.72	9417.72	9417.72	9417.72	9417.72	9417.72	9417.72	9417.72	9417.72	9417.72	9417.72	9417.72	9417.72	9417.72	9417.71	9417.71	9417.71	9417.71	9417.71	9417.71	9417.71	9417.71	9417.71	9417.71	9417.71	9417.71	9417.71	9417.71	9417.71	9417.71	9417.71	9417.71	9417.71	9417.71	9417.71	9417.71	9417.71
9417.92	9417.92	9417.92	9417.92	9417.92	9417.92	9417.92	9417.92	9417.92	9417.92	9417.92	9417.92	9417.92	9417.92	9417.92	9417.92	9417.92	9417.92	9417.92	9417.92	9417.92	9417.92	9417.92	9417.92	9417.92	9417.92	9417.92	9417.92	9417.92	9417.91	9417.91	9417.91	9417.91	9417.91	9417.91	9417.91	9417.91	9417.91	9417.91	9417.91	9417.91	9417.91	9417.91	9417.91	9417.91	9417.91	9417.91	9417.91	9417.91	9417.91
9418.12	9418.12	9418.12	9418.12	9418.12	9418.12	9418.12	9418.12	9418.12	9418.12	9418.12	9418.12	9418.12	9418.12	9418.12	9418.12	9418.12	9418.12	9418.12	9418.12	9418.12	9418.12	9418.11	9418.11	9418.11	9418.11	9418.11	9418.11	9418.11	9418.11	9418.11	9418.11	9418.11	9418.11	9418.11	9418.11	9418.11	9418.11	9418.11	9418.11	9418.11	9418.11	9418.11	9418.11	9418.11	9418.11	9418.11	9418.11	9418.11	9418.1
9418.31	9418.31	9418.31	9418.31	9418.31	9418.31	9418.31	9418.31	9418.31	9418.31	9418.31	9418.31	9418.31	9418.31	9418.31	9418.31	9418.31	9418.31	9418.31	9418.31	9418.31	9418.31	9418.31	9418.31	9418.31	9418.31	9418.31	9418.31	9418.31	9418.31	9418.31	9418.31	9418.31	9418.31	9418.31	9418.31	9418.31	9418.31	9418.31	9418.31	9418.31	9418.3	9418.3	9418.3	9418.3	9418.3	9418.3	9418.3	9418.3	9418.3
9418.51	9418.51	9418.51	9418.51	9418.51	9418.51	9418.51	9418.51	9418.51	9418.51	9418.51	9418.51	9418.51	9418.51	9418.51	9418.51	9418.51	9418.51	9418.51	9418.51	9418.51	9418.51	9418.5	9418.5	9418.5	9418.5	9418.5	9418.5	9418.5	9418.5	9418.5	9418.5	9418.5	9418.5	9418.5	9418.5	9418.5	9418.5	9418.5	9418.5	9418.5	9418.5	9418.5	9418.5	9418.5	9418.5	9418.5	9418.5	9418.5	9418.5
9418.7	9418.7	9418.7	9418.7	9418.7	9418.7	9418.7	9418.7	9418.7	9418.7	9418.7	9418.7	9418.7	9418.7	9418.7	9418.7	9418.7	9418.7	9418.7	9418.7	9418.7	9418.7	9418.7	9418.7	9418.7	9418.7	9418.7	9418.7	9418.7	9418.7	9418.69	9418.69	9418.69	9418.69	9418.69	9418.69	9418.69	9418.69	9418.69	9418.69	9418.69	9418.69	9418.69	9418.69	9418.69	9418.69	9418.69	9418.69	9418.69	9418.69
9418.89	9418.89	9418.89	9418.89	9418.89	9418.89	9418.89	9418.89	9418.89	9418.89	9418.89	9418.89	9418.89	9418.89	9418.89	9418.89	9418.89	9418.89	9418.89	9418.89	9418.89	9418.89	9418.89	9418.89	9418.89	9418.89	9418.89	9418.89	9418.89	9418.88	9418.88	9418.88	9418.88	9418.88	9418.88	9418.88	9418.88	9418.88	9418.88	9418.88	9418.88	9418.88	9418.88	9418.88	9418.88	9418.88	9418.88	9418.88	9418.88	9418.88
9419.08	9419.08	9419.08	9419.08	9419.08	9419.08	9419.08	9419.08	9419.08	9419.08	9419.08	9419.08	9419.08	9419.08	9419.08	9419.08	9419.08	9419.08	9419.07	9419.07	9419.07	9419.07	9419.07	9419.07	9419.07	9419.07	9419.07	9419.07	9419.07	9419.07	9419.07	9419.07	9419.07	9419.07	9419.07	9419.07	9419.07	9419.07	9419.07	9419.07	9419.07	9419.07	9419.07	9419.07	9419.07	9419.07	9419.07	9419.07	9419.07	9419.06
9419.26	9419.26	9419.26	9419.26	9419.26	9419.26	9419.26	9419.26	9419.26	9419.26	9419.26	9419.26	9419.26	9419.26	9419.26	9419.26	9419.26	9419.26	9419.26	9419.26	9419.26	9419.26	9419.26	9419.26	9419.26	9419.26	9419.26	9419.26	9419.26	9419.26	9419.26	9419.26	9419.26	9419.26	9419.26	9419.26	9419.26	9419.26	9419.26	9419.25	9419.25	9419.25	9419.25	9419.25	9419.25	9419.25	9419.25	9419.25	9419.25	9419.25
9419.45	9419.45	9419.45	9419.45	9419.45	9419.45	9419.45	9419.45	9419.45	9419.45	9419.44	9419.44	9419.44	9419.44	9419.44	9419.44	9419.44	9419.44	9419.44	9419.44	9419.44	9419.44	9419.44	9419.44	9419.44	9419.44	9419.44	9419.44	9419.44	9419.44	9419.44	9419.44	9419.44	9419.44	9419.44	9419.44	9419.44	9419.44	9419.44	9419.44	9419.44	9419.44	9419.44	9419.44	9419.44	9419.44	9419.44	9419.43	9419.43	9419.43
9419.63	9419.63	9419.63	9419.63	9419.63	9419.63	9419.63	9419.63	9419.63	9419.63	9419.63	9419.63	9419.63	9419.63	9419.63	9419.63	9419.63	9419.63	9419.63	9419.63	9419.63	9419.62	9419.62	9419.62	9419.62	9419.62	9419.62	9419.62	9419.62	9419.62	9419.62	9419.62	9419.62	9419.62	9419.62	9419.62	9419.62	9419.62	9419.62	9419.62	9419.62	9419.62	9419.62	9419.62	9419.62	9419.62	9419.62	9419.62	9419.62	9419.62
9419.81	9419.81	9419.81	9419.81	9419.81	9419.81	9419.81	9419.81	9419.81	9419.81	9419.81	9419.81	9419.81	9419.81	9419.81	9419.81	9419.81	9419.81	9419.8	9419.8	9419.8	9419.8	9419.8	9419.8	9419.8	9419.8	9419.8	9419.8	9419.8	9419.8	9419.8	9419.8	9419.8	9419.8	9419.8	9419.8	9419.8	9419.8	9419.8	9419.8	9419.8	9419.8	9419.8	9419.8	9419.8	9419.8	9419.8	9419.8	9419.8	9419.8
9419.98	9419.98	9419.98	9419.98	9419.98	9419.98	9419.98	9419.98	9419.98	9419.98	9419.98	9419.98	9419.98	9419.98	9419.98	9419.98	9419.98	9419.98	9419.98	9419.98	9419.98	9419.98	9419.98	9419.98	9419.98	9419.98	9419.98	9419.98	9419.98	9419.98	9419.98	9419.98	9419.98	9419.98	9419.98	9419.98	9419.98	9419.98	9419.98	9419.98	9419.98	9419.98	9419.98	9419.98	9419.98	9419.97	9419.97	9419.97	9419.97	9419.97
9420.16	9420.16	9420.16	9420.16	9420.16	9420.16	9420.16	9420.16	9420.16	9420.16	9420.16	9420.16	9420.16	9420.16	9420.16	9420.16	9420.16	9420.16	9420.16	9420.16	9420.16	9420.16	9420.16	9420.16	9420.16	9420.16	9420.16	9420.16	9420.16	9420.16	9420.16	9420.16	9420.16	9420.15	9420.15	9420.15	9420.15	9420.15	9420.15	9420.15	9420.15	9420.15	9420.15	9420.15	9420.15	9420.15	9420.15	9420.15	9420.15	9420.15
9420.33	9420.33	9420.33	9420.33	9420.33	9420.33	9420.33	9420.33	9420.33	9420.33	9420.33	9420.33	9420.33	9420.33	9420.33	9420.33	9420.33	9420.33	9420.33	9420.33	9420.33	9420.33	9420.33	9420.33	9420.33	9420.33	9420.33	9420.33	9420.33	9420.33	9420.33	9420.33	9420.33	9420.33	9420.33	9420.33	9420.33	9420.33	9420.33	9420.33	9420.33	9420.33	9420.33	9420.32	9420.32	9420.32	9420.32	9420.32	9420.32	9420.32
9420.5	9420.5	9420.5	9420.5	9420.5	9420.5	9420.5	9420.5	9420.5	9420.5	9420.5	9420.5	9420.5	9420.5	9420.5	9420.5	9420.5	9420.5	9420.5	9420.5	9420.5	9420.5	9420.5	9420.5	9420.5	9420.5	9420.5	9420.5	9420.5	9420.5	9420.5	9420.5	9420.5	9420.5	9420.5	9420.5	9420.5	9420.5	9420.5	9420.5	9420.5	9420.5	9420.5	9420.5	9420.5	9420.5	9420.5	9420.5	9420.49	9420.49
9420.67	9420.67	9420.67	9420.67	9420.67	9420.67	9420.67	9420.67	9420.67	9420.67	9420.67	9420.67	9420.67	9420.67	9420.67	9420.67	9420.67	9420.67	9420.67	9420.67	9420.67	9420.67	9420.67	9420.67	9420.67	9420.67	9420.67	9420.67	9420.67	9420.67	9420.67	9420.67	9420.67	9420.67	9420.67	9420.67	9420.67	9420.67	9420.67	9420.67	9420.67	9420.67	9420.67	9420.67	9420.67	9420.67	9420.67	9420.67	9420.66	9420.66
9420.84	9420.84	9420.84	9420.84	9420.84	9420.84	9420.84	9420.84	9420.84	9420.84	9420.84	9420.84	9420.84	9420.84	9420.84	9420.84	9420.84	9420.84	9420.84	9420.84	9420.84	9420.84	9420.84	9420.84	9420.84	9420.84	9420.84	9420.84	9420.84	9420.84	9420.84	9420.84	9420.84	9420.84	9420.84	9420.84	9420.84	9420.84	9420.84	9420.84	9420.84	9420.84	9420.84	9420.83	9420.83	9420.83	9420.83	9420.83	9420.83	9420.83
9421.01	9421.01	9421.01	9421.01	9421.01	9421.01	9421.01	9421.01	9421.01	9421.01	9421.01	9421.01	9421.01	9421.01	9421.01	9421.01	9421.01	9421.01	9421.01	9421.01	9421.01	9421.01	9421.01	9421.01	9421.01	9421.01	9421.01	9421.01	9421.01	9421.01	9421.01	9421	9421	9421	9421	9421	9421	9421	9421	9421	9421	9421	9421	9421	9421	9421	9421	9421	9421	9421
[truncated: 416 more rows]
[truncated: 50 more columns]

## Sheet: G''upleft,JAK
0.01	0.01	0.01	0.01	0.01	0.01	0.01	0.01	0.01	0.01	0.01	0.01	0.01	0.01	0.01	0.01	0.01	0.01	0.01	0.01	0.01	0.01	0.01	0.01	0.01	0.01	0.01	0.01	0.01	0.01	0.01	0.01	0.01	0.01	0.01	0.01	0.01	0.01	0.01	0.01	0.01	0.01	0.01	0.01	0.01	0.01	0.01	0.01	0.01	0.01
[truncated: 1,000 more rows]
[truncated: 50 more columns]

## Sheet: G'upleft
1	1
1	1
1	1
1	1
1	1
1	1
1	1
1	1
1	1
1	1
1	1
1	1
1	1
1	1
1	1
[truncated: 85 more rows]

## Sheet: G''upright,JNK
0.01	0.01	0.01	0.01	0.01	0.01	0.01	0.01	0.01	0.01	0.01	0.01	0.01	0.01	0.01	0.01	0.01	0.01	0.01	0.01	0.01	0.01	0.01	0.01	0.01	0.01	0.01	0.01	0.01	0.01	0.01	0.01	0.01	0.01	0.01	0.01	0.01	0.01	0.01	0.01	0.01	0.01	0.01	0.01	0.01	0.01	0.01	0.01	0.01	0.01
[truncated: 1,000 more rows]
[truncated: 50 more columns]

[truncated: 11 more sheets: G''upright,JAK, G'upright, G''downleft,JAK, G'downleft, G''downright,JNK, G''downright,JAK, G'downright, H, I, J, K]
