# Supplementary material for: Mutual repression between JNK/AP-1 and JAK/STAT stratifies senescent and proliferative cell behaviors during tissue regeneration
Source: PLoS Biol. 2023 May 30;21(5):e3001665. doi: 10.1371/journal.pbio.3001665 (PMC10228795; doi:10.1371/journal.pbio.3001665)
Supplement: S4 File — Source data for graphs derived from mathematical modeling presented in S5L Fig. (XLSX) [file pbio.3001665.s014.xlsx]

## Sheet: Tabelle1
Parameter center	-1.74998	-1.25003	-0.750084	-0.250136	0.249812	0.749759	1.24971	1.74965	2.2496	2.74955
Counts	8680	7781	6518	5010	3722	2826	1964	1320	910	612

## Sheet: Tabelle2
Parameters		-1.74988	-1.2499	-0.749925	-0.249947	0.25003	0.750008	1.24999	1.74996	2.24994	2.74992
	Frequency
-1.74998		78	78	67	68	72	53	53	65	40	38
-1.25003		89	112	98	106	96	87	78	89	80	75
-0.750084		148	147	140	140	148	129	126	119	121	102
-0.250136		230	202	239	209	192	177	191	178	193	153
0.249812		310	319	300	309	298	287	265	241	254	243
0.749759		398	444	363	390	388	387	344	335	302	371
1.24971		539	504	545	532	524	502	454	477	450	483
1.74965		704	694	669	678	667	651	613	623	587	632
2.2496		841	809	811	851	805	780	745	749	706	684
2.74955		911	987	857	901	888	866	856	809	805	800

## Sheet: Tabelle3
Parameters		-1.74988	-1.24989	-0.749907	-0.249922	0.250064	0.750049	1.25003	1.75002	2.25	2.74999
	Frequency
-1.74998		64	61	59	70	53	64	61	54	58	68
-1.25003		86	79	87	71	93	82	108	99	93	112
-0.750084		102	129	109	117	129	143	139	154	154	144
-0.250136		180	183	189	198	199	198	199	198	209	211
0.249812		264	271	281	288	278	274	297	273	305	295
0.749759		336	324	398	359	359	412	365	395	431	343
1.24971		464	471	462	487	518	524	516	502	527	539
1.74965		592	608	590	628	596	675	673	723	743	690
2.2496		717	717	692	738	784	813	820	827	849	824
2.74955		816	832	816	820	844	855	885	925	928	959

## Sheet: Tabelle4
Parameters		-1.74976	-1.24982	-0.749876	-0.249934	0.250007	0.749948	1.24989	1.74983	2.24977	2.74971
	Frequency
-1.74998		25	38	38	55	63	70	79	91	81	72
-1.25003		49	50	52	81	96	109	114	125	129	105
-0.750084		64	83	84	113	128	182	158	194	184	130
-0.250136		117	129	144	162	214	210	263	251	268	206
0.249812		141	177	208	230	306	303	387	382	388	304
0.749759		192	232	280	330	395	405	477	498	499	414
1.24971		243	326	378	441	530	574	595	695	689	539
1.74965		326	390	514	570	689	819	812	863	885	650
2.2496		403	524	598	669	807	944	959	1116	963	798
2.74955		462	566	632	808	934	956	1126	1150	1110	936

## Sheet: Tabelle5
Parameters		-1.74869	-1.24883	-0.748973	-0.249115	0.250743	0.750601	1.25046	1.75032	2.25017	2.75003
	Frequency
-1.74998		6	7	12	20	45	63	74	91	132	162
-1.25003		9	13	27	35	76	76	114	146	192	222
-0.750084		26	34	54	73	108	118	172	185	274	276
-0.250136		51	44	92	128	144	218	229	276	374	408
0.249812		87	112	132	203	226	291	332	395	473	575
0.749759		127	175	221	252	302	366	493	526	585	675
1.24971		208	243	282	390	431	550	610	680	759	857
1.74965		306	328	413	506	604	651	786	885	1009	1030
2.2496		358	428	510	707	722	892	931	1025	1096	1112
2.74955		434	585	614	758	807	959	1032	1155	1139	1197

## Sheet: Tabelle6
Parameters		-1.74608	-1.24649	-0.746908	-0.24732	0.252267	0.751854	1.25144	1.75103	2.25062	2.7502
	Frequency
-1.74998		1	2	10	15	30	49	92	103	153	157
-1.25003		2	5	15	26	43	90	108	166	184	271
-0.750084		3	6	20	36	70	89	140	202	344	410
-0.250136		7	10	20	48	108	163	243	330	451	584
0.249812		2	14	42	84	127	277	320	505	627	828
0.749759		11	14	59	113	192	279	461	657	872	1064
1.24971		15	26	76	134	228	397	635	884	1216	1399
1.74965		26	57	99	180	321	564	754	1163	1551	1803
2.2496		41	98	150	269	401	595	935	1278	1748	2266
2.74955		38	95	212	300	463	702	1094	1391	1992	2393

## Sheet: Tabelle7
Parameters		-1.74975	-1.24977	-0.7498	-0.249826	0.250147	0.75012	1.25009	1.75007	2.25004	2.75001
	Frequency
-1.74998		40	54	45	40	54	55	74	82	88	80
-1.25003		69	65	71	89	70	79	83	110	126	148
-0.750084		106	123	103	123	138	105	142	142	145	193
-0.250136		141	174	175	167	170	188	207	228	236	278
0.249812		231	236	251	242	265	284	301	300	331	385
0.749759		318	329	290	354	324	365	401	402	468	471
1.24971		429	438	446	486	447	509	480	573	571	631
1.74965		587	571	595	581	609	620	675	727	769	784
2.2496		716	697	693	704	795	754	804	869	897	852
2.74955		810	793	813	845	837	826	896	931	966	963

## Sheet: Tabelle8
Parameters		-1.74981	-1.24986	-0.749907	-0.249956	0.249995	0.749946	1.2499	1.74985	2.2498	2.74975
	Frequency
-1.74998		71	50	57	71	68	55	71	58	58	53
-1.25003		92	107	105	114	84	95	70	97	86	60
-0.750084		130	149	146	148	140	144	130	118	117	98
-0.250136		222	208	234	224	216	178	200	176	160	146
0.249812		294	287	319	308	319	300	275	271	244	209
0.749759		419	381	420	394	402	396	387	351	269	303
1.24971		561	546	536	541	556	546	488	465	388	383
1.74965		688	747	660	693	661	678	658	612	582	539
2.2496		837	849	809	898	791	758	769	714	705	651
2.74955		896	926	988	966	928	918	858	828	734	638

## Sheet: Tabelle9
Parameters		-1.75001	-1.25007	-0.750123	-0.250177	0.249768	0.749714	1.24966	1.74961	2.24955	2.7495
	Frequency
-1.74998		135	104	96	90	55	51	40	19	13	9
-1.25003		182	173	133	108	100	75	52	37	27	23
-0.750084		230	242	192	184	139	101	102	74	38	18
-0.250136		275	307	276	255	209	192	170	139	87	54
0.249812		357	332	372	365	327	304	257	234	165	113
0.749759		350	416	453	450	468	427	381	316	255	206
1.24971		449	471	453	605	632	638	578	477	408	299
1.74965		458	519	590	724	808	824	761	709	634	491
2.2496		506	542	612	775	871	1012	992	977	828	666
2.74955		519	503	635	769	1001	1063	1147	1112	1007	924

## Sheet: Tabelle10
Parameters		-1.74989	-1.24997	-0.750051	-0.25013	0.249792	0.749713	1.24963	1.74956	2.24948	2.7494
	Frequency
-1.74998		140	79	66	64	76	52	50	45	30	10
-1.25003		188	136	113	92	108	73	84	64	29	23
-0.750084		260	184	155	161	154	132	109	87	42	36
-0.250136		379	269	233	226	216	226	183	114	74	44
0.249812		564	381	347	385	307	258	236	168	117	63
0.749759		628	516	478	488	454	359	302	234	161	102
1.24971		806	646	649	679	591	589	396	344	206	104
1.74965		934	907	823	856	828	671	607	447	298	147
2.2496		1069	1008	984	1021	969	899	766	530	340	195
2.74955		1106	1107	1154	1114	1099	963	836	621	404	276

[truncated: 351 more sheets: Tabelle11, Tabelle12, Tabelle13, Tabelle14, Tabelle15, Tabelle16, Tabelle17, Tabelle18, Tabelle19, Tabelle20, Tabelle21, Tabelle22, Tabelle23, Tabelle24, Tabelle25, Tabelle26, Tabelle27, Tabelle28, Tabelle29, Tabelle30 …]
